# Supplementary material for: Transcriptomic Profile and Probiotic Properties of Lactiplantibacillus pentosus Pre-adapted to Edible Oils
Source: Front Microbiol. 2021 Oct 14;12:747043. doi: 10.3389/fmicb.2021.747043 (PMC8553220; doi:10.3389/fmicb.2021.747043)
Supplement: Supplementary file 4 [file Table_1.XLSX]

## Sheet: TO_vs_C
	baseMean	log2FoldChange	lfcSE	stat	pvalue	padj	Chr	Product	GO Terms
BB562_00005	2416.32	-0.305909	0.111472	-2.74427	0.00606451	0.0161385	CP016491.1	chromosomal replication initiation protein DnaA	cytoplasm [GO:0005737]; ATP binding [GO:0005524]; DNA replication origin binding [GO:0003688]; DNA replication initiation [GO:0006270]; regulation of DNA replication [GO:0006275]
BB562_00010	3802.73	-0.0876552	0.0819018	-1.07025	0.284508	0.396989	CP016491.1	DNA polymerase III subunit beta	cytoplasm [GO:0005737]; DNA polymerase III complex [GO:0009360]; 3'-5' exonuclease activity [GO:0008408]; DNA binding [GO:0003677]; DNA-directed DNA polymerase activity [GO:0003887]; DNA replication [GO:0006260]
BB562_00015	507.039	-0.755916	0.160141	-4.7203	2.35498e-06	1.8128e-05	CP016491.1	RNA-binding protein	RNA binding [GO:0003723]
BB562_00020	1928.56	-0.864216	0.155962	-5.54121	3.00382e-08	3.89782e-07	CP016491.1	DNA replication/repair protein RecF	cytoplasm [GO:0005737]; ATP binding [GO:0005524]; single-stranded DNA binding [GO:0003697]; DNA repair [GO:0006281]; DNA replication [GO:0006260]; SOS response [GO:0009432]
BB562_00025	3651.15	-0.310711	0.121154	-2.5646	0.0103294	0.0255654	CP016491.1	DNA gyrase subunit B	chromosome [GO:0005694]; cytoplasm [GO:0005737]; ATP binding [GO:0005524]; DNA binding [GO:0003677]; DNA topoisomerase type II (double strand cut, ATP-hydrolyzing) activity [GO:0003918]; metal ion binding [GO:0046872]; DNA topological change [GO:0006265]; DNA-dependent DNA replication [GO:0006261]
BB562_00030	8611.12	-0.144614	0.0935919	-1.54515	0.122309	0.201386	CP016491.1	DNA gyrase subunit A	chromosome [GO:0005694]; cytoplasm [GO:0005737]; ATP binding [GO:0005524]; DNA binding [GO:0003677]; DNA topoisomerase type II (double strand cut, ATP-hydrolyzing) activity [GO:0003918]; DNA topological change [GO:0006265]; DNA-dependent DNA replication [GO:0006261]
BB562_00035	5898.75	-0.831681	0.107541	-7.73364	1.04514e-14	5.93335e-13	CP016491.1	30S ribosomal protein S6	ribosome [GO:0005840]; rRNA binding [GO:0019843]; structural constituent of ribosome [GO:0003735]; translation [GO:0006412]
BB562_00040	17143.8	-1.01675	0.120969	-8.40506	4.27648e-17	4.01842e-15	CP016491.1	single-stranded DNA-binding protein	single-stranded DNA binding [GO:0003697]; DNA recombination [GO:0006310]; DNA repair [GO:0006281]; DNA replication [GO:0006260]
BB562_00045	6450.27	-1.02855	0.134528	-7.64558	2.08e-14	1.1336e-12	CP016491.1	30S ribosomal protein S18	ribosome [GO:0005840]; rRNA binding [GO:0019843]; structural constituent of ribosome [GO:0003735]; translation [GO:0006412]
BB562_00050	1854.57	0.197821	0.0834777	2.36975	0.0178002	0.0405564	CP016491.1	hypothetical protein	integral component of membrane [GO:0016021]; plasma membrane [GO:0005886]; hydrolase activity [GO:0016787]; metal ion binding [GO:0046872]; nucleic acid binding [GO:0003676]
BB562_00055	523.691	-0.0961607	0.120716	-0.796585	0.425692	0.53954	CP016491.1	50S ribosomal protein L9	ribosome [GO:0005840]; rRNA binding [GO:0019843]; structural constituent of ribosome [GO:0003735]; translation [GO:0006412]
BB562_00060	1533.71	-0.306042	0.102452	-2.98717	0.00281573	0.00848768	CP016491.1	replicative DNA helicase	primosome complex [GO:1990077]; ATP binding [GO:0005524]; DNA binding [GO:0003677]; DNA helicase activity [GO:0003678]; DNA replication, synthesis of RNA primer [GO:0006269]
BB562_00065	372.401	0.272329	0.142139	1.91594	0.055373	0.104572	CP016491.1	MFS transporter	integral component of membrane [GO:0016021]; transmembrane transport [GO:0055085]
BB562_00070	357.017	0.045362	0.142114	0.319194	0.749579	0.813786	CP016491.1	glutamate 5-kinase	cytoplasm [GO:0005737]; ATP binding [GO:0005524]; glutamate 5-kinase activity [GO:0004349]; L-proline biosynthetic process [GO:0055129]
BB562_00075	854	-0.172208	0.151512	-1.13659	0.255709	0.366934	CP016491.1	glutamate-5-semialdehyde dehydrogenase	cytoplasm [GO:0005737]; glutamate-5-semialdehyde dehydrogenase activity [GO:0004350]; NADP binding [GO:0050661]; L-proline biosynthetic process [GO:0055129]
BB562_00080	759.247	0.828184	0.224374	3.69108	0.000223302	0.000937352	CP016491.1	peptide ABC transporter substrate-binding protein	ATP-binding cassette (ABC) transporter complex [GO:0043190]; transmembrane transport [GO:0055085]
BB562_00085	8.59544	2.00983	0.801949	2.50619	0.0122041	0.0293005	CP016491.1	1%2C4-alpha-glucan branching enzyme	1,4-alpha-glucan branching enzyme activity [GO:0003844]; 1,4-alpha-glucan branching enzyme activity (using a glucosylated glycogenin as primer for glycogen synthesis) [GO:0102752]; cation binding [GO:0043169]; hydrolase activity, hydrolyzing O-glycosyl compounds [GO:0004553]; glycogen biosynthetic process [GO:0005978]
BB562_00090	3.42516	2.36	1.01525	2.32455	0.0200959	0.0448863	CP016491.1	glucose-1-phosphate adenylyltransferase	ATP binding [GO:0005524]; glucose-1-phosphate adenylyltransferase activity [GO:0008878]; glycogen biosynthetic process [GO:0005978]
BB562_00095	6.26799	0.556019	0.676687	0.821677	0.411261	0.523001	CP016491.1	glucose-1-phosphate adenylyltransferase subunit GlgD	nucleotidyltransferase activity [GO:0016779]; glycogen biosynthetic process [GO:0005978]
BB562_00100	14.0141	-0.148571	0.454351	-0.326996	0.743671	0.808983	CP016491.1	starch synthase	alpha-1,4-glucan synthase activity [GO:0033201]; glycogen (starch) synthase activity [GO:0004373]; starch synthase activity [GO:0009011]; glycogen biosynthetic process [GO:0005978]
BB562_00105	37.5859	-0.161303	0.291349	-0.553641	0.579825	0.677249	CP016491.1	glucan phosphorylase	glycogen phosphorylase activity [GO:0008184]; linear malto-oligosaccharide phosphorylase activity [GO:0102250]; pyridoxal phosphate binding [GO:0030170]; SHG alpha-glucan phosphorylase activity [GO:0102499]; carbohydrate metabolic process [GO:0005975]
BB562_00110	34.963	-0.184782	0.286162	-0.645725	0.518457	0.625685	CP016491.1	alpha-glycosidase	hydrolase activity, acting on glycosyl bonds [GO:0016798]; carbohydrate metabolic process [GO:0005975]
BB562_00115	270.785	0.0444865	0.132559	0.335599	0.737174	0.803519	CP016491.1	HAD family hydrolase	hydrolase activity [GO:0016787]
BB562_00120	62.9301	-0.246628	0.252695	-0.975993	0.329068	0.441947	CP016491.1	beta-phosphoglucomutase	beta-phosphoglucomutase activity [GO:0008801]; hydrolase activity [GO:0016787]; magnesium ion binding [GO:0000287]; carbohydrate metabolic process [GO:0005975]
BB562_00125	223.82	0.500691	0.180268	2.77747	0.00547837	0.0149137	CP016491.1	kojibiose phosphorylase	carbohydrate binding [GO:0030246]; catalytic activity [GO:0003824]; carbohydrate metabolic process [GO:0005975]
BB562_00130	595.46	-0.700755	0.198233	-3.53501	0.000407763	0.00161037	CP016491.1	pyridoxamine 5'-phosphate oxidase	cofactor binding [GO:0048037]
BB562_00135	4782.11	-0.789356	0.105673	-7.46982	8.03029e-14	3.70891e-12	CP016491.1	cold-shock protein	cytoplasm [GO:0005737]; nucleic acid binding [GO:0003676]
BB562_00140	674.097	-0.490322	0.103905	-4.71895	2.37066e-06	1.81973e-05	CP016491.1	hypothetical protein
BB562_00150	665.532	-0.265847	0.121165	-2.1941	0.0282282	0.059537	CP016491.1	DNA-binding response regulator	DNA binding [GO:0003677]; phosphorelay signal transduction system [GO:0000160]; regulation of transcription, DNA-templated [GO:0006355]
BB562_00155	1880.36	-0.247499	0.101646	-2.43492	0.0148952	0.035112	CP016491.1	PAS domain-containing sensor histidine kinase	integral component of membrane [GO:0016021]; ATP binding [GO:0005524]; phosphorelay sensor kinase activity [GO:0000155]; regulation of transcription, DNA-templated [GO:0006355]
BB562_00160	1277.46	-0.0461548	0.102305	-0.45115	0.651881	0.735864	CP016491.1	regulator
BB562_00165	1120.44	-0.0497195	0.0938803	-0.529606	0.596385	0.691553	CP016491.1	regulator	integral component of membrane [GO:0016021]
BB562_00170	1137.03	-0.126335	0.0996677	-1.26756	0.204955	0.306317	CP016491.1	metallohydrolase	hydrolase activity [GO:0016787]
BB562_00175	4237.22	0.406985	0.139345	2.9207	0.00349242	0.0101893	CP016491.1	serine protease	serine-type endopeptidase activity [GO:0004252]
BB562_00180	53.1439	0.625053	0.293681	2.12834	0.0333092	0.0684847	CP016491.1	23S rRNA (pseudouridine(1915)-N(3))-methyltransferase RlmH	cytoplasm [GO:0005737]; rRNA (pseudouridine-N3-)-methyltransferase activity [GO:0070038]
BB562_00195	147.734	-0.248715	0.287098	-0.866308	0.386321	0.500345	CP016491.1	hypothetical protein
BB562_00205	41.4419	-0.476913	0.275604	-1.73043	0.0835534	0.147368	CP016491.1	alpha-L-glutamate ligase	ATP binding [GO:0005524]; ligase activity [GO:0016874]; metal ion binding [GO:0046872]
BB562_00210	59.6124	0.717334	0.279876	2.56304	0.0103759	0.0256236	CP016491.1	amino acid:cation symporter	integral component of membrane [GO:0016021]; symporter activity [GO:0015293]; aspartate transmembrane transport [GO:0015810]; L-glutamate transmembrane transport [GO:0015813]
BB562_00215	53.9433	1.33307	0.378987	3.51746	0.000435704	0.00170099	CP016491.1	hypothetical protein
BB562_00220	124.774	-0.252303	0.210178	-1.20043	0.229974	0.336562	CP016491.1	uracil-DNA glycosylase
BB562_00225	377.742	-0.358534	0.149434	-2.39927	0.0164278	0.0381536	CP016491.1	hypothetical protein
BB562_00230	251.414	0.705521	0.15144	4.65875	3.1814e-06	2.35579e-05	CP016491.1	6-pyruvoyl tetrahydropterin synthase
BB562_00235	15.4764	0.527868	0.426044	1.239	0.215346	0.319495	CP016491.1	fumarate reductase	membrane [GO:0016020]; FMN binding [GO:0010181]; oxidoreductase activity [GO:0016491]
BB562_00240	11.2229	1.20748	0.522813	2.30959	0.020911	0.0463178	CP016491.1	anion permease (pseudogene)
BB562_00245	102.656	0.434509	0.188871	2.30055	0.0214168	0.0471793	CP016491.1	LysR family transcriptional regulator	DNA binding [GO:0003677]; DNA-binding transcription factor activity [GO:0003700]
BB562_00250	61.6491	1.15179	0.330151	3.48868	0.000485408	0.00188424	CP016491.1	flavoprotein
BB562_00255	12.6117	0.0295438	0.477479	0.0618746	0.950663	0.966265	CP016491.1	hypothetical protein	integral component of membrane [GO:0016021]
BB562_00260	216.817	-0.171707	0.160515	-1.06972	0.284745	0.396989	CP016491.1	arsenate reductase (thioredoxin)	arsenate reductase (thioredoxin) activity [GO:0030612]; protein tyrosine phosphatase activity [GO:0004725]; response to arsenic-containing substance [GO:0046685]
BB562_00265	7.6907	0.663801	0.581381	1.14177	0.253551	0.364029	CP016491.1	short-chain dehydrogenase
BB562_00270	6.96416	0.324382	0.712048	0.455563	0.648705	0.73319	CP016491.1	acetoacetate decarboxylase	lyase activity [GO:0016829]
BB562_00275	4.49872	0.690449	0.874495	0.78954	0.429796	0.543226	CP016491.1	NAD(P)H-dependent quinone reductase	oxidoreductase activity [GO:0016491]
BB562_00285	52.0738	0.38008	0.324173	1.17246	0.241011	0.349512	CP016491.1	hypothetical protein
BB562_00290	786.004	1.10917	0.245125	4.52491	6.04211e-06	4.06245e-05	CP016491.1	beta-phosphoglucomutase	beta-phosphoglucomutase activity [GO:0008801]; hydrolase activity [GO:0016787]; magnesium ion binding [GO:0000287]; carbohydrate metabolic process [GO:0005975]
BB562_00295	158.443	0.586563	0.15878	3.69419	0.000220587	0.000927624	CP016491.1	penicillin acylase
BB562_00300	844.186	0.0492009	0.135611	0.362809	0.716747	0.788191	CP016491.1	hypothetical protein	integral component of membrane [GO:0016021]
BB562_00305	105.216	0.146796	0.18728	0.783834	0.433138	0.545433	CP016491.1	phosphatase	protein tyrosine phosphatase activity [GO:0004725]
BB562_00310	72.3446	0.425977	0.214145	1.9892	0.046679	0.0907277	CP016491.1	4-hydroxyphenylacetate 3-hydroxylase	oxidoreductase activity, acting on the CH-CH group of donors [GO:0016627]
BB562_00320	922.269	0.76843	0.181542	4.23279	2.30807e-05	0.000127576	CP016491.1	GMP synthase	glutamine metabolic process [GO:0006541]
BB562_00325	925.12	-0.181744	0.109832	-1.65474	0.0979777	0.167812	CP016491.1	elongation factor G (pseudogene)
BB562_00330	303.41	-0.504636	0.14656	-3.44321	0.000574843	0.0021636	CP016491.1	permease	integral component of membrane [GO:0016021]
BB562_00335	62.3292	0.20239	0.290513	0.696665	0.486012	0.595306	CP016491.1	GNAT family N-acetyltransferase	N-acetyltransferase activity [GO:0008080]
BB562_00340	24.4218	0.345975	0.396851	0.871801	0.383317	0.496926	CP016491.1	peptidase C56
BB562_00345	19.2184	-0.54365	0.394663	-1.3775	0.168357	0.262156	CP016491.1	NADPH:quinone reductase	oxidoreductase activity [GO:0016491]
BB562_00350	478.62	0.417785	0.185068	2.25747	0.0239789	0.0519004	CP016491.1	transcriptional regulator	DNA-binding transcription factor activity [GO:0003700]
BB562_00355	405.928	0.389926	0.126324	3.08671	0.00202384	0.00644605	CP016491.1	MATE family efflux transporter	integral component of membrane [GO:0016021]; antiporter activity [GO:0015297]; xenobiotic transmembrane transporter activity [GO:0042910]
BB562_00360	85.8484	-0.13675	0.209501	-0.652743	0.513922	0.621588	CP016491.1	proline iminopeptidase	aminopeptidase activity [GO:0004177]
BB562_00365	220.451	0.720683	0.190367	3.78576	0.000153238	0.00067242	CP016491.1	hypothetical protein
BB562_00375	1.07619	3.76113	1.76346	2.13281	0.0329401	NA	CP016491.1	hypothetical protein
BB562_00380	1072.29	-0.235616	0.132339	-1.7804	0.0750101	0.134653	CP016491.1	pyridoxamine 5'-phosphate oxidase	cofactor binding [GO:0048037]
BB562_00385	189.214	-0.32966	0.149345	-2.20738	0.0272879	0.0578222	CP016491.1	hypothetical protein	DNA binding [GO:0003677]
BB562_00395	419.085	-0.647534	0.136245	-4.7527	2.00714e-06	1.58957e-05	CP016491.1	peptide ABC transporter substrate-binding protein	ATP-binding cassette (ABC) transporter complex [GO:0043190]; transmembrane transport [GO:0055085]
BB562_00400	153.536	0.535292	0.196382	2.72577	0.00641513	0.0169556	CP016491.1	hypothetical protein
BB562_00410	1003.6	0.0516483	0.0998273	0.517377	0.604893	0.697265	CP016491.1	hypothetical protein
BB562_00415	765.314	0.3219	0.155379	2.0717	0.0382931	0.0768401	CP016491.1	cobalt ABC transporter	ATP binding [GO:0005524]; ATPase activity [GO:0016887]
BB562_00420	62.1994	-0.0992332	0.22627	-0.43856	0.66098	0.743671	CP016491.1	cobalt ABC transporter permease	integral component of membrane [GO:0016021]
BB562_00425	78.5881	-0.130738	0.26307	-0.49697	0.61921	0.709864	CP016491.1	cobalamin biosynthesis protein CbiM	integral component of membrane [GO:0016021]; transition metal ion transport [GO:0000041]
BB562_00430	116.486	-0.163154	0.175206	-0.931214	0.351743	0.464414	CP016491.1	Crp/Fnr family transcriptional regulator	DNA binding [GO:0003677]; DNA-binding transcription factor activity [GO:0003700]
BB562_00435	5.51803	0.357683	0.707171	0.505795	0.613001	0.70393	CP016491.1	lactate racemization operon protein LarA	lactate racemase activity [GO:0050043]
BB562_00440	2.92158	-1.49888	1.25446	-1.19484	0.232149	NA	CP016491.1	1-(5-phosphoribosyl)-5-amino-4-imidazole-carboxylate carboxylase	hydrolase activity [GO:0016787]; 'de novo' IMP biosynthetic process [GO:0006189]
BB562_00445	2.97778	2.26736	1.18184	1.91849	0.0550483	NA	CP016491.1	lactate racemization operon protein
BB562_00450	1.73387	1.63725	1.31317	1.24679	0.212473	NA	CP016491.1	lactate racemization operon protein
BB562_00455	3.40532	-0.248939	0.907811	-0.274219	0.783916	0.838372	CP016491.1	glycerol transporter	integral component of membrane [GO:0016021]; channel activity [GO:0015267]
BB562_00460	5.36715	0.871552	0.802446	1.08612	0.277427	0.389885	CP016491.1	TIGR00268 family protein	sulfurtransferase activity [GO:0016783]
BB562_00465	338.541	0.682692	0.124838	5.46863	4.53536e-08	5.59224e-07	CP016491.1	alcohol dehydrogenase	oxidoreductase activity [GO:0016491]
BB562_00470	161.192	0.0813863	0.160301	0.507709	0.611657	0.702684	CP016491.1	hydroxyethylthiazole kinase	ATP binding [GO:0005524]; hydroxyethylthiazole kinase activity [GO:0004417]; magnesium ion binding [GO:0000287]; thiamine biosynthetic process [GO:0009228]; thiamine diphosphate biosynthetic process [GO:0009229]
BB562_00475	175.033	-0.614815	0.147287	-4.17428	2.98936e-05	0.000156701	CP016491.1	bifunctional hydroxymethylpyrimidine kinase/phosphomethylpyrimidine kinase	ATP binding [GO:0005524]; phosphomethylpyrimidine kinase activity [GO:0008972]; thiamine biosynthetic process [GO:0009228]
BB562_00480	181.046	-0.53632	0.199292	-2.69113	0.00712103	0.0185692	CP016491.1	thiamine-phosphate diphosphorylase	magnesium ion binding [GO:0000287]; thiamine-phosphate diphosphorylase activity [GO:0004789]; thiamine biosynthetic process [GO:0009228]; thiamine diphosphate biosynthetic process [GO:0009229]
BB562_00485	361.446	-0.57684	0.152157	-3.79107	0.000149999	0.000659271	CP016491.1	hydroxymethylpyrimidine permease	integral component of membrane [GO:0016021]; cytosine transmembrane transporter activity [GO:0015209]
BB562_00490	850.201	0.374784	0.147356	2.54339	0.0109783	0.0268064	CP016491.1	gamma-glutamyl-gamma-aminobutyrate hydrolase	hydrolase activity [GO:0016787]; glutamine metabolic process [GO:0006541]
BB562_00495	60.4998	1.21189	0.322919	3.75292	0.000174785	0.000757219	CP016491.1	alcohol dehydrogenase	oxidoreductase activity [GO:0016491]; zinc ion binding [GO:0008270]
BB562_00500	67.5445	0.287769	0.212186	1.35621	0.175031	0.270233	CP016491.1	HxlR family transcriptional regulator
BB562_00505	639.783	0.0201765	0.112028	0.180103	0.857072	0.897932	CP016491.1	DNA-binding protein	DNA binding [GO:0003677]; hydrolase activity, acting on acid anhydrides, in phosphorus-containing anhydrides [GO:0016818]; zinc ion binding [GO:0008270]
BB562_00510	192.194	0.477012	0.162418	2.93694	0.00331463	0.00977529	CP016491.1	ADP-ribose pyrophosphatase	hydrolase activity [GO:0016787]
BB562_00515	1650.54	0.13625	0.132093	1.03148	0.302318	0.416113	CP016491.1	amino acid permease	integral component of membrane [GO:0016021]; transmembrane transporter activity [GO:0022857]; amino acid transport [GO:0006865]
BB562_00520	335.72	0.408286	0.140746	2.90088	0.0037212	0.0107613	CP016491.1	hypothetical protein
BB562_00525	256.643	0.215436	0.124953	1.72414	0.0846826	0.149166	CP016491.1	alpha/beta hydrolase	hydrolase activity [GO:0016787]
BB562_00530	255.514	0.304533	0.300387	1.0138	0.310676	0.423301	CP016491.1	type II CRISPR RNA-guided endonuclease Cas9	DNA binding [GO:0003677]; endonuclease activity [GO:0004519]; metal ion binding [GO:0046872]; RNA binding [GO:0003723]; defense response to virus [GO:0051607]; maintenance of CRISPR repeat elements [GO:0043571]
BB562_00535	27.1811	-0.140384	0.364968	-0.384648	0.700498	0.775643	CP016491.1	subtype II CRISPR-associated endonuclease Cas1	DNA binding [GO:0003677]; endodeoxyribonuclease activity [GO:0004520]; metal ion binding [GO:0046872]; defense response to virus [GO:0051607]; maintenance of CRISPR repeat elements [GO:0043571]
BB562_00540	9.41076	-0.269313	0.56117	-0.479914	0.631289	0.719775	CP016491.1	CRISPR-associated endonuclease Cas2	endoribonuclease activity [GO:0004521]; metal ion binding [GO:0046872]; defense response to virus [GO:0051607]; maintenance of CRISPR repeat elements [GO:0043571]
BB562_00545	71.4832	0.2036	0.228743	0.890081	0.373422	0.487812	CP016491.1	type II-A CRISPR-associated protein Csn2
BB562_00550	4434.16	-0.451468	0.150216	-3.00545	0.00265185	0.00809451	CP016491.1	magnesium-transporting ATPase	integral component of membrane [GO:0016021]; nucleotide binding [GO:0000166]
BB562_00555	328.86	0.100775	0.269574	0.37383	0.708531	0.781679	CP016491.1	PspC domain-containing protein	integral component of membrane [GO:0016021]
BB562_00560	50.2777	1.1783	0.258766	4.55355	5.27487e-06	3.6091e-05	CP016491.1	NADPH-dependent FMN reductase	oxidoreductase activity [GO:0016491]
BB562_00565	94.9261	0.764855	0.245243	3.11876	0.00181614	0.00589166	CP016491.1	MarR family transcriptional regulator	DNA-binding transcription factor activity [GO:0003700]
BB562_00570	1961.42	-1.7118	0.182672	-9.37087	7.19366e-21	1.08904e-18	CP016491.1	heat-shock protein
BB562_00575	1135.02	-0.875137	0.146188	-5.9864	2.14541e-09	3.54318e-08	CP016491.1	multidrug transporter	integral component of membrane [GO:0016021]; transmembrane transport [GO:0055085]
BB562_00580	118.099	0.323649	0.199437	1.62281	0.10463	0.176871	CP016491.1	transcriptional regulator	DNA-binding transcription factor activity [GO:0003700]
BB562_00585	183.02	-0.0711237	0.205546	-0.346023	0.729326	0.798478	CP016491.1	MFS transporter	integral component of membrane [GO:0016021]; transmembrane transport [GO:0055085]
BB562_00590	200.892	-1.36608	0.205665	-6.64227	3.08891e-11	8.6776e-10	CP016491.1	2%2C5-diketo-D-gluconic acid reductase	oxidoreductase activity [GO:0016491]
BB562_00595	1225.44	-0.449664	0.108693	-4.137	3.51882e-05	0.000181263	CP016491.1	aldo/keto reductase	oxidoreductase activity [GO:0016491]
BB562_00600	945.964	-0.574633	0.161847	-3.55048	0.000384535	0.00152527	CP016491.1	nucleoside 2-deoxyribosyltransferase	transferase activity [GO:0016740]
BB562_00605	397.455	-0.0441096	0.581219	-0.0758915	0.939505	0.9585	CP016491.1	glycerol dehydrogenase	metal ion binding [GO:0046872]; oxidoreductase activity, acting on CH-OH group of donors [GO:0016614]
BB562_00610	1687.3	0.319472	0.198755	1.60736	0.107975	0.181849	CP016491.1	oleate hydratase	FAD binding [GO:0071949]; oleate hydratase activity [GO:0050151]; fatty acid metabolic process [GO:0006631]
BB562_00615	10.6037	1.01905	0.635303	1.60405	0.108704	0.182738	CP016491.1	hypothetical protein
BB562_00620	1060.59	-0.685682	0.129561	-5.29236	1.2075e-07	1.33757e-06	CP016491.1	hypothetical protein
BB562_00625	1995.75	-0.223872	0.153007	-1.46315	0.143426	0.229904	CP016491.1	transposase
BB562_00630	309.416	-1.52771	0.140973	-10.8369	2.30215e-27	1.04556e-24	CP016491.1	NADH-dependent flavin oxidoreductase	FMN binding [GO:0010181]; oxidoreductase activity [GO:0016491]
BB562_00635	103.137	-0.802402	0.227696	-3.52401	0.000425075	0.00167631	CP016491.1	hypothetical protein
BB562_00640	90.0267	-0.433401	0.203163	-2.13327	0.0329026	0.0678726	CP016491.1	hypothetical protein	DNA binding [GO:0003677]
BB562_00655	315.66	-0.209644	0.127323	-1.64655	0.0996501	0.170355	CP016491.1	hypothetical protein (pseudogene)
BB562_00660	711.676	0.0724062	0.120663	0.60007	0.548459	0.649795	CP016491.1	heme ABC transporter ATP-binding protein	ATP binding [GO:0005524]; ATPase activity [GO:0016887]
BB562_00665	135.076	0.149128	0.18832	0.791882	0.428429	0.542263	CP016491.1	ECF transporter S component	integral component of membrane [GO:0016021]; plasma membrane [GO:0005886]
BB562_00670	612.322	-0.141274	0.134623	-1.04941	0.293991	0.407283	CP016491.1	GntR family transcriptional regulator	DNA binding [GO:0003677]; DNA-binding transcription factor activity [GO:0003700]
BB562_00675	45.5781	1.18221	0.314985	3.75322	0.000174575	0.000757219	CP016491.1	PadR family transcriptional regulator
BB562_00680	114.837	0.580408	0.25135	2.30916	0.0209346	0.0463178	CP016491.1	hypothetical protein	integral component of membrane [GO:0016021]
BB562_00685	136.68	0.343199	0.203547	1.68609	0.0917783	0.159195	CP016491.1	hypothetical protein	integral component of membrane [GO:0016021]
BB562_00690	1891.55	-0.161849	0.157771	-1.02585	0.304962	0.417836	CP016491.1	alcohol dehydrogenase
BB562_00695	163.691	1.37682	0.370451	3.71661	0.000201915	0.000858376	CP016491.1	ABC transporter	ATP binding [GO:0005524]; ATPase activity [GO:0016887]
BB562_00700	202.865	0.71204	0.279618	2.54647	0.0108818	0.026655	CP016491.1	ABC transporter permease	integral component of membrane [GO:0016021]
BB562_00705	181.698	0.142094	0.224636	0.632552	0.527026	0.632385	CP016491.1	TetR family transcriptional regulator	DNA binding [GO:0003677]
BB562_00710	690.181	0.041893	0.136082	0.307852	0.758195	0.820525	CP016491.1	acyl-CoA dehydrogenase	oxidoreductase activity, acting on the CH-CH group of donors [GO:0016627]
BB562_00715	179.395	0.673949	0.183162	3.67953	0.000233666	0.0009751	CP016491.1	ECF transporter S component	integral component of membrane [GO:0016021]; transmembrane transporter activity [GO:0022857]
BB562_00720	191.975	0.94032	0.174219	5.39735	6.7634e-08	8.01316e-07	CP016491.1	dihydroxyacetone kinase transcriptional activator DhaS	DNA binding [GO:0003677]; kinase activity [GO:0016301]
BB562_00725	259.901	0.438583	0.129516	3.38634	0.000708328	0.00257908	CP016491.1	DhaKLM operon coactivator DhaQ	glycerone kinase activity [GO:0004371]; glycerol metabolic process [GO:0006071]
BB562_00730	617.602	0.198201	0.295732	0.670205	0.502727	0.611304	CP016491.1	dihydroxyacetone kinase subunit DhaK	glycerone kinase activity [GO:0004371]; phosphoenolpyruvate-glycerone phosphotransferase activity [GO:0047324]; glycerol metabolic process [GO:0006071]
BB562_00735	238.851	0.0465818	0.306081	0.152188	0.879039	0.914966	CP016491.1	dihydroxyacetone kinase subunit L	glycerone kinase activity [GO:0004371]; glycerol metabolic process [GO:0006071]
BB562_00740	136.574	-0.0169759	0.278457	-0.0609641	0.951388	0.966641	CP016491.1	PTS mannnose family transporter subunit IIA	integral component of membrane [GO:0016021]; phosphoenolpyruvate-glycerone phosphotransferase activity [GO:0047324]; glycerol catabolic process [GO:0019563]; phosphoenolpyruvate-dependent sugar phosphotransferase system [GO:0009401]
BB562_00795	134.501	0.477463	0.163235	2.925	0.00344453	0.010082	CP016491.1	maltose phosphorylase	carbohydrate binding [GO:0030246]; catalytic activity [GO:0003824]; carbohydrate metabolic process [GO:0005975]
BB562_00800	14.0982	0.812499	0.521316	1.55855	0.119102	0.197297	CP016491.1	mannosyl-glycoprotein endo-beta-N-acetylglucosamidase	cytoplasm [GO:0005737]; mannosyl-glycoprotein endo-beta-N-acetylglucosaminidase activity [GO:0033925]
BB562_00805	201.544	0.960009	0.215903	4.44649	8.72862e-06	5.62304e-05	CP016491.1	fructokinase	kinase activity [GO:0016301]
BB562_00810	679.661	2.11969	0.635453	3.33572	0.000850783	0.00303057	CP016491.1	PTS beta-glucoside transporter subunit EIIBCA	integral component of membrane [GO:0016021]; plasma membrane [GO:0005886]; kinase activity [GO:0016301]; protein-N(PI)-phosphohistidine-sugar phosphotransferase activity [GO:0008982]; phosphoenolpyruvate-dependent sugar phosphotransferase system [GO:0009401]
BB562_00815	392.741	1.65119	0.304132	5.42918	5.66124e-08	6.8564e-07	CP016491.1	sucrose-6-phosphate hydrolase	cytoplasm [GO:0005737]; beta-fructofuranosidase activity [GO:0004564]; sucrose metabolic process [GO:0005985]
BB562_00820	263.056	1.23295	0.169655	7.26739	3.66505e-13	1.51322e-11	CP016491.1	LacI family transcriptional regulator	DNA binding [GO:0003677]; regulation of transcription, DNA-templated [GO:0006355]
BB562_00825	362.353	0.671305	0.142572	4.70854	2.49494e-06	1.89908e-05	CP016491.1	glucohydrolase	hydrolase activity [GO:0016787]; carbohydrate metabolic process [GO:0005975]
BB562_00830	236.112	-0.64847	0.16142	-4.01729	5.8871e-05	0.000286983	CP016491.1	alcohol dehydrogenase	oxidoreductase activity [GO:0016491]
BB562_00835	188.716	-0.62154	0.160363	-3.87584	0.000106258	0.000489112	CP016491.1	Na+/H+ antiporter NhaC	integral component of membrane [GO:0016021]; antiporter activity [GO:0015297]
BB562_00840	145.52	0.483169	0.200111	2.41451	0.0157565	0.0368457	CP016491.1	glucohydrolase	hydrolase activity [GO:0016787]; carbohydrate metabolic process [GO:0005975]
BB562_00845	350.443	-0.776986	0.135826	-5.72046	1.06237e-08	1.54811e-07	CP016491.1	LysR family transcriptional regulator	DNA binding [GO:0003677]; DNA-binding transcription factor activity [GO:0003700]
BB562_00850	1094.4	-0.1162	0.137538	-0.844855	0.398192	0.510382	CP016491.1	transcriptional regulator	DNA binding [GO:0003677]
BB562_00855	5.37262	0.0862943	0.723716	0.119238	0.905087	0.934936	CP016491.1	peptide ABC transporter substrate-binding protein	ATP-binding cassette (ABC) transporter complex [GO:0043190]; transmembrane transport [GO:0055085]
BB562_00860	84.2641	1.33236	0.347252	3.83686	0.000124616	0.000560362	CP016491.1	peptide ABC transporter substrate-binding protein	ATP-binding cassette (ABC) transporter complex [GO:0043190]; transmembrane transport [GO:0055085]
BB562_00865	101.999	-0.527779	0.230566	-2.28906	0.0220759	0.0483186	CP016491.1	3-phosphoglycerate dehydrogenase	NAD binding [GO:0051287]; oxidoreductase activity, acting on the CH-OH group of donors, NAD or NADP as acceptor [GO:0016616]
BB562_00870	124.751	0.293659	0.197285	1.4885	0.136618	0.22094	CP016491.1	phosphoserine transaminase	cytoplasm [GO:0005737]; O-phospho-L-serine:2-oxoglutarate aminotransferase activity [GO:0004648]; pyridoxal phosphate binding [GO:0030170]; L-serine biosynthetic process [GO:0006564]
BB562_00875	466.623	0.0777874	0.136846	0.568431	0.569743	0.668338	CP016491.1	fructose-2%2C6-bisphosphatase	catalytic activity [GO:0003824]
BB562_00880	17.1947	0.935342	0.423305	2.20961	0.0271319	0.0575814	CP016491.1	hypothetical protein	ATP binding [GO:0005524]; ATPase activity [GO:0016887]
BB562_00885	43.8171	-0.17395	0.272709	-0.637859	0.523565	0.629619	CP016491.1	hypothetical protein	integral component of membrane [GO:0016021]; ATP binding [GO:0005524]; ATPase activity [GO:0016887]; ATPase-coupled transmembrane transporter activity [GO:0042626]
BB562_00890	981.267	-0.0423573	0.109098	-0.388252	0.69783	0.773946	CP016491.1	aldo/keto reductase
BB562_00895	468.811	-0.753025	0.191326	-3.93583	8.29087e-05	0.000391553	CP016491.1	hypothetical protein
BB562_00900	63.7161	0.360511	0.220212	1.63711	0.101607	0.173266	CP016491.1	hypothetical protein
BB562_00905	229.704	0.121318	0.141196	0.859217	0.390221	0.503893	CP016491.1	hypothetical protein
BB562_00910	2719.15	-0.0652166	0.142443	-0.457843	0.647065	0.732034	CP016491.1	acetate kinase	cytoplasm [GO:0005737]; acetate kinase activity [GO:0008776]; ATP binding [GO:0005524]; magnesium ion binding [GO:0000287]; acetyl-CoA biosynthetic process [GO:0006085]; organic acid metabolic process [GO:0006082]
BB562_00915	2330.02	0.552657	0.189182	2.92129	0.00348583	0.010181	CP016491.1	small multidrug resistance protein	integral component of membrane [GO:0016021]
BB562_00920	21.5993	-0.0072422	0.40877	-0.0177171	0.985865	0.990298	CP016491.1	chromosome condensation protein CrcB	integral component of plasma membrane [GO:0005887]; inorganic anion transmembrane transporter activity [GO:0015103]
BB562_00925	38.2112	0.38197	0.278189	1.37306	0.169734	0.263672	CP016491.1	chromosome condensation protein CrcB	integral component of plasma membrane [GO:0005887]; inorganic anion transmembrane transporter activity [GO:0015103]
BB562_00930	631.947	-0.186385	0.137606	-1.35449	0.175581	0.270774	CP016491.1	ABC transporter ATP-binding protein	ATP binding [GO:0005524]; ATPase activity [GO:0016887]
BB562_00935	177.952	-0.354301	0.160054	-2.21363	0.0268539	0.0570803	CP016491.1	ABC transporter permease	integral component of membrane [GO:0016021]
BB562_00940	329.834	0.0333283	0.120624	0.276299	0.782318	0.837182	CP016491.1	ABC transporter ATP-binding protein	ATP binding [GO:0005524]; ATPase activity [GO:0016887]
BB562_00945	120.012	0.173979	0.175858	0.989316	0.322509	0.435067	CP016491.1	ABC transporter permease	integral component of membrane [GO:0016021]
BB562_00950	559.961	-0.171278	0.128187	-1.33617	0.181495	0.277539	CP016491.1	glutathione peroxidase	glutathione peroxidase activity [GO:0004602]; response to oxidative stress [GO:0006979]
BB562_00955	1394.62	-0.17343	0.126154	-1.37476	0.169207	0.263029	CP016491.1	2%2C5-diketo-D-gluconic acid reductase	oxidoreductase activity [GO:0016491]
BB562_00990	17.3332	1.41042	0.46186	3.05378	0.0022598	0.00708627	CP016491.1	hypothetical protein	integral component of membrane [GO:0016021]
BB562_00995	34.2833	0.0265565	0.306075	0.0867648	0.930859	0.952173	CP016491.1	transcription elongation factor GreA (pseudogene)
BB562_01000	105.007	1.81912	0.23369	7.78432	7.00874e-15	4.34064e-13	CP016491.1	transcription elongation factor GreA	DNA binding [GO:0003677]; RNA polymerase binding [GO:0070063]; translation elongation factor activity [GO:0003746]; regulation of DNA-templated transcription, elongation [GO:0032784]
BB562_01005	11.3041	1.17848	0.549932	2.14296	0.032116	0.0666048	CP016491.1	hypothetical protein	integral component of membrane [GO:0016021]
BB562_01010	12.2327	0.570567	0.565096	1.00968	0.312648	0.425345	CP016491.1	transcriptional regulator	DNA binding [GO:0003677]
BB562_01015	1660.83	1.05564	0.259016	4.07559	4.58986e-05	0.000229493	CP016491.1	glucosamine-6-phosphate deaminase	glucosamine-6-phosphate deaminase activity [GO:0004342]; carbohydrate metabolic process [GO:0005975]; N-acetylglucosamine metabolic process [GO:0006044]; N-acetylneuraminate catabolic process [GO:0019262]
BB562_01020	16.9189	1.08106	0.467119	2.31431	0.0206508	0.0458627	CP016491.1	hypothetical protein	serine-type peptidase activity [GO:0008236]
BB562_01025	393.83	-0.0479843	0.158133	-0.303442	0.761553	0.822931	CP016491.1	hypothetical protein	DNA binding [GO:0003677]
BB562_01030	4.17637	-0.0228695	0.977575	-0.0233941	0.981336	0.988592	CP016491.1	hypothetical protein	integral component of membrane [GO:0016021]
BB562_01035	12.2853	0.042542	0.511121	0.0832328	0.933666	0.953971	CP016491.1	bleomycin resistance protein
BB562_01040	830.545	0.623663	0.161598	3.85935	0.00011369	0.000519808	CP016491.1	peptidase C69	dipeptidase activity [GO:0016805]
BB562_01045	2243.36	1.13994	0.478329	2.38316	0.0171645	0.0394379	CP016491.1	PTS mannitol transporter subunit IICBA	integral component of membrane [GO:0016021]; plasma membrane [GO:0005886]; protein-N(PI)-phosphohistidine-mannitol phosphotransferase system transmembrane transporter activity [GO:0022872]; phosphoenolpyruvate-dependent sugar phosphotransferase system [GO:0009401]
BB562_01050	1243.78	0.448133	0.242897	1.84495	0.0650451	0.120413	CP016491.1	transcription antiterminator BglG	kinase activity [GO:0016301]; protein-N(PI)-phosphohistidine-sugar phosphotransferase activity [GO:0008982]; phosphoenolpyruvate-dependent sugar phosphotransferase system [GO:0009401]; regulation of transcription, DNA-templated [GO:0006355]
BB562_01055	302.829	-0.109961	0.197118	-0.557843	0.576951	0.674471	CP016491.1	PTS mannitol transporter subunit IIA	kinase activity [GO:0016301]
BB562_01060	1113.99	-0.109439	0.173252	-0.631672	0.527601	0.632796	CP016491.1	mannitol-1-phosphate 5-dehydrogenase	coenzyme binding [GO:0050662]; mannitol-1-phosphate 5-dehydrogenase activity [GO:0008926]; mannitol metabolic process [GO:0019594]
BB562_01065	246.896	-0.341559	0.186089	-1.83547	0.0664367	0.12249	CP016491.1	hypothetical protein
BB562_01070	215.624	-1.40659	0.182657	-7.70071	1.35314e-14	7.52513e-13	CP016491.1	thioredoxin	cell [GO:0005623]; protein disulfide oxidoreductase activity [GO:0015035]; cell redox homeostasis [GO:0045454]; glycerol ether metabolic process [GO:0006662]
BB562_01075	96.7538	0.11659	0.190421	0.612274	0.540356	0.643659	CP016491.1	hypothetical protein	integral component of membrane [GO:0016021]
BB562_01080	9.10435	1.09522	0.570442	1.91994	0.0548652	0.103825	CP016491.1	hypothetical protein
BB562_01085	242.682	0.173647	0.184025	0.943603	0.345372	0.45847	CP016491.1	hypothetical protein
BB562_01090	4.69694	0.50615	0.773506	0.654358	0.512881	0.620605	CP016491.1	hypothetical protein
BB562_01100	315.268	1.32206	0.336607	3.92761	8.57934e-05	0.000404476	CP016491.1	nucleoside-diphosphate kinase	nucleoside diphosphate kinase activity [GO:0004550]; CTP biosynthetic process [GO:0006241]; GTP biosynthetic process [GO:0006183]; UTP biosynthetic process [GO:0006228]
BB562_01105	608.709	0.708049	0.183584	3.85681	0.000114878	0.000522611	CP016491.1	hypothetical protein
BB562_01110	569.676	-1.33439	0.135796	-9.82637	8.66856e-23	1.81706e-20	CP016491.1	ACP phosphodiesterase	oxidoreductase activity [GO:0016491]
BB562_01115	92.0224	0.171613	0.199503	0.860203	0.389677	0.503495	CP016491.1	PTS cellbiose transporter subunit IIC (pseudogene)
BB562_01120	14.2872	-0.180978	0.453002	-0.399509	0.689518	0.768024	CP016491.1	hypothetical protein	integral component of membrane [GO:0016021]
BB562_01125	77.6429	-0.521789	0.208734	-2.49978	0.0124271	0.0297835	CP016491.1	outer surface protein	catalytic activity [GO:0003824]
BB562_01130	401.866	1.33417	0.139751	9.54676	1.33816e-21	2.43099e-19	CP016491.1	serine acetyltransferase	cytoplasm [GO:0005737]; serine O-acetyltransferase activity [GO:0009001]; cysteine biosynthetic process from serine [GO:0006535]
BB562_01135	921.96	1.86307	0.153413	12.1441	6.16608e-34	3.36051e-31	CP016491.1	cystathionine gamma-synthase	catalytic activity [GO:0003824]; pyridoxal phosphate binding [GO:0030170]; transsulfuration [GO:0019346]
BB562_01140	508.266	2.49495	0.184759	13.5038	1.485e-41	1.01166e-38	CP016491.1	cysteine synthase	cysteine biosynthetic process from serine [GO:0006535]
BB562_01155	2402.35	0.0630922	0.0945148	0.667538	0.504429	0.613099	CP016491.1	type I methionyl aminopeptidase	metal ion binding [GO:0046872]; metalloaminopeptidase activity [GO:0070006]; protein initiator methionine removal [GO:0070084]
BB562_01160	566.974	-0.344431	0.147383	-2.33698	0.0194402	0.0437444	CP016491.1	hypothetical protein	integral component of membrane [GO:0016021]; nicotinamide riboside transmembrane transporter activity [GO:0034257]
BB562_01165	343.999	0.617144	0.163857	3.76636	0.000165644	0.000722209	CP016491.1	hypothetical protein	integral component of membrane [GO:0016021]
BB562_01170	1190.58	1.5424	0.275219	5.60425	2.09153e-08	2.8076e-07	CP016491.1	trehalose operon repressor	DNA binding [GO:0003677]; DNA-binding transcription factor activity [GO:0003700]
BB562_01175	1405.13	1.62047	0.277466	5.84025	5.21212e-09	7.84698e-08	CP016491.1	alpha%2Calpha-phosphotrehalase	cytoplasm [GO:0005737]; alpha,alpha-phosphotrehalase activity [GO:0008788]; trehalose catabolic process [GO:0005993]
BB562_01180	1362.69	1.20725	0.199116	6.06303	1.33577e-09	2.36361e-08	CP016491.1	PTS beta-glucoside transporter subunit IIABC	integral component of membrane [GO:0016021]; plasma membrane [GO:0005886]; kinase activity [GO:0016301]; protein-N(PI)-phosphohistidine-sugar phosphotransferase activity [GO:0008982]; phosphoenolpyruvate-dependent sugar phosphotransferase system [GO:0009401]
BB562_01185	179.154	0.0816627	0.156579	0.521544	0.601988	0.695387	CP016491.1	PTS beta-glucoside transporter subunit IIABC	integral component of membrane [GO:0016021]; plasma membrane [GO:0005886]; kinase activity [GO:0016301]; protein-N(PI)-phosphohistidine-sugar phosphotransferase activity [GO:0008982]; phosphoenolpyruvate-dependent sugar phosphotransferase system [GO:0009401]
BB562_01190	93.7338	0.720329	0.208871	3.44867	0.000563348	0.00212916	CP016491.1	hypothetical protein
BB562_01195	58.1208	0.187539	0.259462	0.722799	0.469803	0.58052	CP016491.1	glycerol-3-phosphate cytidylyltransferase	cytoplasm [GO:0005737]; glycerol-3-phosphate cytidylyltransferase activity [GO:0047348]; metal ion binding [GO:0046872]; teichoic acid biosynthetic process [GO:0019350]
BB562_01200	2203.09	-0.302454	0.148395	-2.03817	0.0415331	0.081835	CP016491.1	CDP-glycerol glycerophosphotransferase	membrane [GO:0016020]; CDP-glycerol glycerophosphotransferase activity [GO:0047355]
BB562_01205	7623.35	-0.762604	0.167489	-4.55316	5.28452e-06	3.6091e-05	CP016491.1	CDP-glycerol--glycerophosphate glycerophosphotransferase	membrane [GO:0016020]; CDP-glycerol glycerophosphotransferase activity [GO:0047355]
BB562_01210	303.549	-0.258338	0.191083	-1.35197	0.176385	0.27186	CP016491.1	hypothetical protein	membrane [GO:0016020]; CDP-glycerol glycerophosphotransferase activity [GO:0047355]
BB562_01215	545.553	0.515862	0.119951	4.30061	1.70326e-05	9.75078e-05	CP016491.1	hypothetical protein	transferase activity [GO:0016740]
BB562_01220	41.1363	0.223002	0.285842	0.780157	0.435298	0.547893	CP016491.1	3-octaprenyl-4-hydroxybenzoate carboxy-lyase	flavin prenyltransferase activity [GO:0106141]; lyase activity [GO:0016829]; cofactor biosynthetic process [GO:0051188]
BB562_01225	31.846	0.888802	0.334041	2.66076	0.00779647	0.0200428	CP016491.1	amino acid decarboxylase
BB562_01235	161.284	-0.172267	0.178443	-0.965387	0.334351	0.448159	CP016491.1	Rrf2 family transcriptional regulator
BB562_01240	278.586	0.243094	0.194339	1.25087	0.210981	0.313823	CP016491.1	TetR family transcriptional regulator	DNA binding [GO:0003677]
BB562_01245	3647.03	-0.180231	0.16015	-1.12538	0.260426	0.372135	CP016491.1	divalent metal cation transporter	integral component of membrane [GO:0016021]; plasma membrane [GO:0005886]; metal ion binding [GO:0046872]; metal ion transmembrane transporter activity [GO:0046873]; symporter activity [GO:0015293]
BB562_01250	641.197	0.606597	0.2208	2.74727	0.00600938	0.0160545	CP016491.1	hypothetical protein
BB562_01255	479.51	0.662776	0.240757	2.75288	0.00590735	0.0158284	CP016491.1	hypothetical protein
BB562_01260	354.838	0.259248	0.254959	1.01682	0.309239	0.422183	CP016491.1	hypothetical protein
BB562_01265	463.167	0.203469	0.139333	1.46031	0.144206	0.230882	CP016491.1	two-component sensor histidine kinase	integral component of membrane [GO:0016021]; ATP binding [GO:0005524]; phosphorelay sensor kinase activity [GO:0000155]
BB562_01270	216.645	0.744133	0.193612	3.84343	0.000121328	0.000548289	CP016491.1	DNA-binding response regulator	DNA binding [GO:0003677]; phosphorelay signal transduction system [GO:0000160]; regulation of transcription, DNA-templated [GO:0006355]
BB562_01275	74.1575	1.12675	0.208603	5.40142	6.61165e-08	7.86757e-07	CP016491.1	hypothetical protein
BB562_01280	145.356	0.769167	0.168114	4.57526	4.75633e-06	3.28959e-05	CP016491.1	RpiR family transcriptional regulator (pseudogene)
BB562_01285	889.121	0.98741	0.23562	4.19069	2.78109e-05	0.000148598	CP016491.1	PTS system%2C cellobiose-specific IIC component	integral component of membrane [GO:0016021]; plasma membrane [GO:0005886]; protein-N(PI)-phosphohistidine-sugar phosphotransferase activity [GO:0008982]; phosphoenolpyruvate-dependent sugar phosphotransferase system [GO:0009401]
BB562_01290	25.9859	1.11675	0.347829	3.21064	0.00132441	0.0044666	CP016491.1	hypothetical protein	regulation of transcription, DNA-templated [GO:0006355]
BB562_01295	28.2738	0.957655	0.356438	2.68674	0.0072154	0.0187973	CP016491.1	hypothetical protein
BB562_01300	5.94232	2.09981	0.861081	2.43858	0.0147451	0.0347883	CP016491.1	hypothetical protein
BB562_01305	30.6042	0.462452	0.336924	1.37257	0.169885	0.263672	CP016491.1	LytR family transcriptional regulator	integral component of membrane [GO:0016021]
BB562_01310	317.043	-0.26252	0.139062	-1.88779	0.0590535	0.110675	CP016491.1	FAD-binding protein	FAD binding [GO:0071949]; oxidoreductase activity [GO:0016491]
BB562_01315	350.839	0.932984	0.208146	4.48236	7.38235e-06	4.84745e-05	CP016491.1	hypothetical protein
BB562_01320	1172.02	0.698576	0.161922	4.31429	1.60118e-05	9.22453e-05	CP016491.1	GTP pyrophosphokinase	kinase activity [GO:0016301]; guanosine tetraphosphate metabolic process [GO:0015969]
BB562_01325	206.223	0.749743	0.207233	3.61788	0.00029703	0.00121533	CP016491.1	TetR family transcriptional regulator	DNA binding [GO:0003677]
BB562_01330	639.958	-0.777463	0.141625	-5.48957	4.02917e-08	5.0773e-07	CP016491.1	transporter	integral component of membrane [GO:0016021]
BB562_01335	459.393	-0.452953	0.131204	-3.45229	0.000555854	0.00210375	CP016491.1	3-methyladenine DNA glycosylase	DNA-3-methyladenine glycosylase activity [GO:0008725]; base-excision repair [GO:0006284]
BB562_01340	236.583	-0.0910276	0.139707	-0.651562	0.514684	0.621957	CP016491.1	hypothetical protein
BB562_01345	171.823	0.453857	0.260156	1.74456	0.0810621	0.143811	CP016491.1	ABC transporter permease	integral component of membrane [GO:0016021]
BB562_01350	75.094	0.644075	0.303265	2.1238	0.0336869	0.0690367	CP016491.1	ABC transporter	ATP binding [GO:0005524]; ATPase activity [GO:0016887]
BB562_01355	170.175	0.96981	0.160351	6.04805	1.46608e-09	2.57747e-08	CP016491.1	CAAX protease	integral component of membrane [GO:0016021]; cysteine-type endopeptidase activity [GO:0004197]; CAAX-box protein processing [GO:0071586]
BB562_01360	12896.1	-1.57276	0.283235	-5.55285	2.81048e-08	3.69979e-07	CP016491.1	transglycosylase
BB562_01365	59.6844	-0.200085	0.236481	-0.846091	0.397502	0.509978	CP016491.1	hypothetical protein
BB562_01370	1833.14	-1.6379	0.548751	-2.98478	0.00283782	0.00852597	CP016491.1	peptidase M23
BB562_01375	235.39	-0.133386	0.139292	-0.957599	0.338265	0.451849	CP016491.1	glycine cleavage system protein H
BB562_01380	369.356	-0.0442596	0.143021	-0.309463	0.756969	0.819849	CP016491.1	hypothetical protein
BB562_01385	180.511	-0.119256	0.167163	-0.713412	0.475591	0.585624	CP016491.1	hypothetical protein
BB562_01390	680.001	0.602025	0.113601	5.29944	1.16157e-07	1.30258e-06	CP016491.1	ATP-dependent helicase	ATP binding [GO:0005524]; DNA binding [GO:0003677]; DNA helicase activity [GO:0003678]; exonuclease activity [GO:0004527]; DNA repair [GO:0006281]
BB562_01395	293.594	0.199124	0.154649	1.28759	0.197889	0.297434	CP016491.1	hypothetical protein	integral component of membrane [GO:0016021]
BB562_01400	707.597	0.54494	0.14418	3.77958	0.000157093	0.000687122	CP016491.1	acetate kinase	cytoplasm [GO:0005737]; acetate kinase activity [GO:0008776]; ATP binding [GO:0005524]; magnesium ion binding [GO:0000287]; acetyl-CoA biosynthetic process [GO:0006085]; organic acid metabolic process [GO:0006082]
BB562_01405	205.926	0.820088	0.177466	4.62109	3.8173e-06	2.73022e-05	CP016491.1	GNAT family N-acetyltransferase	glucosamine 6-phosphate N-acetyltransferase activity [GO:0004343]; UDP-N-acetylglucosamine biosynthetic process [GO:0006048]
BB562_01410	92.1473	0.616303	0.199846	3.08389	0.00204314	0.00648901	CP016491.1	MarR family transcriptional regulator	DNA-binding transcription factor activity [GO:0003700]
BB562_01415	649.211	-0.0384711	0.127581	-0.301543	0.763	0.823436	CP016491.1	NADH dehydrogenase	oxidoreductase activity [GO:0016491]
BB562_01420	28.4224	1.80986	0.39529	4.57857	4.68157e-06	3.25441e-05	CP016491.1	hypothetical protein
BB562_01425	3.98124	1.00019	0.970559	1.03053	0.302763	0.416261	CP016491.1	hypothetical protein	integral component of membrane [GO:0016021]
BB562_01430	11.6575	-0.467226	0.522759	-0.893769	0.371446	0.485695	CP016491.1	hypothetical protein	integral component of membrane [GO:0016021]
BB562_01435	3.84653	-0.623832	0.915364	-0.681513	0.495547	0.604191	CP016491.1	hypothetical protein	integral component of membrane [GO:0016021]
BB562_01440	605.547	1.01274	0.230302	4.39744	1.09537e-05	6.78385e-05	CP016491.1	spermidine/putrescine ABC transporter substrate-binding protein	periplasmic space [GO:0042597]; polyamine binding [GO:0019808]; polyamine transport [GO:0015846]
BB562_01445	412.21	1.45408	0.255119	5.69964	1.20064e-08	1.71296e-07	CP016491.1	spermidine/putrescine ABC transporter permease PotC	integral component of membrane [GO:0016021]; plasma membrane [GO:0005886]; transmembrane transport [GO:0055085]
BB562_01450	573.122	1.74564	0.270974	6.44207	1.17852e-10	2.86738e-09	CP016491.1	spermidine/putrescine ABC transporter permease	integral component of membrane [GO:0016021]; plasma membrane [GO:0005886]; transmembrane transport [GO:0055085]
BB562_01455	875.579	2.05511	0.31223	6.58202	4.64101e-11	1.26468e-09	CP016491.1	spermidine/putrescine ABC transporter ATP-binding protein	ATP-binding cassette (ABC) transporter complex [GO:0043190]; ATP binding [GO:0005524]; ATPase activity [GO:0016887]; ATPase-coupled putrescine transmembrane transporter activity [GO:0015594]; ATPase-coupled spermidine transmembrane transporter activity [GO:0015595]
BB562_01460	563.853	2.04548	0.286207	7.14685	8.87897e-13	3.45646e-11	CP016491.1	Cro/Cl family transcriptional regulator	DNA binding [GO:0003677]
BB562_01470	420.481	0.689574	0.157068	4.39027	1.13208e-05	6.96369e-05	CP016491.1	RNA-binding protein
BB562_01475	375.222	0.143784	0.134472	1.06925	0.284958	0.396989	CP016491.1	GNAT family N-acetyltransferase	N-acetyltransferase activity [GO:0008080]
BB562_01480	298.467	-0.00280685	0.147744	-0.0189981	0.984843	0.990294	CP016491.1	GNAT family N-acetyltransferase	N-acetyltransferase activity [GO:0008080]
BB562_01485	1031.95	0.876479	0.216232	4.05341	5.04757e-05	0.000250422	CP016491.1	hypothetical protein	integral component of membrane [GO:0016021]
BB562_01495	70.3151	1.33835	0.27327	4.89754	9.70463e-07	8.29e-06	CP016491.1	GntR family transcriptional regulator	DNA binding [GO:0003677]; DNA-binding transcription factor activity [GO:0003700]
BB562_01500	221.895	1.20905	0.196868	6.14141	8.17929e-10	1.54782e-08	CP016491.1	multidrug ABC transporter	ATP binding [GO:0005524]; ATPase activity [GO:0016887]
BB562_01505	155.305	0.270868	0.152051	1.78143	0.0748428	0.134468	CP016491.1	acetoin ABC transporter permease	integral component of membrane [GO:0016021]
BB562_01510	621.28	1.31449	0.150364	8.74201	2.29009e-18	2.4962e-16	CP016491.1	hypothetical protein	oxidoreductase activity, acting on the aldehyde or oxo group of donors, NAD or NADP as acceptor [GO:0016620]
BB562_01515	127941	-0.113364	0.114396	-0.990981	0.321695	0.434184	CP016491.1	fructose-1%2C6-bisphosphate aldolase%2C class II	fructose-bisphosphate aldolase activity [GO:0004332]; zinc ion binding [GO:0008270]; fructose 1,6-bisphosphate metabolic process [GO:0030388]; glycolytic process [GO:0006096]
BB562_01520	1458.86	-0.632958	0.120448	-5.25503	1.48003e-07	1.58446e-06	CP016491.1	sodium:solute symporter	integral component of membrane [GO:0016021]; symporter activity [GO:0015293]; carbohydrate transport [GO:0008643]; sodium ion transport [GO:0006814]
BB562_01525	747.668	0.324194	0.126067	2.5716	0.010123	0.0251003	CP016491.1	paraslipin	membrane [GO:0016020]
BB562_01530	84.451	0.512958	0.206278	2.48673	0.0128922	0.0307899	CP016491.1	hypothetical protein
BB562_01535	66.963	0.653105	0.320183	2.03979	0.0413716	0.0815757	CP016491.1	hypothetical protein
BB562_01540	13.4726	0.509264	0.467535	1.08925	0.276042	0.38834	CP016491.1	hypothetical protein	DNA binding [GO:0003677]
BB562_01545	95.965	0.56636	0.283266	1.99939	0.0455661	0.0888816	CP016491.1	hypothetical protein	DNA binding [GO:0003677]
BB562_01550	1617.39	0.13662	0.0940696	1.45232	0.146411	0.233453	CP016491.1	peptidase C69	dipeptidase activity [GO:0016805]
BB562_01555	1243.71	-0.184576	0.107693	-1.7139	0.086547	0.151666	CP016491.1	hypothetical protein
BB562_01560	11.2425	1.00254	0.587215	1.70729	0.0877689	0.153413	CP016491.1	hypothetical protein	transmembrane transport [GO:0055085]
BB562_01565	11.8082	0.119894	0.503085	0.238319	0.811634	0.863101	CP016491.1	methionine ABC transporter ATP-binding protein	plasma membrane [GO:0005886]; ATP binding [GO:0005524]; ATPase activity [GO:0016887]; ATPase-coupled amino acid transmembrane transporter activity [GO:0015424]; methionine transport [GO:0015821]
BB562_01570	7.5415	-0.388843	0.696826	-0.55802	0.576831	0.674471	CP016491.1	methionine ABC transporter permease	integral component of membrane [GO:0016021]; plasma membrane [GO:0005886]; transmembrane transport [GO:0055085]
BB562_01575	21.4252	0.0731513	0.38592	0.18955	0.849661	0.891883	CP016491.1	2-dehydropantoate 2-reductase	2-dehydropantoate 2-reductase activity [GO:0008677]; pantothenate biosynthetic process [GO:0015940]
BB562_01580	117.305	0.859945	0.238853	3.60031	0.000317835	0.00129269	CP016491.1	aspartate aminotransferase	pyridoxal phosphate binding [GO:0030170]; transaminase activity [GO:0008483]; biosynthetic process [GO:0009058]
BB562_01585	1626.25	0.427591	0.126649	3.3762	0.000734957	0.00266679	CP016491.1	hypothetical protein
BB562_01590	87.0693	0.669843	0.215413	3.10958	0.00187356	0.0060348	CP016491.1	damage-inducible protein J	regulation of transcription, DNA-templated [GO:0006355]
BB562_01595	4466.92	0.952116	0.172136	5.53117	3.18095e-08	4.1081e-07	CP016491.1	Teichoic acid translocation permease TagG	ATP-binding cassette (ABC) transporter complex [GO:0043190]; transmembrane transport [GO:0055085]
BB562_01600	5727.13	0.667534	0.159861	4.17573	2.97034e-05	0.000156258	CP016491.1	teichoic acid ABC transporter ATP-binding protein	integral component of membrane [GO:0016021]; plasma membrane [GO:0005886]; ATP binding [GO:0005524]; ATPase activity [GO:0016887]; ATPase-coupled teichoic acid transmembrane transporter activity [GO:0015438]
BB562_01605	24.5941	-0.448028	0.371159	-1.20711	0.227391	0.333679	CP016491.1	hypothetical protein	integral component of membrane [GO:0016021]
BB562_01610	3603.72	-2.30979	0.16453	-14.0387	9.03691e-45	1.23128e-41	CP016491.1	ammonia permease	integral component of membrane [GO:0016021]; ammonium transmembrane transporter activity [GO:0008519]
BB562_01615	22.4593	0.591666	0.370989	1.59483	0.110749	0.185376	CP016491.1	L-lactate dehydrogenase	oxidoreductase activity, acting on the CH-OH group of donors, NAD or NADP as acceptor [GO:0016616]; carbohydrate metabolic process [GO:0005975]; carboxylic acid metabolic process [GO:0019752]
BB562_01620	210.702	-1.18703	0.189213	-6.27353	3.52953e-10	7.34196e-09	CP016491.1	hypothetical protein	integral component of membrane [GO:0016021]
BB562_01625	35.4432	0.412823	0.303993	1.358	0.174463	0.269661	CP016491.1	peptidase M10	extracellular matrix [GO:0031012]; metalloendopeptidase activity [GO:0004222]; zinc ion binding [GO:0008270]
BB562_01630	405.767	0.0537684	0.120699	0.445473	0.655978	0.739217	CP016491.1	ribose 5-phosphate isomerase A	ribose-5-phosphate isomerase activity [GO:0004751]; pentose-phosphate shunt, non-oxidative branch [GO:0009052]
BB562_01635	1821.67	0.824714	0.106573	7.73849	1.00607e-14	5.83308e-13	CP016491.1	copper oxidase	copper ion binding [GO:0005507]; oxidoreductase activity [GO:0016491]
BB562_01640	285.509	-0.266952	0.180731	-1.47707	0.139657	0.224655	CP016491.1	hypothetical protein	integral component of membrane [GO:0016021]
BB562_01645	665.391	0.189764	0.110407	1.71877	0.0856569	0.150396	CP016491.1	hypothetical protein	kinase activity [GO:0016301]
BB562_01650	407.279	0.194329	0.119432	1.6271	0.103715	0.17598	CP016491.1	DNA replication initiation protein
BB562_01655	128.059	0.194393	0.179915	1.08047	0.279932	0.392192	CP016491.1	Rrf2 family transcriptional regulator
BB562_01660	215.862	0.150068	0.169935	0.883092	0.377187	0.491081	CP016491.1	hypothetical protein (pseudogene)
BB562_01665	1642.8	0.630927	0.167084	3.77611	0.000159297	0.00069565	CP016491.1	acetyl-CoA carboxylase biotin carboxyl carrier protein subunit	acetyl-CoA carboxylase complex [GO:0009317]; acetyl-CoA carboxylase activity [GO:0003989]; fatty acid biosynthetic process [GO:0006633]
BB562_01670	695.444	0.508367	0.126131	4.03048	5.56624e-05	0.000272316	CP016491.1	ribonucleoside hydrolase RihC	hydrolase activity [GO:0016787]
BB562_01675	676.377	0.954218	0.150608	6.33576	2.36171e-10	5.14853e-09	CP016491.1	short-chain dehydrogenase/reductase
BB562_01680	1.24772	-0.161815	1.79374	-0.0902109	0.92812	NA	CP016491.1	ribonuclease H	nucleic acid binding [GO:0003676]
BB562_01685	25.0759	-0.74074	0.337266	-2.1963	0.0280701	0.0592954	CP016491.1	hypothetical protein
BB562_01690	610.642	-0.185692	0.154401	-1.20266	0.229109	0.335657	CP016491.1	glycine/betaine ABC transporter permease	ATP-binding cassette (ABC) transporter complex [GO:0043190]; transmembrane transporter activity [GO:0022857]
BB562_01695	371.849	-0.129896	0.138542	-0.937592	0.348454	0.461613	CP016491.1	ABC transporter ATP-binding protein	ATP binding [GO:0005524]; ATPase activity [GO:0016887]
BB562_01700	828.373	-0.320873	0.13728	-2.33736	0.0194204	0.043736	CP016491.1	glutathione reductase	cell [GO:0005623]; electron transfer activity [GO:0009055]; flavin adenine dinucleotide binding [GO:0050660]; cell redox homeostasis [GO:0045454]
BB562_01705	429.359	0.00524579	0.347808	0.0150824	0.987966	0.99103	CP016491.1	glycerol kinase	ATP binding [GO:0005524]; glycerol kinase activity [GO:0004370]; glycerol catabolic process [GO:0019563]; glycerol-3-phosphate metabolic process [GO:0006072]
BB562_01710	468.715	-0.295671	0.258478	-1.14389	0.252668	0.362952	CP016491.1	alpha-glycerophosphate oxidase	glycerol-3-phosphate dehydrogenase complex [GO:0009331]; glycerol-3-phosphate dehydrogenase (quinone) activity [GO:0004368]; glycerol-3-phosphate metabolic process [GO:0006072]
BB562_01715	131.566	-0.778112	0.305733	-2.54507	0.0109256	0.0267255	CP016491.1	aquaporin	integral component of membrane [GO:0016021]; channel activity [GO:0015267]
BB562_01720	23.7658	0.467147	0.352642	1.32471	0.185269	0.281729	CP016491.1	maltose acetyltransferase	acetyltransferase activity [GO:0016407]
BB562_01725	60.2296	1.14976	0.250099	4.59721	4.28196e-06	3.0073e-05	CP016491.1	MFS transporter	integral component of membrane [GO:0016021]; transmembrane transport [GO:0055085]
BB562_01730	74.3043	1.31771	0.23328	5.64862	1.61744e-08	2.22602e-07	CP016491.1	HAD family hydrolase	hydrolase activity [GO:0016787]
BB562_01735	114.82	1.46077	0.231086	6.32131	2.5936e-10	5.56501e-09	CP016491.1	AraC family transcriptional regulator	DNA-binding transcription factor activity [GO:0003700]; sequence-specific DNA binding [GO:0043565]
BB562_01740	79.8967	0.240962	0.234498	1.02756	0.304155	0.417333	CP016491.1	hydrolase	hydrolase activity [GO:0016787]
BB562_01745	75.8827	0.875613	0.318811	2.74649	0.00602364	0.016066	CP016491.1	branched-chain amino acid transport system II carrier protein	integral component of membrane [GO:0016021]; plasma membrane [GO:0005886]; branched-chain amino acid transmembrane transporter activity [GO:0015658]
BB562_01750	232.638	0.0207509	0.142754	0.145361	0.884426	0.918575	CP016491.1	sodium:proton antiporter	integral component of membrane [GO:0016021]; solute:proton antiporter activity [GO:0015299]
BB562_01760	515.033	-0.251261	0.228045	-1.1018	0.270547	0.382783	CP016491.1	histidine kinase	integral component of membrane [GO:0016021]; kinase activity [GO:0016301]
BB562_01765	233.206	-0.832564	0.245876	-3.38612	0.000708891	0.00257908	CP016491.1	DNA-binding response regulator	DNA binding [GO:0003677]; phosphorelay signal transduction system [GO:0000160]
BB562_01780	7.23721	1.68416	0.904618	1.86173	0.0626412	0.116517	CP016491.1	hypothetical protein	integral component of membrane [GO:0016021]
BB562_01785	31.3101	0.341383	0.360269	0.947579	0.343344	0.456319	CP016491.1	hypothetical protein	ATP binding [GO:0005524]; metal ion binding [GO:0046872]
BB562_01790	58.2867	0.287864	0.286194	1.00583	0.314496	0.427432	CP016491.1	hypothetical protein	ATP binding [GO:0005524]; metal ion binding [GO:0046872]
BB562_01805	77.3636	0.0172974	0.233239	0.0741618	0.940882	0.959185	CP016491.1	hypothetical protein	integral component of membrane [GO:0016021]; cysteine-type endopeptidase activity [GO:0004197]; CAAX-box protein processing [GO:0071586]
BB562_01810	138.596	0.142296	0.191589	0.742711	0.457657	0.568939	CP016491.1	plasmid maintenance system killer
BB562_01815	128.553	-0.174392	0.207095	-0.842088	0.399739	0.511448	CP016491.1	addiction module antidote protein%2C HigA family	DNA binding [GO:0003677]
BB562_01820	1361.24	-0.357536	0.114686	-3.11751	0.00182384	0.00590959	CP016491.1	ATP-dependent DNA helicase	ATP binding [GO:0005524]; DNA binding [GO:0003677]; DNA helicase activity [GO:0003678]
BB562_01825	98.9805	0.10314	0.196076	0.52602	0.598874	0.692671	CP016491.1	hydrolase	hydrolase activity [GO:0016787]; nitrogen compound metabolic process [GO:0006807]
BB562_01830	1235.23	-0.430627	0.137229	-3.13801	0.00170096	0.00556438	CP016491.1	tryptophan--tRNA ligase	ATP binding [GO:0005524]; tryptophan-tRNA ligase activity [GO:0004830]; tryptophanyl-tRNA aminoacylation [GO:0006436]
BB562_01835	7.70408	0.971423	0.792559	1.22568	0.22032	0.324876	CP016491.1	peptide-binding protein (pseudogene)
BB562_01845	18.2793	0.710119	0.459218	1.54637	0.122016	0.201146	CP016491.1	hypothetical protein
BB562_01850	6.26372	0.904978	0.810129	1.11708	0.26396	0.376175	CP016491.1	peptide ABC transporter permease	integral component of membrane [GO:0016021]; plasma membrane [GO:0005886]; transmembrane transport [GO:0055085]
BB562_01855	5.39322	0.630029	0.749712	0.840361	0.400706	0.5124	CP016491.1	peptide ABC transporter permease	integral component of membrane [GO:0016021]; plasma membrane [GO:0005886]; transmembrane transport [GO:0055085]
BB562_01860	18.4322	0.357413	0.398895	0.896006	0.37025	0.484829	CP016491.1	oligopeptide transport ATP-binding protein AmiE	ATP binding [GO:0005524]; ATPase activity [GO:0016887]; peptide transport [GO:0015833]
BB562_01865	20.2433	0.287903	0.416682	0.690942	0.489602	0.598549	CP016491.1	peptide ABC transporter ATP-binding protein	ATP binding [GO:0005524]; ATPase activity [GO:0016887]; peptide transport [GO:0015833]
BB562_01870	370.813	1.20461	0.531894	2.26476	0.0235274	0.0510447	CP016491.1	GntR family transcriptional regulator	DNA binding [GO:0003677]; DNA-binding transcription factor activity [GO:0003700]
BB562_01875	448.175	0.8915	0.324415	2.74802	0.00599561	0.0160334	CP016491.1	PTS cellobiose transporter subunit IIC	integral component of membrane [GO:0016021]; plasma membrane [GO:0005886]; protein-N(PI)-phosphohistidine-sugar phosphotransferase activity [GO:0008982]; phosphoenolpyruvate-dependent sugar phosphotransferase system [GO:0009401]
BB562_01880	30.9557	0.492503	0.318581	1.54593	0.122122	0.201198	CP016491.1	hypothetical protein	integral component of membrane [GO:0016021]
BB562_01885	110.327	0.407985	0.283769	1.43774	0.150508	0.238728	CP016491.1	hypothetical protein
BB562_01890	25.0589	1.02361	0.414797	2.46773	0.0135972	0.0322755	CP016491.1	PTS cellobiose transporter subunit IIC	integral component of membrane [GO:0016021]; plasma membrane [GO:0005886]; protein-N(PI)-phosphohistidine-sugar phosphotransferase activity [GO:0008982]; phosphoenolpyruvate-dependent sugar phosphotransferase system [GO:0009401]
BB562_01895	42.1661	0.116319	0.270284	0.430359	0.666934	0.747592	CP016491.1	6-phospho-beta-glucosidase	hydrolase activity, hydrolyzing O-glycosyl compounds [GO:0004553]; carbohydrate metabolic process [GO:0005975]
BB562_01900	19.4658	0.337617	0.397667	0.848995	0.395884	0.509105	CP016491.1	transcriptional regulator
BB562_01905	268.783	1.14941	0.179929	6.38812	1.67942e-10	3.84573e-09	CP016491.1	RpiR family transcriptional regulator	carbohydrate derivative binding [GO:0097367]; DNA binding [GO:0003677]; DNA-binding transcription factor activity [GO:0003700]; carbohydrate derivative metabolic process [GO:1901135]
BB562_01910	1576.16	-0.380129	0.121847	-3.11973	0.00181017	0.00587929	CP016491.1	tRNA-dihydrouridine synthase	flavin adenine dinucleotide binding [GO:0050660]; tRNA dihydrouridine synthase activity [GO:0017150]
BB562_01915	139.992	-0.975998	0.168185	-5.80314	6.50859e-09	9.69175e-08	CP016491.1	hypothetical protein
BB562_01920	739.171	-0.181505	0.105957	-1.71301	0.0867098	0.151854	CP016491.1	exopolyphosphatase
BB562_01925	1041.52	-0.178404	0.104238	-1.71151	0.0869873	0.152242	CP016491.1	hydroxymethylglutaryl-CoA reductase%2C degradative	coenzyme binding [GO:0050662]; hydroxymethylglutaryl-CoA reductase (NADPH) activity [GO:0004420]; hydroxymethylglutaryl-CoA reductase activity [GO:0042282]; coenzyme A metabolic process [GO:0015936]
BB562_01930	806.641	-0.181789	0.114568	-1.58673	0.112574	0.188083	CP016491.1	IpaB/EvcA family protein
BB562_01935	436.528	-0.298622	0.151248	-1.97438	0.0483385	0.0933539	CP016491.1	NAD-dependent protein deacylase	NAD+ binding [GO:0070403]
BB562_01940	910.405	-0.301137	0.106144	-2.83706	0.00455314	0.0127255	CP016491.1	hypothetical protein
BB562_01945	8274.49	-0.23549	0.0949945	-2.47898	0.0131757	0.0313571	CP016491.1	methionine--tRNA ligase	cytoplasm [GO:0005737]; ATP binding [GO:0005524]; methionine-tRNA ligase activity [GO:0004825]; tRNA binding [GO:0000049]; methionyl-tRNA aminoacylation [GO:0006431]
BB562_01955	982.058	0.524775	0.125597	4.17823	2.93786e-05	0.00015545	CP016491.1	hydrolase TatD	endodeoxyribonuclease activity, producing 5'-phosphomonoesters [GO:0016888]
BB562_01960	518.291	0.398773	0.122705	3.24985	0.00115467	0.00393309	CP016491.1	ribonuclease M5	cytoplasm [GO:0005737]; ribonuclease M5 activity [GO:0043822]; rRNA binding [GO:0019843]; rRNA processing [GO:0006364]
BB562_01965	914.343	0.118649	0.0995906	1.19136	0.233511	0.340458	CP016491.1	16S rRNA (adenine(1518)-N(6)/adenine(1519)-N(6))-dimethyltransferase	cytoplasm [GO:0005737]; 16S rRNA (adenine(1518)-N(6)/adenine(1519)-N(6))-dimethyltransferase activity [GO:0052908]; RNA binding [GO:0003723]; rRNA (adenine-N6,N6-)-dimethyltransferase activity [GO:0000179]
BB562_01970	4286.19	-0.251231	0.0907677	-2.76785	0.00564273	0.0151791	CP016491.1	hypothetical protein	regulation of transcription, DNA-templated [GO:0006355]
BB562_01975	1672.16	0.589845	0.144482	4.08248	4.45575e-05	0.000224435	CP016491.1	4-(cytidine 5'-diphospho)-2-C-methyl-D-erythritol kinase	4-(cytidine 5'-diphospho)-2-C-methyl-D-erythritol kinase activity [GO:0050515]; ATP binding [GO:0005524]; isopentenyl diphosphate biosynthetic process, methylerythritol 4-phosphate pathway [GO:0019288]; terpenoid biosynthetic process [GO:0016114]
BB562_01980	1690.85	0.464095	0.135403	3.4275	0.000609159	0.00227666	CP016491.1	hydrolase	integral component of membrane [GO:0016021]; hydrolase activity [GO:0016787]
BB562_01985	510.566	-0.142419	0.145644	-0.977856	0.328146	0.441143	CP016491.1	ABC transporter ATP-binding protein	ATP binding [GO:0005524]; ATPase activity [GO:0016887]
BB562_01990	435.017	-0.060461	0.128331	-0.471134	0.637545	0.724483	CP016491.1	ABC transporter	ATP-binding cassette (ABC) transporter complex [GO:0043190]; integral component of plasma membrane [GO:0005887]; ATPase-coupled transmembrane transporter activity [GO:0042626]
BB562_01995	1357.03	-0.0943986	0.18273	-0.516601	0.605435	0.697355	CP016491.1	pur operon repressor	DNA binding [GO:0003677]; negative regulation of purine nucleobase metabolic process [GO:0045982]; negative regulation of transcription, DNA-templated [GO:0045892]; nucleoside metabolic process [GO:0009116]
BB562_02000	5347.41	0.0636444	0.136057	0.467777	0.639944	0.726301	CP016491.1	UDP-N-acetylglucosamine diphosphorylase/glucosamine-1-phosphate N-acetyltransferase	cytoplasm [GO:0005737]; glucosamine-1-phosphate N-acetyltransferase activity [GO:0019134]; magnesium ion binding [GO:0000287]; UDP-N-acetylglucosamine diphosphorylase activity [GO:0003977]; cell morphogenesis [GO:0000902]; cell wall organization [GO:0071555]; lipid A biosynthetic process [GO:0009245]; lipopolysaccharide biosynthetic process [GO:0009103]; peptidoglycan biosynthetic process [GO:000…
BB562_02005	160.698	0.835374	0.217008	3.84951	0.000118354	0.000536478	CP016491.1	serine hydrolase	hydrolase activity [GO:0016787]
BB562_02010	9585.3	-0.0582918	0.0907342	-0.642446	0.520584	0.627417	CP016491.1	ribose-phosphate pyrophosphokinase	cytoplasm [GO:0005737]; ATP binding [GO:0005524]; kinase activity [GO:0016301]; magnesium ion binding [GO:0000287]; ribose phosphate diphosphokinase activity [GO:0004749]; 5-phosphoribose 1-diphosphate biosynthetic process [GO:0006015]; nucleoside metabolic process [GO:0009116]; nucleotide biosynthetic process [GO:0009165]; ribonucleoside monophosphate biosynthetic process [GO:0009156]
BB562_02020	9.78058	0.461696	0.587972	0.785234	0.432316	0.545245	CP016491.1	hypothetical protein
BB562_02025	185.562	-0.334501	0.186527	-1.79332	0.0729226	0.131784	CP016491.1	hypothetical protein	DNA-binding transcription factor activity [GO:0003700]
BB562_02030	40.4079	0.397101	0.269758	1.47206	0.141004	0.226554	CP016491.1	GNAT family N-acetyltransferase (pseudogene)
BB562_02035	3552.73	0.0752876	0.123048	0.611856	0.540633	0.643659	CP016491.1	branched-chain amino acid ABC transporter	integral component of membrane [GO:0016021]
BB562_02040	936.529	0.0981297	0.134055	0.732013	0.464161	0.575188	CP016491.1	branched-chain amino acid transporter	integral component of membrane [GO:0016021]
BB562_02045	112.845	-0.249594	0.170421	-1.46458	0.143037	0.229414	CP016491.1	permease (pseudogene)
BB562_02050	104.33	1.08908	0.248097	4.38971	1.13501e-05	6.96601e-05	CP016491.1	hypothetical protein
BB562_02055	7.28469	-0.103374	0.598041	-0.172854	0.862766	0.902856	CP016491.1	hypothetical protein	integral component of membrane [GO:0016021]
BB562_02060	4.18757	-0.788272	0.844326	-0.933611	0.350504	0.463428	CP016491.1	hypothetical protein	integral component of membrane [GO:0016021]
BB562_02065	597.154	-0.0125592	0.113825	-0.110338	0.912141	0.939517	CP016491.1	serine/threonine protein kinase	integral component of membrane [GO:0016021]; ATP binding [GO:0005524]; protein serine/threonine kinase activity [GO:0004674]
BB562_02070	52.3279	-0.312948	0.254422	-1.23004	0.218684	0.323339	CP016491.1	hypothetical protein	integral component of membrane [GO:0016021]
BB562_02075	3305.11	-0.652941	0.106727	-6.11789	9.48242e-10	1.76984e-08	CP016491.1	cyclopropane-fatty-acyl-phospholipid synthase	methyltransferase activity [GO:0008168]; lipid biosynthetic process [GO:0008610]; methylation [GO:0032259]
BB562_02080	1272.17	0.186585	0.10371	1.79909	0.0720037	0.130459	CP016491.1	cell surface protein
BB562_02085	262.022	0.230301	0.16302	1.41272	0.157739	0.248329	CP016491.1	sugar kinase	kinase activity [GO:0016301]
BB562_02090	329.604	-0.36635	0.135188	-2.70993	0.00672967	0.017667	CP016491.1	AI-2E family transporter	integral component of membrane [GO:0016021]
BB562_02095	36384.9	-0.122326	0.109439	-1.11776	0.263671	0.375984	CP016491.1	phosphoglyceromutase	2,3-bisphosphoglycerate-dependent phosphoglycerate mutase activity [GO:0046538]; gluconeogenesis [GO:0006094]; glycolytic process [GO:0006096]
BB562_02100	969.057	-0.286057	0.106937	-2.67499	0.00747309	0.0193576	CP016491.1	hypothetical protein	integral component of membrane [GO:0016021]; methyltransferase activity [GO:0008168]
BB562_02105	308.991	-0.360641	0.16804	-2.14616	0.0318601	0.0663752	CP016491.1	hypothetical protein
BB562_02135	329.886	-0.305142	0.116731	-2.61406	0.00894738	0.0225338	CP016491.1	hypothetical protein	ATP binding [GO:0005524]; metal ion binding [GO:0046872]
BB562_02160	79.8403	0.360575	0.230923	1.56145	0.118418	0.196403	CP016491.1	adenylyl transferase	nucleotidyltransferase activity [GO:0016779]
BB562_02165	4.93062	1.56321	0.954667	1.63744	0.101538	0.173257	CP016491.1	sugar dehydrogenase	glucose 1-dehydrogenase [NAD(P)] activity [GO:0047936]
BB562_02170	3.9257	0.740812	0.962162	0.769945	0.441333	0.554463	CP016491.1	sugar transporter (pseudogene)
BB562_02185	1.85118	1.51879	1.26122	1.20423	0.228502	NA	CP016491.1	acetyltransferase	transferase activity [GO:0016740]
BB562_02190	1.40262	-0.863497	1.46989	-0.587458	0.556896	NA	CP016491.1	cupin
BB562_02195	3.39036	-1.254	1.06215	-1.18063	0.237749	0.345344	CP016491.1	hypothetical protein	FMN binding [GO:0010181]
BB562_02200	4.72107	0.668651	0.898397	0.744271	0.456712	0.568314	CP016491.1	oxidoreductase
BB562_02205	15.5057	-0.238801	0.421642	-0.566359	0.57115	0.6697	CP016491.1	sodium:proton antiporter (pseudogene)
BB562_02210	27.6358	-0.206124	0.33271	-0.619532	0.535566	0.639815	CP016491.1	alcohol dehydrogenase (pseudogene)
BB562_02215	10.6943	-0.426024	0.503081	-0.846829	0.39709	0.509938	CP016491.1	carboxymuconolactone decarboxylase	peroxiredoxin activity [GO:0051920]
BB562_02220	11.0307	-0.146752	0.522405	-0.280916	0.778775	0.833855	CP016491.1	short-chain dehydrogenase/reductase
BB562_02225	21.0652	0.412273	0.396622	1.03946	0.29859	0.412396	CP016491.1	NAD(P)-dependent oxidoreductase
BB562_02230	179.972	0.13172	0.188353	0.699324	0.484349	0.593726	CP016491.1	LysR family transcriptional regulator	DNA binding [GO:0003677]; DNA-binding transcription factor activity [GO:0003700]
BB562_02235	97.377	0.141744	0.253213	0.55978	0.575629	0.673793	CP016491.1	DUF4440 domain-containing protein
BB562_02240	307.886	0.648358	0.252109	2.57174	0.0101189	0.0251003	CP016491.1	malate dehydrogenase	oxidoreductase activity [GO:0016491]
BB562_02245	54.2331	0.189294	0.239873	0.789141	0.43003	0.543269	CP016491.1	hypothetical protein	DNA binding [GO:0003677]; regulation of transcription, DNA-templated [GO:0006355]
BB562_02250	14.7873	0.904039	0.475679	1.90052	0.0573646	0.107955	CP016491.1	hypothetical protein
BB562_02255	5.88478	0.639535	0.680356	0.940001	0.347217	0.460198	CP016491.1	hypothetical protein	integral component of membrane [GO:0016021]
BB562_02265	1.20059	2.12938	1.75616	1.21252	0.225312	NA	CP016491.1	30S ribosomal protein S15	ribosome [GO:0005840]
BB562_02310	468.631	-0.885789	0.148981	-5.94564	2.75374e-09	4.46663e-08	CP016491.1	hypothetical protein	integral component of membrane [GO:0016021]
BB562_02315	207.093	0.464709	0.196615	2.36354	0.0181011	0.0411047	CP016491.1	hypothetical protein	integral component of membrane [GO:0016021]
BB562_02320	3.95629	0.312707	0.820716	0.381017	0.703191	0.777676	CP016491.1	hypothetical protein
BB562_02325	1276.65	-0.755611	0.251421	-3.00537	0.00265262	0.00809451	CP016491.1	DNA starvation/stationary phase protection protein	cell [GO:0005623]; ferric iron binding [GO:0008199]; oxidoreductase activity, oxidizing metal ions [GO:0016722]; cellular iron ion homeostasis [GO:0006879]
BB562_02330	7.04949	1.46373	0.723036	2.02442	0.0429266	0.0842759	CP016491.1	cell wall anchor protein	cell wall [GO:0005618]; extracellular region [GO:0005576]; integral component of membrane [GO:0016021]
BB562_02335	63.6241	0.117388	0.253518	0.463038	0.643337	0.728937	CP016491.1	fumarate reductase
BB562_02340	85.1374	0.865629	0.21851	3.96151	7.4476e-05	0.000356047	CP016491.1	LysR family transcriptional regulator	DNA binding [GO:0003677]; DNA-binding transcription factor activity [GO:0003700]
BB562_02345	374.094	-0.4205	0.128067	-3.28343	0.00102553	0.00355544	CP016491.1	NADH pyrophosphatase	metal ion binding [GO:0046872]; NAD+ diphosphatase activity [GO:0000210]
BB562_02350	194.4	0.145555	0.161978	0.898604	0.368864	0.483268	CP016491.1	sodium:proton antiporter	integral component of membrane [GO:0016021]; solute:proton antiporter activity [GO:0015299]
BB562_02355	271.946	-0.0353877	0.157692	-0.22441	0.822438	0.870685	CP016491.1	hypothetical protein
BB562_02360	535.895	-0.0697408	0.134323	-0.519204	0.603618	0.696679	CP016491.1	DNA polymerase	damaged DNA binding [GO:0003684]; DNA repair [GO:0006281]
BB562_02365	53.1984	0.0165814	0.242106	0.0684883	0.945397	0.961989	CP016491.1	hypothetical protein
BB562_02370	35.7271	0.150514	0.345017	0.43625	0.662655	0.744633	CP016491.1	fumarate reductase
BB562_02375	12.7002	-0.450872	0.556336	-0.810431	0.417693	0.530388	CP016491.1	nucleoside-diphosphate sugar epimerase
BB562_02380	16.813	0.0115662	0.537934	0.0215012	0.982846	0.989747	CP016491.1	hypothetical protein	DNA binding [GO:0003677]; DNA-binding transcription factor activity [GO:0003700]
BB562_02385	13.7805	1.32858	0.576665	2.30391	0.0212279	0.0468389	CP016491.1	hypothetical protein
BB562_02390	56.2397	0.363593	0.247518	1.46895	0.141846	0.227772	CP016491.1	cell surface protein
BB562_02395	17.5352	-0.504857	0.437698	-1.15344	0.24873	0.358618	CP016491.1	cell surface protein
BB562_02400	266.004	0.685348	0.154475	4.43662	9.13824e-06	5.80459e-05	CP016491.1	cell surface protein	integral component of membrane [GO:0016021]
BB562_02405	192.595	0.0818609	0.156059	0.52455	0.599896	0.693558	CP016491.1	mucus-binding protein	integral component of membrane [GO:0016021]
BB562_02410	8.32794	0.118306	0.718885	0.164569	0.869283	0.909327	CP016491.1	acetyltransferase	transferase activity [GO:0016740]
BB562_02415	21.4305	-0.107634	0.37023	-0.29072	0.771265	0.82824	CP016491.1	oxidoreductase	oxidoreductase activity [GO:0016491]
BB562_02420	26.9012	0.296947	0.446884	0.664483	0.506381	0.61465	CP016491.1	iron ABC transporter permease	integral component of membrane [GO:0016021]; plasma membrane [GO:0005886]; transmembrane transporter activity [GO:0022857]
BB562_02425	38.8393	0.794285	0.339576	2.33905	0.019333	0.0436112	CP016491.1	ferrichrome ABC transporter permease	integral component of membrane [GO:0016021]; plasma membrane [GO:0005886]; transmembrane transporter activity [GO:0022857]
BB562_02430	54.8945	1.11099	0.303759	3.65746	0.000254726	0.0010533	CP016491.1	ABC transporter ATP-binding protein	ATP binding [GO:0005524]; ATPase activity [GO:0016887]
BB562_02435	65.888	1.30077	0.280989	4.62926	3.66981e-06	2.65964e-05	CP016491.1	ferrichrome ABC transporter substrate-binding protein
BB562_02440	9.39094	0.457246	0.614114	0.744562	0.456537	0.568314	CP016491.1	hypothetical protein	integral component of membrane [GO:0016021]
BB562_02445	16.2408	0.270913	0.475004	0.570338	0.568449	0.667682	CP016491.1	hypothetical protein
BB562_02450	169.839	0.492583	0.192319	2.56128	0.0104287	0.0257177	CP016491.1	TetR family transcriptional regulator	DNA binding [GO:0003677]
BB562_02455	5.78698	0.0741168	0.728437	0.101748	0.918957	0.944252	CP016491.1	MFS transporter	integral component of membrane [GO:0016021]; plasma membrane [GO:0005886]; transmembrane transporter activity [GO:0022857]
BB562_02460	245.269	-0.900407	0.17077	-5.27264	1.34475e-07	1.45994e-06	CP016491.1	aldo/keto reductase
BB562_02465	19.0239	-0.902117	0.590408	-1.52796	0.126524	0.207322	CP016491.1	epimerase	catalytic activity [GO:0003824]; coenzyme binding [GO:0050662]
BB562_02470	13.3388	0.312966	0.45258	0.691515	0.489242	0.598424	CP016491.1	hypothetical protein	DNA binding [GO:0003677]
BB562_02475	5.71435	-0.516618	0.792054	-0.652251	0.51424	0.621696	CP016491.1	hypothetical protein
BB562_02480	71.1613	-0.307948	0.300436	-1.02501	0.305361	0.417935	CP016491.1	oxidoreductase	oxidoreductase activity [GO:0016491]
BB562_02485	202.203	1.0459	0.210564	4.96715	6.79441e-07	6.13072e-06	CP016491.1	hypothetical protein
BB562_02490	24.896	1.03878	0.347231	2.99162	0.00277501	0.00839278	CP016491.1	hypothetical protein
BB562_02495	2401.62	-0.023464	0.112313	-0.208916	0.834514	0.87937	CP016491.1	glycoside hydrolase family 25	lysozyme activity [GO:0003796]; cell wall macromolecule catabolic process [GO:0016998]; peptidoglycan catabolic process [GO:0009253]
BB562_02505	517.393	0.189082	0.17227	1.09759	0.272384	0.384933	CP016491.1	succinate-semialdehyde dehydrogenase	oxidoreductase activity, acting on the aldehyde or oxo group of donors, NAD or NADP as acceptor [GO:0016620]
BB562_02510	10.2396	-0.0660046	0.551928	-0.119589	0.904809	0.934936	CP016491.1	short-chain dehydrogenase
BB562_02515	184.141	-0.153964	0.15009	-1.02581	0.304982	0.417836	CP016491.1	TetR family transcriptional regulator	DNA binding [GO:0003677]
BB562_02520	223.606	0.310367	0.14523	2.13708	0.0325919	0.0673846	CP016491.1	histidine kinase	integral component of membrane [GO:0016021]; kinase activity [GO:0016301]
BB562_02525	179.598	0.0551735	0.209855	0.262913	0.792618	0.845687	CP016491.1	DNA-binding response regulator	DNA binding [GO:0003677]; phosphorelay signal transduction system [GO:0000160]
BB562_02530	945.187	-1.5736	0.162387	-9.69047	3.30987e-22	6.44243e-20	CP016491.1	asparagine synthase (glutamine-hydrolyzing)	asparagine synthase (glutamine-hydrolyzing) activity [GO:0004066]; ATP binding [GO:0005524]; asparagine biosynthetic process [GO:0006529]; glutamine metabolic process [GO:0006541]
BB562_02535	187.912	0.490719	0.172787	2.84003	0.0045109	0.0126463	CP016491.1	cell surface protein	transferase activity [GO:0016740]
BB562_02540	30.3349	-0.942927	0.325952	-2.89284	0.00381778	0.0109857	CP016491.1	MFS sugar transporter (pseudogene)
BB562_02545	30.6806	-0.0768767	0.376187	-0.204358	0.838074	0.881077	CP016491.1	MarR family transcriptional regulator
BB562_02560	45.8057	1.26823	0.328794	3.85722	0.000114682	0.000522588	CP016491.1	cell surface protein
BB562_02565	143.898	0.575416	0.196419	2.92954	0.00339466	0.00996107	CP016491.1	hypothetical protein
BB562_02570	1.70461	-0.521051	1.41542	-0.368126	0.71278	NA	CP016491.1	cell surface protein	integral component of membrane [GO:0016021]
BB562_02575	4.31387	-0.112618	0.786071	-0.143267	0.886079	0.919835	CP016491.1	cell surface protein
BB562_02580	46.7091	0.675503	0.267814	2.52228	0.0116597	0.0281672	CP016491.1	cell surface protein	integral component of membrane [GO:0016021]
BB562_02585	271.176	-0.287071	0.16077	-1.7856	0.0741643	0.133663	CP016491.1	hypothetical protein
BB562_02590	134.315	0.254867	0.164101	1.55312	0.120395	0.198955	CP016491.1	hypothetical protein
BB562_02595	131.848	0.353272	0.192843	1.83192	0.0669634	0.123211	CP016491.1	Fe-S cluster biosynthesis protein
BB562_02600	243.108	-0.183033	0.171179	-1.06925	0.284957	0.396989	CP016491.1	dehydrogenase	oxidoreductase activity [GO:0016491]
BB562_02605	15.3961	0.619277	0.429457	1.442	0.149302	0.23711	CP016491.1	cell surface protein
BB562_02610	4.95165	0.241109	0.891677	0.270399	0.786853	0.840523	CP016491.1	cell surface protein	integral component of membrane [GO:0016021]
BB562_02615	2.64251	-0.5882	0.993622	-0.591976	0.553867	NA	CP016491.1	hypothetical protein	integral component of membrane [GO:0016021]
BB562_02620	16.9905	0.44015	0.447483	0.983613	0.325306	0.438323	CP016491.1	cell surface protein
BB562_02625	165.692	0.968873	0.160497	6.0367	1.57301e-09	2.72779e-08	CP016491.1	histidine kinase	kinase activity [GO:0016301]
BB562_02630	25.9823	0.139678	0.327033	0.427108	0.669301	0.749628	CP016491.1	TfoX domain protein
BB562_02635	559.542	0.023589	0.144285	0.163489	0.870133	0.909867	CP016491.1	AraC family transcriptional regulator	DNA-binding transcription factor activity [GO:0003700]; sequence-specific DNA binding [GO:0043565]
BB562_02640	43.5389	-0.0654178	0.427503	-0.153023	0.87838	0.9149	CP016491.1	copper-binding protein	integral component of membrane [GO:0016021]
BB562_02645	53.1327	0.247176	0.352558	0.701095	0.483244	0.593171	CP016491.1	copper-binding protein
BB562_02650	396.463	-0.0787281	0.228758	-0.344154	0.73073	0.799166	CP016491.1	copper-transporting ATPase	integral component of membrane [GO:0016021]; plasma membrane [GO:0005886]; ATP binding [GO:0005524]; ATPase-coupled cation transmembrane transporter activity [GO:0019829]; metal ion binding [GO:0046872]
BB562_02655	33.1335	0.899262	0.309554	2.90502	0.00367227	0.010657	CP016491.1	aryl-alcohol dehydrogenase	oxidoreductase activity [GO:0016491]; zinc ion binding [GO:0008270]
BB562_02660	30.1959	0.497445	0.327608	1.51842	0.128909	0.21022	CP016491.1	1%2C3-propanediol dehydrogenase	metal ion binding [GO:0046872]; oxidoreductase activity [GO:0016491]
BB562_02665	42.1091	-1.16341	0.296872	-3.9189	8.89551e-05	0.0004165	CP016491.1	transglycosylase
BB562_02670	1517.26	0.532969	0.101869	5.2319	1.67775e-07	1.78588e-06	CP016491.1	glutamate/gamma-aminobutyrate family transporter YjeM	integral component of membrane [GO:0016021]; transmembrane transporter activity [GO:0022857]
BB562_02675	24.759	0.0370738	0.349284	0.106142	0.91547	0.941734	CP016491.1	transcriptional regulator	DNA binding [GO:0003677]
BB562_02680	14.4442	-0.356234	0.453764	-0.785064	0.432416	0.545245	CP016491.1	hypothetical protein
BB562_02685	61.8495	0.293091	0.3092	0.9479	0.34318	0.456319	CP016491.1	magnesium transporter	integral component of membrane [GO:0016021]; metal ion transmembrane transporter activity [GO:0046873]
BB562_02690	677.593	-1.05271	0.335769	-3.13522	0.00171725	0.0056109	CP016491.1	NAD(P)-dependent oxidoreductase	oxidoreductase activity [GO:0016491]
BB562_02735	161.66	-0.0760691	0.157571	-0.48276	0.629266	0.718069	CP016491.1	amidohydrolase	hydrolase activity [GO:0016787]
BB562_02740	30.6919	0.608807	0.310932	1.95801	0.0502291	0.0963904	CP016491.1	hypothetical protein
BB562_02745	1333.88	0.217938	0.128638	1.69421	0.0902263	0.156903	CP016491.1	multidrug ABC transporter ATP-binding protein	integral component of membrane [GO:0016021]; ATP binding [GO:0005524]; ATPase activity [GO:0016887]; ATPase-coupled transmembrane transporter activity [GO:0042626]
BB562_02750	1798.7	0.00093944	0.105751	0.00888352	0.992912	0.994372	CP016491.1	multidrug ABC transporter permease	integral component of membrane [GO:0016021]; ATP binding [GO:0005524]; ATPase activity [GO:0016887]; ATPase-coupled transmembrane transporter activity [GO:0042626]
BB562_02755	1589	-0.0167208	0.115133	-0.145231	0.884529	0.918575	CP016491.1	hypothetical protein	integral component of membrane [GO:0016021]
BB562_02760	244.919	0.217209	0.137457	1.5802	0.114061	0.190102	CP016491.1	hypothetical protein
BB562_02765	739.406	0.365599	0.117002	3.12474	0.00177964	0.00578702	CP016491.1	LytTR family transcriptional regulator	damaged DNA binding [GO:0003684]; DNA repair [GO:0006281]
BB562_02770	231.255	0.326348	0.164361	1.98555	0.047083	0.0913826	CP016491.1	hypothetical protein
BB562_02775	854.809	0.0340058	0.110068	0.308952	0.757358	0.819944	CP016491.1	diguanylate cyclase	integral component of membrane [GO:0016021]
BB562_02780	57.1132	0.00642424	0.237841	0.0270106	0.978451	0.986967	CP016491.1	DNA-3-methyladenine glycosylase	DNA-3-methyladenine glycosylase activity [GO:0008725]; base-excision repair [GO:0006284]
BB562_02785	43.8691	0.572094	0.277759	2.05968	0.0394293	0.0785817	CP016491.1	hypothetical protein (pseudogene)
BB562_02790	67.3546	-0.0824185	0.235029	-0.350674	0.725833	0.795294	CP016491.1	metal ABC transporter substrate-binding protein	metal ion binding [GO:0046872]; cell adhesion [GO:0007155]; metal ion transport [GO:0030001]
BB562_02795	112.464	0.587526	0.192741	3.04826	0.00230167	0.00717845	CP016491.1	RNA-binding protein
BB562_02800	3613.3	-0.336937	0.307047	-1.09735	0.27249	0.384933	CP016491.1	peptidoglycan-binding protein
BB562_02805	281.497	-0.1195	0.347367	-0.344017	0.730834	0.799166	CP016491.1	peptidoglycan-binding protein
BB562_02810	21.5753	1.53157	0.387818	3.9492	7.84128e-05	0.000372905	CP016491.1	MerR family transcriptional regulator	DNA binding [GO:0003677]; regulation of transcription, DNA-templated [GO:0006355]
BB562_02815	15.0958	0.0945522	0.447387	0.211343	0.83262	0.878053	CP016491.1	NAD-dependent dehydratase	catalytic activity [GO:0003824]; coenzyme binding [GO:0050662]
BB562_02820	69.2179	1.65642	0.445267	3.72005	0.00019918	0.000848071	CP016491.1	6-phospho-beta-glucosidase	hydrolase activity, hydrolyzing O-glycosyl compounds [GO:0004553]; carbohydrate metabolic process [GO:0005975]
BB562_02825	20.6241	0.507144	0.500362	1.01355	0.310795	0.423301	CP016491.1	PTS cellobiose transporter subunit IIC	integral component of membrane [GO:0016021]; plasma membrane [GO:0005886]; protein-N(PI)-phosphohistidine-sugar phosphotransferase activity [GO:0008982]; phosphoenolpyruvate-dependent sugar phosphotransferase system [GO:0009401]
BB562_02830	19.4966	0.633214	0.370254	1.71022	0.087226	0.152561	CP016491.1	PTS sugar transporter subunit IIB	protein-N(PI)-phosphohistidine-sugar phosphotransferase activity [GO:0008982]; phosphoenolpyruvate-dependent sugar phosphotransferase system [GO:0009401]
BB562_02835	11.0071	0.416257	0.490297	0.848989	0.395887	0.509105	CP016491.1	PTS cellobiose transporter subunit IIA	kinase activity [GO:0016301]; phosphoenolpyruvate-dependent sugar phosphotransferase system [GO:0009401]
BB562_02840	329.643	0.0501499	0.147123	0.34087	0.733202	0.801113	CP016491.1	transcriptional regulator	DNA binding [GO:0003677]
BB562_02845	2.14082	-3.01678	1.62218	-1.85971	0.0629265	NA	CP016491.1	hypothetical protein	integral component of membrane [GO:0016021]
BB562_02850	147.204	0.281804	0.174901	1.61122	0.107132	0.18075	CP016491.1	metallophosphoesterase
BB562_02855	257.388	-0.573327	0.169775	-3.37698	0.000732864	0.00266274	CP016491.1	hypothetical protein	integral component of membrane [GO:0016021]
BB562_02860	116.946	-1.35684	0.288845	-4.69748	2.63386e-06	1.98816e-05	CP016491.1	cell surface protein	cell wall [GO:0005618]; extracellular region [GO:0005576]; integral component of membrane [GO:0016021]; catalytic activity [GO:0003824]
BB562_02865	1567.83	0.166106	0.158248	1.04965	0.293878	0.407283	CP016491.1	ABC transporter ATP-binding protein	integral component of membrane [GO:0016021]; plasma membrane [GO:0005886]; ATP binding [GO:0005524]; ATPase activity [GO:0016887]; response to antibiotic [GO:0046677]
BB562_02870	83.3983	0.414805	0.228025	1.81912	0.0688937	0.126081	CP016491.1	hypothetical protein	integral component of membrane [GO:0016021]
BB562_02875	22.5608	0.550502	0.418294	1.31607	0.188152	0.284999	CP016491.1	transcriptional regulator	DNA-binding transcription factor activity [GO:0003700]
BB562_02880	84.429	-0.212533	0.206477	-1.02933	0.303324	0.416612	CP016491.1	hypothetical protein	integral component of membrane [GO:0016021]; plasma membrane [GO:0005886]
BB562_02885	162.83	0.790189	0.222521	3.55107	0.000383667	0.00152404	CP016491.1	hypothetical protein
BB562_02890	373.929	0.233803	0.804968	0.290451	0.771472	0.82824	CP016491.1	universal stress protein UspA
BB562_02895	789.768	0.714678	0.757449	0.943532	0.345409	0.45847	CP016491.1	divalent metal cation transporter	integral component of membrane [GO:0016021]; metal ion transmembrane transporter activity [GO:0046873]
BB562_02900	55.5437	0.601819	0.249672	2.41044	0.0159332	0.0372049	CP016491.1	transcriptional regulator	integral component of membrane [GO:0016021]; DNA binding [GO:0003677]
BB562_02905	12.0727	1.81869	0.687923	2.64375	0.00819944	0.0209798	CP016491.1	hypothetical protein	integral component of membrane [GO:0016021]
BB562_02910	171.842	0.379083	0.176898	2.14295	0.032117	0.0666048	CP016491.1	teichoic acid glycosylation protein	integral component of membrane [GO:0016021]; polysaccharide biosynthetic process [GO:0000271]
BB562_02915	2321.03	1.06421	0.149092	7.13791	9.47608e-13	3.5373e-11	CP016491.1	peptidase M10	extracellular matrix [GO:0031012]; metalloendopeptidase activity [GO:0004222]; zinc ion binding [GO:0008270]
BB562_02920	3052.68	-0.0984467	0.107088	-0.919306	0.357936	0.471651	CP016491.1	hypothetical protein
BB562_02925	7.15449	1.4444	0.748365	1.93007	0.0535977	0.101851	CP016491.1	branched-chain amino acid ABC transporter substrate-binding protein
BB562_02930	4.32385	0.381622	0.807865	0.472384	0.636653	0.723853	CP016491.1	ABC transporter permease	integral component of membrane [GO:0016021]; plasma membrane [GO:0005886]; transmembrane transporter activity [GO:0022857]
BB562_02935	4.07446	0.295357	0.784216	0.376628	0.70645	0.780015	CP016491.1	branched-chain amino acid ABC transporter permease	integral component of membrane [GO:0016021]; plasma membrane [GO:0005886]; transmembrane transporter activity [GO:0022857]
BB562_02940	5.61185	-0.433223	0.795123	-0.54485	0.585857	0.682696	CP016491.1	ABC transporter ATP-binding protein	ATP binding [GO:0005524]; ATPase activity [GO:0016887]
BB562_02945	6.38653	-0.408889	0.760305	-0.537796	0.590718	0.686442	CP016491.1	ABC transporter ATP-binding protein	ATP binding [GO:0005524]; ATPase activity [GO:0016887]; branched-chain amino acid transmembrane transporter activity [GO:0015658]
BB562_02950	8.00251	-0.43277	0.69334	-0.624182	0.532508	0.63672	CP016491.1	hypothetical protein
BB562_02955	187.231	0.121922	0.168154	0.725061	0.468414	0.579931	CP016491.1	cell surface protein
BB562_02960	20.1006	0.510917	0.398039	1.28359	0.199287	0.299204	CP016491.1	cell surface protein	integral component of membrane [GO:0016021]
BB562_02965	13.5392	0.613707	0.462035	1.32827	0.18409	0.280719	CP016491.1	hypothetical protein	integral component of membrane [GO:0016021]
BB562_02970	70.396	0.0769155	0.214718	0.358216	0.720181	0.790691	CP016491.1	cell surface protein
BB562_02975	272.202	1.80638	0.192598	9.37902	6.65875e-21	1.08904e-18	CP016491.1	ABC transporter substrate-binding protein
BB562_02980	258.037	1.44777	0.197834	7.3181	2.51511e-13	1.07089e-11	CP016491.1	ABC transporter permease	integral component of membrane [GO:0016021]; plasma membrane [GO:0005886]; transmembrane transporter activity [GO:0022857]
BB562_02985	165.737	1.21996	0.202704	6.01841	1.76143e-09	2.94857e-08	CP016491.1	ABC transporter ATP-binding protein	ATP binding [GO:0005524]; ATPase activity [GO:0016887]
BB562_02990	65.1243	-0.107462	0.218653	-0.491472	0.623092	0.713115	CP016491.1	PTS N-acetylglucosamine transporter subunit IIABC	integral component of membrane [GO:0016021]; organelle inner membrane [GO:0019866]; plasma membrane [GO:0005886]; kinase activity [GO:0016301]; N-acetylglucosamine transmembrane transporter activity [GO:0015572]; protein-N(PI)-phosphohistidine-sugar phosphotransferase activity [GO:0008982]; phosphoenolpyruvate-dependent sugar phosphotransferase system [GO:0009401]
BB562_02995	77.6231	1.91558	0.347491	5.51262	3.53539e-08	4.50184e-07	CP016491.1	NAD(P)H-dependent quinone reductase	oxidoreductase activity [GO:0016491]
BB562_03000	44.2203	0.395151	0.266911	1.48046	0.138751	0.223725	CP016491.1	MarR family transcriptional regulator	DNA binding [GO:0003677]; DNA-binding transcription factor activity [GO:0003700]
BB562_03005	191.271	-0.484986	0.154393	-3.14125	0.00168231	0.0055166	CP016491.1	multidrug ABC transporter permease (pseudogene)
BB562_03010	74.274	1.16067	0.270111	4.29702	1.73109e-05	9.84804e-05	CP016491.1	N-acetylmannosamine kinase	kinase activity [GO:0016301]
BB562_03015	9.75929	1.60205	0.58806	2.72429	0.00644401	0.0170154	CP016491.1	hypothetical protein	integral component of membrane [GO:0016021]
BB562_03030	22.3115	0.809166	0.461254	1.75428	0.0793833	0.141385	CP016491.1	hypothetical protein
BB562_03035	23.7955	-0.0888296	0.398697	-0.2228	0.823691	0.870997	CP016491.1	hypothetical protein	DNA binding [GO:0003677]; phosphorelay signal transduction system [GO:0000160]
BB562_03040	18.812	0.765038	0.405663	1.8859	0.0593087	0.111	CP016491.1	hypothetical protein
BB562_03045	13.9327	-0.207009	0.58515	-0.35377	0.723511	0.793387	CP016491.1	hypothetical protein	integral component of membrane [GO:0016021]
BB562_03050	21.0299	0.598236	0.402178	1.48749	0.136885	0.22111	CP016491.1	hypothetical protein	integral component of membrane [GO:0016021]
BB562_03055	2.67005	0.589395	1.08357	0.54394	0.586483	NA	CP016491.1	hypothetical protein	integral component of membrane [GO:0016021]
BB562_03060	1705.95	0.297612	0.107561	2.76691	0.00565903	0.0152079	CP016491.1	transposase	nucleic acid binding [GO:0003676]; DNA integration [GO:0015074]; transposition [GO:0032196]
BB562_03065	738.135	0.427824	0.116634	3.66809	0.000244374	0.00101512	CP016491.1	transposase	sequence-specific DNA binding [GO:0043565]
BB562_03070	11.8597	0.404458	0.571861	0.707266	0.479401	0.5896	CP016491.1	hypothetical protein	integral component of membrane [GO:0016021]
BB562_03075	35.3385	0.0258913	0.291604	0.088789	0.92925	0.950884	CP016491.1	multidrug ABC transporter ATP-binding protein	ATP binding [GO:0005524]; ATPase activity [GO:0016887]
BB562_03080	1766.56	0.910678	0.140326	6.48974	8.5983e-11	2.25292e-09	CP016491.1	esterase	integral component of membrane [GO:0016021]
BB562_03085	109.72	0.0935553	0.187464	0.499056	0.61774	0.708477	CP016491.1	peptide ABC transporter ATP-binding protein	integral component of membrane [GO:0016021]; ATP binding [GO:0005524]
BB562_03090	1155.56	1.10559	0.173433	6.37476	1.83252e-10	4.12695e-09	CP016491.1	cell surface protein	cell wall [GO:0005618]; extracellular region [GO:0005576]; collagen binding [GO:0005518]; cell adhesion [GO:0007155]
BB562_03095	134.541	1.10956	0.187551	5.91606	3.29753e-09	5.25483e-08	CP016491.1	tannase
BB562_03100	88.6582	0.136696	0.202052	0.676537	0.4987	0.606948	CP016491.1	hypothetical protein	integral component of membrane [GO:0016021]; protein-N(PI)-phosphohistidine-sugar phosphotransferase activity [GO:0008982]; phosphoenolpyruvate-dependent sugar phosphotransferase system [GO:0009401]
BB562_03140	342.567	0.275974	0.125714	2.19525	0.028146	0.0594096	CP016491.1	alpha/beta hydrolase	hydrolase activity [GO:0016787]
BB562_03145	181.74	0.18541	0.185563	0.999179	0.317708	0.431368	CP016491.1	bacteriocin immunity protein
BB562_03150	83.9306	0.971407	0.234764	4.1378	3.50652e-05	0.000180971	CP016491.1	3%2C4-dihydroxybenzoate decarboxylase	carboxy-lyase activity [GO:0016831]
BB562_03155	36.1569	-0.0892704	0.303962	-0.293689	0.768995	0.826632	CP016491.1	cation transporter	integral component of membrane [GO:0016021]; transmembrane transporter activity [GO:0022857]
BB562_03160	374.062	-0.201761	0.141732	-1.42354	0.15458	0.244333	CP016491.1	LysR family transcriptional regulator	DNA binding [GO:0003677]; DNA-binding transcription factor activity [GO:0003700]
BB562_03165	65.0688	0.0476476	0.255656	0.186374	0.852151	0.893808	CP016491.1	hypothetical protein	integral component of membrane [GO:0016021]
BB562_03170	1683.18	0.971425	0.159111	6.10532	1.02596e-09	1.88901e-08	CP016491.1	hypothetical protein	integral component of membrane [GO:0016021]
BB562_03175	1742.57	-0.385745	0.127515	-3.0251	0.00248553	0.00763594	CP016491.1	tRNA-dihydrouridine synthase	flavin adenine dinucleotide binding [GO:0050660]; tRNA dihydrouridine synthase activity [GO:0017150]
BB562_03180	530.267	-0.0602718	0.128114	-0.470455	0.63803	0.724732	CP016491.1	thiamine biosynthesis protein ApbE	metal ion binding [GO:0046872]; transferase activity [GO:0016740]; protein flavinylation [GO:0017013]
BB562_03185	153.356	0.117851	0.164608	0.715954	0.47402	0.583953	CP016491.1	peptide deformylase	metal ion binding [GO:0046872]; peptide deformylase activity [GO:0042586]; translation [GO:0006412]
BB562_03190	1716.65	0.00924235	0.125797	0.0734701	0.941432	0.959388	CP016491.1	hypothetical protein
BB562_03195	3078.77	-0.525356	0.120243	-4.36912	1.24746e-05	7.52064e-05	CP016491.1	anaerobic ribonucleoside-triphosphate reductase	ATP binding [GO:0005524]; ribonucleoside-triphosphate reductase activity [GO:0008998]; DNA replication [GO:0006260]
BB562_03200	1170.42	-0.297177	0.112085	-2.65136	0.00801684	0.0205512	CP016491.1	anaerobic ribonucleoside-triphosphate reductase activating protein	4 iron, 4 sulfur cluster binding [GO:0051539]; [formate-C-acetyltransferase]-activating enzyme activity [GO:0043365]
BB562_03205	802.321	0.675835	0.161179	4.19306	2.75214e-05	0.000147339	CP016491.1	diguanylate cyclase
BB562_03210	1106.85	0.250181	0.120434	2.07733	0.0377712	0.0760729	CP016491.1	diguanylate cyclase	integral component of membrane [GO:0016021]
BB562_03215	72.4154	0.814677	0.269363	3.02445	0.00249082	0.00764356	CP016491.1	PTS sugar transporter subunit IIA	phosphoenolpyruvate-dependent sugar phosphotransferase system [GO:0009401]
BB562_03220	945.403	-0.468881	0.109575	-4.27907	1.87676e-05	0.000105664	CP016491.1	cytochrome B5
BB562_03225	330.947	1.23174	0.227347	5.41789	6.03062e-08	7.27143e-07	CP016491.1	cell surface protein	cell wall [GO:0005618]; extracellular region [GO:0005576]
BB562_03230	729.052	0.454021	0.172139	2.63752	0.00835148	0.0212293	CP016491.1	GntR family transcriptional regulator	DNA binding [GO:0003677]; DNA-binding transcription factor activity [GO:0003700]
BB562_03235	580.897	0.785317	0.209292	3.75226	0.00017525	0.000758027	CP016491.1	esterase	hydrolase activity [GO:0016787]
BB562_03240	471.949	-0.143697	0.150545	-0.954511	0.339825	0.453045	CP016491.1	phosphodiesterase	catalytic activity [GO:0003824]
BB562_03245	432.285	-0.211357	0.132036	-1.60076	0.10943	0.183845	CP016491.1	MFS transporter	integral component of membrane [GO:0016021]
BB562_03250	371.725	0.104632	0.127317	0.821825	0.411176	0.523001	CP016491.1	TetR family transcriptional regulator	DNA binding [GO:0003677]
BB562_03255	12.1806	-0.187457	0.511802	-0.366269	0.714165	0.786303	CP016491.1	MFS transporter	integral component of membrane [GO:0016021]
BB562_03260	459.875	-0.00201163	0.117581	-0.0171084	0.98635	0.990298	CP016491.1	excinuclease ABC subunit A	ATP binding [GO:0005524]; ATPase activity [GO:0016887]
BB562_03265	618.198	0.216615	0.102949	2.1041	0.0353699	0.0719813	CP016491.1	hypothetical protein	integral component of membrane [GO:0016021]
BB562_03270	480.449	0.306447	0.117719	2.60322	0.00923528	0.0231732	CP016491.1	HAD family hydrolase	hydrolase activity [GO:0016787]
BB562_03275	2242.04	-0.204055	0.0992149	-2.0567	0.0397154	0.078996	CP016491.1	ABC-F family ATPase	ATP binding [GO:0005524]; ATPase activity [GO:0016887]
BB562_03280	473.426	-0.761419	0.128285	-5.93538	2.93168e-09	4.69931e-08	CP016491.1	CAAX protease	integral component of membrane [GO:0016021]; cysteine-type endopeptidase activity [GO:0004197]; metallopeptidase activity [GO:0008237]; CAAX-box protein processing [GO:0071586]
BB562_03285	8.17461	-1.20141	0.646148	-1.85934	0.0629784	0.116984	CP016491.1	hypothetical protein
BB562_03290	34.5074	-1.87281	0.327516	-5.71823	1.0764e-08	1.56021e-07	CP016491.1	hypothetical protein
BB562_03295	176.832	-0.0593139	0.151956	-0.390336	0.696288	0.773046	CP016491.1	GNAT family N-acetyltransferase	N-acetyltransferase activity [GO:0008080]
BB562_03300	58.3984	0.887175	0.237795	3.73083	0.000190848	0.000815143	CP016491.1	GNAT family N-acetyltransferase	N-acetyltransferase activity [GO:0008080]
BB562_03305	1344.31	-0.126477	0.103897	-1.21732	0.223482	0.329362	CP016491.1	DNA-entry nuclease	hydrolase activity [GO:0016787]; metal ion binding [GO:0046872]; nucleic acid binding [GO:0003676]
BB562_03310	134.307	0.330112	0.241191	1.36868	0.1711	0.265214	CP016491.1	transcriptional regulator	DNA-binding transcription factor activity [GO:0003700]
BB562_03315	13.3541	-0.52079	0.50631	-1.0286	0.303669	0.416875	CP016491.1	TetR family transcriptional regulator	DNA binding [GO:0003677]
BB562_03320	220.045	-0.706226	0.160216	-4.40797	1.04346e-05	6.50672e-05	CP016491.1	hypothetical protein	integral component of membrane [GO:0016021]
BB562_03325	111.427	-0.363587	0.200731	-1.81131	0.0700924	0.12776	CP016491.1	hypothetical protein
BB562_03330	746.898	-0.225853	0.114221	-1.97734	0.0480036	0.0928387	CP016491.1	MFS transporter permease	integral component of membrane [GO:0016021]; transmembrane transport [GO:0055085]
BB562_03335	310.141	-1.43342	0.145022	-9.88413	4.87786e-23	1.10768e-20	CP016491.1	multidrug ABC transporter permease/ATP-binding protein (pseudogene)
BB562_03340	448.869	-1.34284	0.157933	-8.50256	1.85453e-17	1.83984e-15	CP016491.1	multidrug ABC transporter ATP-binding protein (pseudogene)
BB562_03345	49.0328	-0.136195	0.263229	-0.517402	0.604876	0.697265	CP016491.1	oxidoreductase	oxidoreductase activity [GO:0016491]
BB562_03350	46.8945	-0.197085	0.2686	-0.733749	0.463101	0.574136	CP016491.1	hydrogenase
BB562_03355	76.6246	-0.650763	0.240778	-2.70275	0.00687677	0.0180011	CP016491.1	plastocyanin	catalytic activity [GO:0003824]; pyridoxal phosphate binding [GO:0030170]; biosynthetic process [GO:0009058]
BB562_03360	1024.33	-0.388808	0.153937	-2.52576	0.0115449	0.0279395	CP016491.1	NADP oxidoreductase
BB562_03365	41.5422	0.0445975	0.281345	0.158515	0.874051	0.913262	CP016491.1	hypothetical protein	DNA binding [GO:0003677]
BB562_03370	1.47919	-1.27942	1.43849	-0.889423	0.373776	NA	CP016491.1	hypothetical protein	integral component of membrane [GO:0016021]
BB562_03375	8.82403	-0.309291	0.549109	-0.56326	0.573258	0.671594	CP016491.1	hypothetical protein	ATP binding [GO:0005524]; ATPase activity [GO:0016887]
BB562_03380	19.1814	0.232271	0.381108	0.609463	0.542218	0.644371	CP016491.1	hypothetical protein	integral component of membrane [GO:0016021]
BB562_03385	211.907	1.01031	0.142331	7.0983	1.26303e-12	4.52862e-11	CP016491.1	noncanonical pyrimidine nucleotidase%2C YjjG family	hydrolase activity [GO:0016787]
BB562_03390	233.013	-0.00274655	0.148488	-0.0184968	0.985242	0.990298	CP016491.1	galactoside O-acetyltransferase	acetyltransferase activity [GO:0016407]
BB562_03395	1040.31	0.345109	0.109762	3.14415	0.00166568	0.00547523	CP016491.1	universal stress protein UspA	cytoplasm [GO:0005737]
BB562_03400	17.5275	-0.147232	0.399517	-0.368525	0.712482	0.785084	CP016491.1	hypothetical protein
BB562_03405	12.4135	0.0413319	0.491336	0.0841215	0.93296	0.953607	CP016491.1	oxidoreductase
BB562_03420	10.8948	0.527928	0.511145	1.03283	0.301682	0.415613	CP016491.1	MFS transporter permease	integral component of membrane [GO:0016021]; transmembrane transport [GO:0055085]
BB562_03425	10.7918	-0.246725	0.586728	-0.42051	0.674113	0.753469	CP016491.1	2%2C5-diketo-D-gluconic acid reductase	oxidoreductase activity [GO:0016491]
BB562_03430	15.4209	-0.687756	0.530657	-1.29605	0.19496	0.293679	CP016491.1	oxidoreductase	oxidoreductase activity [GO:0016491]
BB562_03435	11.5855	-0.00581266	0.509325	-0.0114125	0.990894	0.993081	CP016491.1	hypothetical protein	electron transfer activity [GO:0009055]; FMN binding [GO:0010181]
BB562_03440	2.78332	-1.02375	1.0735	-0.953651	0.34026	NA	CP016491.1	hypothetical protein	integral component of membrane [GO:0016021]
BB562_03445	687.801	-0.263981	0.149385	-1.76711	0.0772094	0.138113	CP016491.1	LysR family transcriptional regulator	DNA binding [GO:0003677]; DNA-binding transcription factor activity [GO:0003700]
BB562_03450	6.97073	1.31278	0.667831	1.96573	0.0493297	0.0947979	CP016491.1	2%2C5-diketo-D-gluconic acid reductase	oxidoreductase activity [GO:0016491]
BB562_03455	8.64872	-0.484869	0.628061	-0.77201	0.440108	0.55318	CP016491.1	sugar transporter	integral component of membrane [GO:0016021]; carbohydrate transmembrane transporter activity [GO:0015144]
BB562_03460	22.0304	0.187818	0.379665	0.494695	0.620816	0.711405	CP016491.1	sugar dehydrogenase	oxidoreductase activity [GO:0016491]
BB562_03465	70.6769	0.661423	0.225786	2.92942	0.0033959	0.00996107	CP016491.1	2%2C5-diketo-D-gluconic acid reductase	oxidoreductase activity [GO:0016491]
BB562_03470	672.422	-0.0109235	0.118943	-0.0918382	0.926827	0.949475	CP016491.1	phosphoglycerate mutase
BB562_03475	489.391	0.157879	0.127734	1.236	0.21646	0.320532	CP016491.1	hypothetical protein
BB562_03480	128.603	-0.050814	0.196884	-0.258091	0.796337	0.84899	CP016491.1	hypothetical protein	integral component of membrane [GO:0016021]
BB562_03485	720.02	0.0157225	0.128232	0.12261	0.902416	0.933239	CP016491.1	GNAT family N-acetyltransferase	N-acetyltransferase activity [GO:0008080]
BB562_03490	598.695	0.0397603	0.140278	0.28344	0.77684	0.832347	CP016491.1	hypothetical protein	integral component of membrane [GO:0016021]
BB562_03495	427.315	-0.0109929	0.122811	-0.0895109	0.928676	0.950654	CP016491.1	signal peptidase I	integral component of membrane [GO:0016021]; serine-type peptidase activity [GO:0008236]
BB562_03500	2402.98	0.645539	0.154263	4.18467	2.85576e-05	0.000151991	CP016491.1	signal peptidase I	integral component of membrane [GO:0016021]; serine-type peptidase activity [GO:0008236]
BB562_03505	92.406	0.109576	0.18542	0.590961	0.554547	0.655308	CP016491.1	galactoside O-acetyltransferase	acetyltransferase activity [GO:0016407]
BB562_03510	12.1829	0.549874	0.51363	1.07056	0.284365	0.396989	CP016491.1	prevent-host-death family protein
BB562_03515	281.647	0.460414	0.161455	2.85165	0.00434929	0.0122563	CP016491.1	endonuclease III	class I DNA-(apurinic or apyrimidinic site) endonuclease activity [GO:0140078]; DNA binding [GO:0003677]; DNA N-glycosylase activity [GO:0019104]; endonuclease activity [GO:0004519]; base-excision repair [GO:0006284]
BB562_03520	123.763	0.474609	0.177934	2.66733	0.00764567	0.0196923	CP016491.1	macrolide ABC transporter ATP-binding protein	ATP binding [GO:0005524]; ATPase activity [GO:0016887]
BB562_03525	540.187	0.229509	0.116223	1.97473	0.0482993	0.0933444	CP016491.1	ABC transporter permease	integral component of membrane [GO:0016021]; plasma membrane [GO:0005886]
BB562_03530	514.076	-0.221736	0.128109	-1.73084	0.083481	0.147335	CP016491.1	succinyl-diaminopimelate desuccinylase	metal ion binding [GO:0046872]; metallopeptidase activity [GO:0008237]
BB562_03535	2.71325	0.297566	0.979385	0.30383	0.761258	NA	CP016491.1	hypothetical protein	integral component of membrane [GO:0016021]
BB562_03540	59.4332	0.741408	0.241363	3.07176	0.00212802	0.00674286	CP016491.1	MerR family transcriptional regulator	DNA binding [GO:0003677]; regulation of transcription, DNA-templated [GO:0006355]
BB562_03545	3.2095	0.353504	1.01406	0.348605	0.727386	NA	CP016491.1	LytTR family transcriptional regulator
BB562_03550	5.05852	0.522771	0.837341	0.624322	0.532416	0.63672	CP016491.1	4-carboxymuconolactone decarboxylase	peroxiredoxin activity [GO:0051920]
BB562_03555	8.66501	0.328463	0.576744	0.569512	0.569009	0.667764	CP016491.1	oxidoreductase	oxidoreductase activity [GO:0016491]
BB562_03570	305.108	0.120122	0.136343	0.881027	0.378303	0.491942	CP016491.1	ABC transporter permease	integral component of membrane [GO:0016021]
BB562_03575	245.488	0.403788	0.143705	2.80984	0.00495663	0.0136709	CP016491.1	sodium ABC transporter ATP-binding protein	ATP binding [GO:0005524]; ATPase activity [GO:0016887]
BB562_03580	100.342	0.330694	0.246156	1.34344	0.179131	0.274848	CP016491.1	cysteine methyltransferase	methylated-DNA-[protein]-cysteine S-methyltransferase activity [GO:0003908]; DNA repair [GO:0006281]; methylation [GO:0032259]
BB562_03585	2365.84	-0.374337	0.116717	-3.20722	0.00134022	0.00450878	CP016491.1	peptidoglycan-binding protein
BB562_03590	6.21406	1.14613	0.700281	1.63667	0.1017	0.173317	CP016491.1	hypothetical protein
BB562_03595	800.019	0.731393	0.143933	5.08147	3.74518e-07	3.65793e-06	CP016491.1	poly(glycerol-phosphate) alpha-glucosyltransferase	transferase activity [GO:0016740]
BB562_03600	982.634	0.113077	0.124636	0.907254	0.364273	0.47872	CP016491.1	poly(glycerol-phosphate) alpha-glucosyltransferase	transferase activity [GO:0016740]
BB562_03605	64.0004	0.381825	0.28958	1.31855	0.187321	0.284215	CP016491.1	hypothetical protein
BB562_03610	102.185	0.385711	0.22101	1.74522	0.0809469	0.143765	CP016491.1	LysR family transcriptional regulator	DNA binding [GO:0003677]; DNA-binding transcription factor activity [GO:0003700]
BB562_03615	84.5961	-0.707461	0.212796	-3.32459	0.000885483	0.00313369	CP016491.1	hypothetical protein	integral component of membrane [GO:0016021]; plasma membrane [GO:0005886]
BB562_03625	127.186	1.21434	0.201779	6.01819	1.76373e-09	2.94857e-08	CP016491.1	ribosomal protein serine-acetylating enzyme	ribosome [GO:0005840]; N-acetyltransferase activity [GO:0008080]
BB562_03630	550.471	-1.19699	0.157015	-7.62337	2.47142e-14	1.32051e-12	CP016491.1	DUF4811 domain-containing protein	integral component of membrane [GO:0016021]
BB562_03635	1370.09	-1.00442	0.134458	-7.47017	8.00934e-14	3.70891e-12	CP016491.1	multidrug transporter	integral component of membrane [GO:0016021]; plasma membrane [GO:0005886]; transmembrane transporter activity [GO:0022857]
BB562_03640	100.182	0.252528	0.209656	1.20449	0.228402	0.334801	CP016491.1	MFS transporter permease	integral component of membrane [GO:0016021]; transmembrane transport [GO:0055085]
BB562_03645	635.499	-0.888791	0.124438	-7.14246	9.16769e-13	3.51858e-11	CP016491.1	hypothetical protein	catalytic activity [GO:0003824]
BB562_03650	357.188	0.390163	0.190593	2.04711	0.0406478	0.0803999	CP016491.1	transporter	integral component of membrane [GO:0016021]; transmembrane transport [GO:0055085]
BB562_03655	89.3214	0.263828	0.211568	1.24702	0.212391	0.315748	CP016491.1	hypothetical protein	integral component of membrane [GO:0016021]
BB562_03660	2162.95	-0.310106	0.106264	-2.91825	0.00351999	0.0102478	CP016491.1	sodium:proton antiporter	integral component of membrane [GO:0016021]; solute:proton antiporter activity [GO:0015299]
BB562_03665	1351.6	-0.298357	0.0996621	-2.99369	0.00275626	0.00836394	CP016491.1	diadenosine tetraphosphate hydrolase	integral component of membrane [GO:0016021]; 5-amino-6-(5-phosphoribosylamino)uracil reductase activity [GO:0008703]; hydrolase activity [GO:0016787]; riboflavin biosynthetic process [GO:0009231]
BB562_03670	1700.62	-0.0289402	0.127952	-0.22618	0.821061	0.869566	CP016491.1	nucleoside hydrolase	hydrolase activity [GO:0016787]
BB562_03675	889.665	-0.0226046	0.145049	-0.155841	0.876159	0.914154	CP016491.1	ECF transporter S component	integral component of membrane [GO:0016021]; transmembrane transporter activity [GO:0022857]
BB562_03680	92.6963	-0.555162	0.309173	-1.79564	0.0725524	0.131278	CP016491.1	hemin ABC transporter ATP-binding protein	ATP binding [GO:0005524]; ATPase activity [GO:0016887]
BB562_03685	143.903	-0.349317	0.277029	-1.26094	0.207331	0.309407	CP016491.1	ABC transporter permease	integral component of membrane [GO:0016021]; plasma membrane [GO:0005886]
BB562_03690	736.16	-0.190181	0.112238	-1.69444	0.0901808	0.156903	CP016491.1	hypothetical protein	integral component of membrane [GO:0016021]
BB562_03695	1065.41	-0.264163	0.115471	-2.28769	0.0221554	0.0484151	CP016491.1	glutamate/aspartate:proton symporter GltP	integral component of membrane [GO:0016021]; symporter activity [GO:0015293]; aspartate transmembrane transport [GO:0015810]; L-glutamate transmembrane transport [GO:0015813]
BB562_03700	93.1264	-0.438327	0.188505	-2.32528	0.0200569	0.0448729	CP016491.1	hypothetical protein	integral component of membrane [GO:0016021]
BB562_03705	45.7484	1.74686	0.340032	5.13735	2.78643e-07	2.81223e-06	CP016491.1	hypothetical protein
BB562_03710	5184.57	-0.405088	0.0913262	-4.43561	9.18103e-06	5.80471e-05	CP016491.1	hypothetical protein
BB562_03715	206.503	-0.905364	0.239351	-3.78258	0.000155212	0.000679986	CP016491.1	glycosyl hydrolase	lysozyme activity [GO:0003796]; cell wall macromolecule catabolic process [GO:0016998]; peptidoglycan catabolic process [GO:0009253]
BB562_03720	314.198	-0.511874	0.194658	-2.62961	0.00854833	0.021689	CP016491.1	hypothetical protein
BB562_03725	2956.08	-0.55435	0.119022	-4.65754	3.20011e-06	2.36323e-05	CP016491.1	tyrosine--tRNA ligase	cytoplasm [GO:0005737]; ATP binding [GO:0005524]; RNA binding [GO:0003723]; tyrosine-tRNA ligase activity [GO:0004831]; tyrosyl-tRNA aminoacylation [GO:0006437]
BB562_03730	438.247	-0.0566657	0.118899	-0.476589	0.633655	0.721567	CP016491.1	ECF transporter S component	integral component of membrane [GO:0016021]
BB562_03755	14.8924	0.476112	0.439316	1.08376	0.278472	0.39088	CP016491.1	LysR family transcriptional regulator	DNA binding [GO:0003677]; DNA-binding transcription factor activity [GO:0003700]
BB562_03760	96.6524	0.232577	0.185309	1.25507	0.209452	0.312185	CP016491.1	2%2C5-diketo-D-gluconic acid reductase	oxidoreductase activity [GO:0016491]
BB562_03765	142.692	0.163056	0.169776	0.96042	0.336844	0.450392	CP016491.1	2%2C5-diketo-D-gluconic acid reductase	oxidoreductase activity [GO:0016491]
BB562_03770	73.5255	-0.0548895	0.246166	-0.222978	0.823553	0.870997	CP016491.1	transcriptional regulator	DNA binding [GO:0003677]; DNA-binding transcription factor activity [GO:0003700]
BB562_03775	218.315	0.292077	0.171994	1.69818	0.0894742	0.156104	CP016491.1	transporter	integral component of membrane [GO:0016021]; transmembrane transporter activity [GO:0022857]
BB562_03780	678.786	0.029398	0.116465	0.25242	0.800717	0.852992	CP016491.1	3-dehydroquinase	3-dehydroquinate dehydratase activity [GO:0003855]
BB562_03785	83.3127	-0.192747	0.216704	-0.889448	0.373763	0.488023	CP016491.1	hypothetical protein	integral component of membrane [GO:0016021]
BB562_03790	5.24898	1.1065	0.723612	1.52914	0.12623	0.206966	CP016491.1	hypothetical protein	cell wall [GO:0005618]; extracellular region [GO:0005576]; integral component of membrane [GO:0016021]
BB562_03795	142.42	0.136486	0.184501	0.739759	0.459446	0.570643	CP016491.1	hypothetical protein	integral component of membrane [GO:0016021]
BB562_03800	467.798	0.438241	0.148742	2.94632	0.00321584	0.00951985	CP016491.1	flavodoxin	FMN binding [GO:0010181]
BB562_03805	2201.63	-0.253549	0.121536	-2.08621	0.0369596	0.0746878	CP016491.1	hypothetical protein	integral component of membrane [GO:0016021]
BB562_03810	572.435	-0.570139	0.114287	-4.98866	6.07983e-07	5.54099e-06	CP016491.1	diguanylate cyclase
BB562_03815	647.782	-0.2389	0.105299	-2.26878	0.0232816	0.0506324	CP016491.1	3-phosphoglycerate dehydrogenase	NAD binding [GO:0051287]; oxidoreductase activity, acting on the CH-OH group of donors, NAD or NADP as acceptor [GO:0016616]
BB562_03820	831.338	-0.384352	0.12801	-3.00251	0.00267764	0.00816171	CP016491.1	multidrug transporter	integral component of membrane [GO:0016021]
BB562_03825	5.44379	1.05375	0.872029	1.20839	0.226896	0.333132	CP016491.1	2-dehydropantoate 2-reductase	2-dehydropantoate 2-reductase activity [GO:0008677]; pantothenate biosynthetic process [GO:0015940]
BB562_03830	350.207	0.813315	0.181139	4.49	7.12233e-06	4.68801e-05	CP016491.1	HAD family hydrolase	hydrolase activity [GO:0016787]
BB562_03835	503.668	0.254463	0.152792	1.66542	0.0958299	0.164755	CP016491.1	hypothetical protein
BB562_03840	121.657	0.217502	0.177408	1.226	0.220198	0.324876	CP016491.1	phosphoglycerate mutase	catalytic activity [GO:0003824]
BB562_03845	2135.69	-0.269462	0.10759	-2.50452	0.0122618	0.0294132	CP016491.1	glycosyl transferase family 2	transferase activity [GO:0016740]
BB562_03850	42.5516	1.18264	0.354481	3.33626	0.000849127	0.00302863	CP016491.1	GntR family transcriptional regulator	DNA binding [GO:0003677]; DNA-binding transcription factor activity [GO:0003700]
BB562_03855	627.89	1.08551	0.294116	3.69076	0.000223589	0.000937352	CP016491.1	PTS sugar transporter subunit IIB	protein-N(PI)-phosphohistidine-sugar phosphotransferase activity [GO:0008982]; phosphoenolpyruvate-dependent sugar phosphotransferase system [GO:0009401]
BB562_03860	744.956	1.19237	0.274783	4.3393	1.4294e-05	8.43096e-05	CP016491.1	PTS cellobiose transporter subunit IIA	metal ion binding [GO:0046872]; phosphoenolpyruvate-dependent sugar phosphotransferase system [GO:0009401]
BB562_03865	299.454	1.02056	0.26903	3.7935	0.000148541	0.000654973	CP016491.1	6-phospho-beta-glucosidase	hydrolase activity, hydrolyzing O-glycosyl compounds [GO:0004553]; carbohydrate metabolic process [GO:0005975]
BB562_03870	349.124	0.610741	0.225	2.7144	0.00663957	0.017481	CP016491.1	6-phospho-beta-glucosidase	6-phospho-beta-glucosidase activity [GO:0008706]; methyl beta-D-glucoside 6-phosphate glucohydrolase activity [GO:0103047]; carbohydrate metabolic process [GO:0005975]
BB562_03875	497.995	-0.185667	0.13025	-1.42547	0.154022	0.243875	CP016491.1	D-serine ammonia-lyase	D-serine ammonia-lyase activity [GO:0008721]; hydro-lyase activity [GO:0016836]; pyridoxal phosphate binding [GO:0030170]; D-amino acid metabolic process [GO:0046416]
BB562_03880	18.8663	1.45549	0.403139	3.6104	0.00030572	0.001249	CP016491.1	sorbitol-6-phosphate 2-dehydrogenase	sorbitol-6-phosphate 2-dehydrogenase activity [GO:0009010]
BB562_03885	71.2334	0.766785	0.340678	2.25076	0.0244005	0.0526873	CP016491.1	transcription antiterminator BglG	kinase activity [GO:0016301]; regulation of transcription, DNA-templated [GO:0006355]
BB562_03890	31.4206	0.831046	0.348038	2.38781	0.0169493	0.0390092	CP016491.1	transcriptional regulator
BB562_03895	52.3472	1.04833	0.353186	2.9682	0.00299547	0.00894047	CP016491.1	PTS glucitol/sorbitol transporter subunit IIC	integral component of membrane [GO:0016021]; phosphoenolpyruvate-dependent sugar phosphotransferase system [GO:0009401]
BB562_03900	65.664	0.406861	0.253386	1.6057	0.108341	0.18224	CP016491.1	PTS sorbitol transporter subunit IIB	integral component of membrane [GO:0016021]; protein-N(PI)-phosphohistidine-sugar phosphotransferase activity [GO:0008982]; phosphoenolpyruvate-dependent sugar phosphotransferase system [GO:0009401]
BB562_03905	17.1738	0.687568	0.430974	1.59538	0.110627	0.185376	CP016491.1	PTS sorbitol transporter subunit IIA	cytoplasm [GO:0005737]; protein-N(PI)-phosphohistidine-sugar phosphotransferase activity [GO:0008982]; phosphoenolpyruvate-dependent sugar phosphotransferase system [GO:0009401]
BB562_03910	163.128	0.0164816	0.962876	0.017117	0.986343	0.990298	CP016491.1	glycosyl transferase family 2	ATP binding [GO:0005524]; ATPase activity [GO:0016887]; transferase activity [GO:0016740]
BB562_03915	176.764	-0.0289609	0.952156	-0.0304161	0.975735	0.9855	CP016491.1	ABC transporter permease	ATP-binding cassette (ABC) transporter complex [GO:0043190]; transmembrane transport [GO:0055085]
BB562_03920	265.595	-0.287291	0.259496	-1.10711	0.268245	0.379921	CP016491.1	TetR family transcriptional regulator	DNA binding [GO:0003677]
BB562_03925	60.2876	0.53163	0.221658	2.39843	0.0164656	0.0381536	CP016491.1	nicotinate phosphoribosyltransferase	nicotinate phosphoribosyltransferase activity [GO:0004516]; nicotinate-nucleotide diphosphorylase (carboxylating) activity [GO:0004514]; NAD biosynthetic process [GO:0009435]
BB562_03930	139.98	0.471988	0.157577	2.9953	0.00274179	0.00833859	CP016491.1	DNA-binding protein	DNA binding [GO:0003677]; metal ion binding [GO:0046872]; small molecule binding [GO:0036094]
BB562_03935	22.1024	0.218542	0.350031	0.624352	0.532396	0.63672	CP016491.1	tautomerase (pseudogene)
BB562_03940	1816.7	0.222465	0.11586	1.92012	0.0548432	0.103825	CP016491.1	transposase	DNA binding [GO:0003677]; transposase activity [GO:0004803]; transposition, DNA-mediated [GO:0006313]
BB562_03945	1364.42	0.342069	0.111967	3.05509	0.0022499	0.0070715	CP016491.1	transposase
BB562_03950	16.7172	-0.352544	0.415736	-0.848	0.396438	0.509572	CP016491.1	tautomerase (pseudogene)
BB562_03955	18.5798	1.1007	0.463286	2.37584	0.0175088	0.0400601	CP016491.1	MFS transporter	integral component of membrane [GO:0016021]; transmembrane transport [GO:0055085]
BB562_03960	204.192	0.611262	0.204528	2.98865	0.00280212	0.00845968	CP016491.1	GNAT family N-acetyltransferase	N-acetyltransferase activity [GO:0008080]
BB562_03965	260.26	1.25092	0.276539	4.5235	6.08249e-06	4.06245e-05	CP016491.1	hypothetical protein	catalytic activity [GO:0003824]
BB562_03970	42.0524	0.625679	0.328026	1.90741	0.0564678	0.106414	CP016491.1	hypothetical protein
BB562_03975	279.297	0.271878	0.15847	1.71565	0.0862269	0.1513	CP016491.1	3-oxoacyl-ACP reductase
BB562_03980	102.185	0.136535	0.231296	0.590302	0.554988	0.655546	CP016491.1	HIT family hydrolase	hydrolase activity [GO:0016787]
BB562_03985	259.874	0.150901	0.161711	0.933155	0.35074	0.463514	CP016491.1	NUDIX hydrolase	hydrolase activity [GO:0016787]
BB562_03990	303.597	-0.0140554	0.144935	-0.0969771	0.922745	0.947073	CP016491.1	acetyltransferase	acetyltransferase activity [GO:0016407]
BB562_03995	51.3612	0.204897	0.253431	0.808493	0.418807	0.531555	CP016491.1	hypothetical protein
BB562_04000	659.756	0.515765	0.135664	3.80179	0.000143652	0.000635473	CP016491.1	HAD family hydrolase	hydrolase activity [GO:0016787]
BB562_04005	695.44	1.15449	0.128658	8.97333	2.87687e-19	3.40846e-17	CP016491.1	threonine synthase
BB562_04010	161.331	1.02926	0.198839	5.17636	2.26258e-07	2.34431e-06	CP016491.1	alpha-glycosidase	hydrolase activity, hydrolyzing O-glycosyl compounds [GO:0004553]; carbohydrate metabolic process [GO:0005975]
BB562_04015	1232.35	0.515358	0.115441	4.46423	8.03554e-06	5.20115e-05	CP016491.1	hypothetical protein	integral component of membrane [GO:0016021]
BB562_04020	2329.94	0.322076	0.116178	2.77225	0.00556697	0.0150795	CP016491.1	hypothetical protein	integral component of membrane [GO:0016021]
BB562_04025	5429.07	0.140111	0.125855	1.11328	0.26559	0.377549	CP016491.1	phosphohydrolase	hydrolase activity [GO:0016787]
BB562_04030	547.105	-0.474979	0.132937	-3.57296	0.000352973	0.00141449	CP016491.1	aminotransferase	pyridoxal phosphate binding [GO:0030170]; transaminase activity [GO:0008483]; biosynthetic process [GO:0009058]
BB562_04035	16.0145	1.25471	0.430987	2.91125	0.00359992	0.0104582	CP016491.1	hypothetical protein
BB562_04040	67.585	0.132809	0.21897	0.606517	0.544171	0.645848	CP016491.1	hypothetical protein
BB562_04045	470.439	-0.164128	0.145808	-1.12564	0.260317	0.372135	CP016491.1	teichoic acid glycosylation protein	integral component of membrane [GO:0016021]; polysaccharide biosynthetic process [GO:0000271]
BB562_04050	82.0273	-1.58176	0.801942	-1.97241	0.0485632	0.0937215	CP016491.1	sodium:proton antiporter
BB562_04055	812.549	0.582377	0.133339	4.36766	1.25585e-05	7.55448e-05	CP016491.1	universal stress protein UspA
BB562_04060	262.051	-0.0132813	0.177628	-0.0747703	0.940397	0.959051	CP016491.1	ABC transporter permease	integral component of membrane [GO:0016021]
BB562_04065	417.101	0.0338359	0.112867	0.299785	0.764341	0.823686	CP016491.1	multidrug ABC transporter ATP-binding protein	ATP binding [GO:0005524]; ATPase activity [GO:0016887]
BB562_04070	116.08	0.252118	0.200919	1.25483	0.209541	0.312185	CP016491.1	GntR family transcriptional regulator	DNA binding [GO:0003677]; DNA-binding transcription factor activity [GO:0003700]
BB562_04075	77.5528	0.106163	0.218271	0.486379	0.626698	0.715439	CP016491.1	hypothetical protein	integral component of membrane [GO:0016021]
BB562_04080	50.8303	-0.65056	0.305387	-2.13028	0.0331486	0.0682766	CP016491.1	ABC transporter permease	integral component of membrane [GO:0016021]; transmembrane transport [GO:0055085]
BB562_04085	18.9816	-1.10407	0.460297	-2.39861	0.0164572	0.0381536	CP016491.1	bacitracin ABC transporter ATP-binding protein	ATP binding [GO:0005524]; ATPase activity [GO:0016887]
BB562_04090	914.355	0.498934	0.170285	2.92999	0.00338971	0.00996107	CP016491.1	L-asparaginase	asparaginase activity [GO:0004067]; asparagine metabolic process [GO:0006528]
BB562_04095	755.098	0.0627365	0.103384	0.606828	0.543965	0.645848	CP016491.1	hydrolase	hydrolase activity [GO:0016787]
BB562_04100	739.639	0.155959	0.104805	1.48809	0.136726	0.220984	CP016491.1	carbonate dehydratase	carbonate dehydratase activity [GO:0004089]; zinc ion binding [GO:0008270]
BB562_04105	495.765	-0.273454	0.154763	-1.76692	0.0772418	0.138113	CP016491.1	protein tyrosine phosphatase	protein tyrosine phosphatase activity [GO:0004725]
BB562_04110	236.189	0.14623	0.136941	1.06783	0.285599	0.397679	CP016491.1	lipoate--protein ligase	ATP binding [GO:0005524]; ligase activity [GO:0016874]; protein lipoylation [GO:0009249]
BB562_04115	209.655	0.493294	0.258118	1.91112	0.0559896	0.105586	CP016491.1	NADPH-dependent FMN reductase	oxidoreductase activity [GO:0016491]
BB562_04120	545.896	0.436558	0.218275	2.00004	0.0454957	0.0888079	CP016491.1	NADPH-dependent FMN reductase	oxidoreductase activity [GO:0016491]
BB562_04125	636.16	-0.162617	0.148537	-1.09479	0.27361	0.385914	CP016491.1	5-(carboxyamino)imidazole ribonucleotide mutase	5-(carboxyamino)imidazole ribonucleotide mutase activity [GO:0034023]; 'de novo' IMP biosynthetic process [GO:0006189]
BB562_04130	1583.92	-0.0226317	0.172101	-0.131503	0.895377	0.927645	CP016491.1	5-(carboxyamino)imidazole ribonucleotide synthase	5-(carboxyamino)imidazole ribonucleotide synthase activity [GO:0034028]; ATP binding [GO:0005524]; metal ion binding [GO:0046872]; phosphoribosylaminoimidazole carboxylase activity [GO:0004638]; 'de novo' IMP biosynthetic process [GO:0006189]
BB562_04135	582.218	0.075714	0.233496	0.324262	0.74574	0.810587	CP016491.1	phosphoribosylaminoimidazolesuccinocarboxamide synthase	ATP binding [GO:0005524]; phosphoribosylaminoimidazolesuccinocarboxamide synthase activity [GO:0004639]; 'de novo' IMP biosynthetic process [GO:0006189]; cobalamin biosynthetic process [GO:0009236]
BB562_04140	212.527	0.170486	0.247566	0.688646	0.491046	0.600045	CP016491.1	phosphoribosylformylglycinamidine synthase	cytoplasm [GO:0005737]; ATP binding [GO:0005524]; phosphoribosylformylglycinamidine synthase activity [GO:0004642]; 'de novo' IMP biosynthetic process [GO:0006189]
BB562_04145	528.349	0.162471	0.229752	0.707156	0.479469	0.5896	CP016491.1	phosphoribosylformylglycinamidine synthase I	cytoplasm [GO:0005737]; ATP binding [GO:0005524]; glutaminase activity [GO:0004359]; phosphoribosylformylglycinamidine synthase activity [GO:0004642]; 'de novo' IMP biosynthetic process [GO:0006189]; glutamine metabolic process [GO:0006541]
BB562_04150	2437.64	0.0820349	0.223567	0.366937	0.713666	0.786071	CP016491.1	phosphoribosylformylglycinamidine synthase II	cytoplasm [GO:0005737]; ATP binding [GO:0005524]; magnesium ion binding [GO:0000287]; phosphoribosylformylglycinamidine synthase activity [GO:0004642]; 'de novo' IMP biosynthetic process [GO:0006189]
BB562_04155	1528.35	-0.0868997	0.195988	-0.443393	0.657482	0.74004	CP016491.1	amidophosphoribosyltransferase	amidophosphoribosyltransferase activity [GO:0004044]; magnesium ion binding [GO:0000287]; 'de novo' IMP biosynthetic process [GO:0006189]; glutamine metabolic process [GO:0006541]; nucleoside metabolic process [GO:0009116]; purine nucleobase biosynthetic process [GO:0009113]
BB562_04160	1438.5	-0.260311	0.156205	-1.66647	0.0956194	0.164601	CP016491.1	phosphoribosylformylglycinamidine cyclo-ligase	cytoplasm [GO:0005737]; ATP binding [GO:0005524]; phosphoribosylformylglycinamidine cyclo-ligase activity [GO:0004641]; 'de novo' IMP biosynthetic process [GO:0006189]
BB562_04165	624.653	-0.140927	0.214351	-0.657459	0.510886	0.61929	CP016491.1	phosphoribosylglycinamide formyltransferase	phosphoribosylglycinamide formyltransferase activity [GO:0004644]; 'de novo' IMP biosynthetic process [GO:0006189]
BB562_04170	2410.29	-0.298168	0.187482	-1.59039	0.111748	0.186933	CP016491.1	bifunctional phosphoribosylaminoimidazolecarboxamide formyltransferase/IMP cyclohydrolase	IMP cyclohydrolase activity [GO:0003937]; phosphoribosylaminoimidazolecarboxamide formyltransferase activity [GO:0004643]; 'de novo' IMP biosynthetic process [GO:0006189]
BB562_04175	2549.84	-0.302322	0.167867	-1.80096	0.0717098	0.130186	CP016491.1	phosphoribosylamine--glycine ligase	ATP binding [GO:0005524]; metal ion binding [GO:0046872]; phosphoribosylamine-glycine ligase activity [GO:0004637]; 'de novo' IMP biosynthetic process [GO:0006189]; purine nucleobase biosynthetic process [GO:0009113]
BB562_04180	965.36	-0.610334	0.148839	-4.10064	4.12017e-05	0.000209077	CP016491.1	methionine synthase
BB562_04185	606.322	0.0738741	0.120891	0.611081	0.541146	0.643659	CP016491.1	hypothetical protein
BB562_04195	1499.18	-1.0808	0.129786	-8.32752	8.25531e-17	7.02991e-15	CP016491.1	guanine permease	integral component of membrane [GO:0016021]; nucleobase transmembrane transporter activity [GO:0015205]
BB562_04200	5294.52	0.443449	0.154931	2.86224	0.00420654	0.0119032	CP016491.1	Uric acid permease PucJ	integral component of membrane [GO:0016021]; transmembrane transporter activity [GO:0022857]; nucleobase transport [GO:0015851]
BB562_04205	79.4339	1.51061	0.286049	5.28097	1.28501e-07	1.41195e-06	CP016491.1	hypothetical protein
BB562_04215	48.5994	0.756588	0.343564	2.20218	0.0276529	0.0585502	CP016491.1	purine transport regulator (pseudogene)
BB562_04220	144.74	0.803364	0.18702	4.2956	1.74225e-05	9.8909e-05	CP016491.1	hypothetical protein
BB562_04225	2450.3	0.519422	0.189932	2.73477	0.00624235	0.0165794	CP016491.1	bifunctional pyr operon transcriptional regulator/uracil phosphoribosyltransferase	RNA binding [GO:0003723]; uracil phosphoribosyltransferase activity [GO:0004845]; DNA-templated transcription, termination [GO:0006353]; nucleoside metabolic process [GO:0009116]
BB562_04230	832.77	2.23187	0.452833	4.92869	8.27837e-07	7.30051e-06	CP016491.1	aspartate carbamoyltransferase	amino acid binding [GO:0016597]; aspartate carbamoyltransferase activity [GO:0004070]; 'de novo' pyrimidine nucleobase biosynthetic process [GO:0006207]; 'de novo' UMP biosynthetic process [GO:0044205]; cellular amino acid metabolic process [GO:0006520]
BB562_04235	1045.24	1.78399	0.291788	6.11399	9.71718e-10	1.80131e-08	CP016491.1	dihydroorotase	dihydroorotase activity [GO:0004151]; zinc ion binding [GO:0008270]; 'de novo' UMP biosynthetic process [GO:0044205]
BB562_04240	775.54	1.30875	0.270998	4.82936	1.36976e-06	1.12767e-05	CP016491.1	carbamoyl phosphate synthase small subunit	ATP binding [GO:0005524]; carbamoyl-phosphate synthase (glutamine-hydrolyzing) activity [GO:0004088]; 'de novo' pyrimidine nucleobase biosynthetic process [GO:0006207]; 'de novo' UMP biosynthetic process [GO:0044205]; arginine biosynthetic process [GO:0006526]; glutamine metabolic process [GO:0006541]
BB562_04245	3934.03	0.844332	0.2227	3.79134	0.000149837	0.000659271	CP016491.1	carbamoyl phosphate synthase large subunit	ATP binding [GO:0005524]; carbamoyl-phosphate synthase (glutamine-hydrolyzing) activity [GO:0004088]; metal ion binding [GO:0046872]; 'de novo' UMP biosynthetic process [GO:0044205]; arginine biosynthetic process [GO:0006526]
BB562_04250	1158.29	0.55374	0.1983	2.79244	0.00523128	0.0142981	CP016491.1	dihydroorotate dehydrogenase B catalytic subunit	cytoplasm [GO:0005737]; dihydroorotate dehydrogenase activity [GO:0004152]; 'de novo' pyrimidine nucleobase biosynthetic process [GO:0006207]; 'de novo' UMP biosynthetic process [GO:0044205]
BB562_04255	1048.83	0.431147	0.187896	2.2946	0.021756	0.0478491	CP016491.1	orotidine 5'-phosphate decarboxylase	orotidine-5'-phosphate decarboxylase activity [GO:0004590]; 'de novo' pyrimidine nucleobase biosynthetic process [GO:0006207]; 'de novo' UMP biosynthetic process [GO:0044205]
BB562_04260	933.652	0.194786	0.192879	1.00989	0.31255	0.425345	CP016491.1	orotate phosphoribosyltransferase	magnesium ion binding [GO:0000287]; orotate phosphoribosyltransferase activity [GO:0004588]; 'de novo' UMP biosynthetic process [GO:0044205]; nucleoside metabolic process [GO:0009116]
BB562_04265	435.547	-0.196308	0.17725	-1.10752	0.268069	0.379869	CP016491.1	hypothetical protein	integral component of membrane [GO:0016021]
BB562_04270	2815.03	0.147428	0.0835726	1.76407	0.0777208	0.138787	CP016491.1	ATP-dependent helicase	5'-3' exonuclease activity [GO:0008409]; ATP binding [GO:0005524]; DNA helicase activity [GO:0003678]; double-stranded DNA binding [GO:0003690]; double-strand break repair via homologous recombination [GO:0000724]
BB562_04275	4242.27	-0.155298	0.0992967	-1.56398	0.117821	0.195651	CP016491.1	helicase-exonuclease AddAB subunit AddA	3'-5' exonuclease activity [GO:0008408]; ATP binding [GO:0005524]; DNA helicase activity [GO:0003678]; double-stranded DNA binding [GO:0003690]; double-strand break repair via homologous recombination [GO:0000724]
BB562_04280	129.493	0.999752	0.188832	5.29439	1.19417e-07	1.33365e-06	CP016491.1	GNAT family N-acetyltransferase	N-acetyltransferase activity [GO:0008080]
BB562_04285	550.285	-0.255835	0.131944	-1.93898	0.0525043	0.100122	CP016491.1	short-chain dehydrogenase
BB562_04290	67.0101	0.334775	0.226024	1.48115	0.138566	0.22356	CP016491.1	LysR family transcriptional regulator	DNA binding [GO:0003677]; DNA-binding transcription factor activity [GO:0003700]
BB562_04295	259.924	-0.117515	0.135141	-0.869576	0.384532	0.498264	CP016491.1	permease	integral component of membrane [GO:0016021]; plasma membrane [GO:0005886]
BB562_04300	56.6713	0.335412	0.27823	1.20552	0.228001	0.334394	CP016491.1	4-hydroxy-tetrahydrodipicolinate synthase	cytoplasm [GO:0005737]; 4-hydroxy-tetrahydrodipicolinate synthase activity [GO:0008840]; diaminopimelate biosynthetic process [GO:0019877]; lysine biosynthetic process via diaminopimelate [GO:0009089]
BB562_04305	170.922	0.514414	0.269136	1.91135	0.0559592	0.105586	CP016491.1	aromatic amino acid aminotransferase	pyridoxal phosphate binding [GO:0030170]; transaminase activity [GO:0008483]; biosynthetic process [GO:0009058]
BB562_04310	130.656	-0.356999	0.166273	-2.14706	0.0317884	0.0662764	CP016491.1	aminotransferase	DNA binding [GO:0003677]; DNA-binding transcription factor activity [GO:0003700]; pyridoxal phosphate binding [GO:0030170]; transaminase activity [GO:0008483]; biosynthetic process [GO:0009058]
BB562_04315	4490.26	-0.324752	0.0877395	-3.70132	0.000214479	0.000908704	CP016491.1	glucose-6-phosphate dehydrogenase	glucose-6-phosphate dehydrogenase activity [GO:0004345]; NADP binding [GO:0050661]; glucose metabolic process [GO:0006006]; pentose-phosphate shunt [GO:0006098]
BB562_04320	327.137	-0.301555	0.132583	-2.27447	0.0229379	0.0499646	CP016491.1	hypothetical protein	integral component of membrane [GO:0016021]
BB562_04325	778.356	0.140457	0.163517	0.858974	0.390355	0.503893	CP016491.1	MFS transporter	integral component of membrane [GO:0016021]; transmembrane transport [GO:0055085]
BB562_04330	347.786	-0.245588	0.182193	-1.34795	0.177674	0.273228	CP016491.1	sodium:proton antiporter	integral component of membrane [GO:0016021]; solute:proton antiporter activity [GO:0015299]
BB562_04335	1379.92	-0.24768	0.112201	-2.20747	0.0272814	0.0578222	CP016491.1	ribonucleotide reductase assembly protein NrdI	FMN binding [GO:0010181]; cellular protein modification process [GO:0006464]
BB562_04340	3570.35	0.00844309	0.108578	0.0777609	0.938018	0.957341	CP016491.1	hemolysin	integral component of membrane [GO:0016021]; flavin adenine dinucleotide binding [GO:0050660]
BB562_04345	728.858	1.43481	0.153873	9.32462	1.11383e-20	1.59746e-18	CP016491.1	hypothetical protein
BB562_04350	696.288	1.49176	0.146347	10.1933	2.12426e-24	5.26238e-22	CP016491.1	heat-shock protein
BB562_04355	26.9536	0.260599	0.404311	0.64455	0.519219	0.626327	CP016491.1	hypothetical protein	integral component of membrane [GO:0016021]
BB562_04360	265.117	-0.356029	0.163642	-2.17565	0.0295813	0.0621438	CP016491.1	damage-inducible protein J	regulation of transcription, DNA-templated [GO:0006355]
BB562_04365	182.047	-0.198805	0.199082	-0.998609	0.317984	0.431527	CP016491.1	hypothetical protein (pseudogene)
BB562_04370	1065.03	-0.20189	0.119856	-1.68443	0.0920983	0.159547	CP016491.1	hypothetical protein
BB562_04375	2093.76	-2.73482	0.168709	-16.2103	4.26646e-59	1.16261e-55	CP016491.1	hypothetical protein
BB562_04380	1480.01	-0.137047	0.155022	-0.884052	0.376668	0.490641	CP016491.1	DNA-binding response regulator	DNA binding [GO:0003677]; phosphorelay signal transduction system [GO:0000160]
BB562_04385	1133.97	-0.292081	0.112599	-2.594	0.00948668	0.0237603	CP016491.1	phosphohydrolase	hydrolase activity [GO:0016787]
BB562_04390	95.2487	0.43114	0.198636	2.1705	0.0299687	0.0627706	CP016491.1	hypothetical protein	integral component of membrane [GO:0016021]
BB562_04395	97.257	0.349628	0.227085	1.53964	0.123648	0.203344	CP016491.1	hypothetical protein	integral component of membrane [GO:0016021]; cysteine-type endopeptidase activity [GO:0004197]; CAAX-box protein processing [GO:0071586]
BB562_04400	328.287	0.118724	0.13116	0.905191	0.365364	0.479816	CP016491.1	hypothetical protein	integral component of membrane [GO:0016021]
BB562_04405	199.353	0.431602	0.157163	2.74621	0.00602885	0.016066	CP016491.1	aminoacyl-tRNA deacylase	aminoacyl-tRNA editing activity [GO:0002161]; lyase activity [GO:0016829]; translation [GO:0006412]
BB562_04410	1453.18	0.325684	0.121655	2.67711	0.00742599	0.0192722	CP016491.1	GntR family transcriptional regulator	DNA binding [GO:0003677]; DNA-binding transcription factor activity [GO:0003700]
BB562_04415	41881.5	0.112702	0.108605	1.03772	0.2994	0.413306	CP016491.1	phosphoketolase	aldehyde-lyase activity [GO:0016832]; carbohydrate metabolic process [GO:0005975]
BB562_04420	558.275	-1.02081	0.144092	-7.0844	1.39648e-12	4.9421e-11	CP016491.1	glycosyl transferase family 1	transferase activity [GO:0016740]
BB562_04425	411.16	-0.511714	0.164435	-3.11196	0.00185851	0.00600053	CP016491.1	BetT protein	integral component of membrane [GO:0016021]
BB562_04435	51.9502	0.0990125	0.258982	0.382315	0.702228	0.776927	CP016491.1	transcriptional regulator	DNA binding [GO:0003677]
BB562_04470	90.6912	0.0273466	0.187399	0.145927	0.883979	0.918575	CP016491.1	RNA pseudouridine synthase	pseudouridine synthase activity [GO:0009982]; RNA binding [GO:0003723]; pseudouridine synthesis [GO:0001522]
BB562_04475	2010.47	0.284713	0.126717	2.24684	0.0246502	0.0531001	CP016491.1	universal stress protein UspA	cytoplasm [GO:0005737]
BB562_04480	3443.05	-0.253593	0.110843	-2.28785	0.0221462	0.0484151	CP016491.1	cell wall hydrolase	amidase activity [GO:0004040]
BB562_04485	599.204	0.219193	0.105635	2.075	0.0379863	0.076393	CP016491.1	lipoate--protein ligase	ATP binding [GO:0005524]; ligase activity [GO:0016874]; protein lipoylation [GO:0009249]
BB562_04490	322.11	0.309165	0.139436	2.21726	0.0266055	0.0566405	CP016491.1	hypothetical protein	integral component of membrane [GO:0016021]
BB562_04495	398.213	0.165966	0.135387	1.22587	0.220249	0.324876	CP016491.1	hypothetical protein
BB562_04500	64.2366	-0.367238	0.239466	-1.53357	0.125135	0.205417	CP016491.1	hypothetical protein	integral component of membrane [GO:0016021]
BB562_04505	25.8897	-0.506599	0.383268	-1.32179	0.186238	0.282889	CP016491.1	MerR family transcriptional regulator	DNA binding [GO:0003677]; regulation of transcription, DNA-templated [GO:0006355]
BB562_04510	29.9079	0.00479622	0.322117	0.0148897	0.98812	0.99103	CP016491.1	hypothetical protein	integral component of membrane [GO:0016021]
BB562_04515	148.232	-0.767703	0.178173	-4.30876	1.64175e-05	9.43832e-05	CP016491.1	DUF2798 domain-containing protein	integral component of membrane [GO:0016021]
BB562_04520	401.409	-0.0422019	0.138397	-0.304934	0.760417	0.822564	CP016491.1	hypothetical protein
BB562_04525	2790.18	0.488863	0.157284	3.10816	0.00188255	0.00605662	CP016491.1	hypothetical protein
BB562_04530	98.866	0.125051	0.196758	0.635559	0.525064	0.630864	CP016491.1	hypothetical protein	integral component of membrane [GO:0016021]
BB562_04535	47.9774	0.352871	0.327879	1.07622	0.281828	0.394444	CP016491.1	cystathionine gamma-synthase (pseudogene)
BB562_04540	998.87	-0.748603	0.0938895	-7.97324	1.54571e-15	1.08002e-13	CP016491.1	thiol reductase thioredoxin	cell [GO:0005623]; cell redox homeostasis [GO:0045454]
BB562_04545	2217.94	-0.239776	0.13304	-1.80228	0.0715009	0.129893	CP016491.1	esterase	serine-type peptidase activity [GO:0008236]
BB562_04555	1324.69	-0.065485	0.21939	-0.298487	0.765331	0.823953	CP016491.1	pyruvate oxidase	magnesium ion binding [GO:0000287]; pyruvate oxidase activity [GO:0047112]; thiamine pyrophosphate binding [GO:0030976]
BB562_04560	16.1239	0.402323	0.437112	0.920413	0.357357	0.471116	CP016491.1	acetyltransferase	integral component of membrane [GO:0016021]; transferase activity [GO:0016740]
BB562_04565	23.0044	0.0364288	0.356986	0.102045	0.918721	0.944252	CP016491.1	hypothetical protein
BB562_04570	225.366	-0.134426	0.140703	-0.955389	0.339381	0.452896	CP016491.1	SAM-dependent methyltransferase	methyltransferase activity [GO:0008168]; methylation [GO:0032259]
BB562_04575	65.3244	0.256687	0.294151	0.872635	0.382862	0.496572	CP016491.1	transcriptional regulator	DNA binding [GO:0003677]
BB562_04580	372.835	0.534783	0.128936	4.14767	3.35881e-05	0.000174007	CP016491.1	oligoendopeptidase	metal ion binding [GO:0046872]; metalloendopeptidase activity [GO:0004222]
BB562_04585	58.3269	-0.13055	0.276423	-0.472283	0.636725	0.723853	CP016491.1	alpha/beta hydrolase	hydrolase activity [GO:0016787]
BB562_04590	17.1174	1.30669	0.548236	2.38345	0.0171511	0.0394379	CP016491.1	hypothetical protein	integral component of membrane [GO:0016021]
BB562_04595	169.453	0.300038	0.194733	1.54077	0.123374	0.203015	CP016491.1	bacteriocin immunity protein
BB562_04600	148.622	-0.93594	0.199074	-4.70146	2.58311e-06	1.96071e-05	CP016491.1	GntR family transcriptional regulator	DNA binding [GO:0003677]; DNA-binding transcription factor activity [GO:0003700]
BB562_04605	250.348	-1.13254	0.168281	-6.73009	1.69556e-11	5.07738e-10	CP016491.1	ABC transporter ATP-binding protein	ATP binding [GO:0005524]; ATPase activity [GO:0016887]
BB562_04610	366.78	-0.832702	0.146773	-5.67339	1.4e-08	1.96649e-07	CP016491.1	ABC transporter permease	integral component of membrane [GO:0016021]
BB562_04615	668.877	0.468763	0.192925	2.42977	0.0151082	0.0355526	CP016491.1	isochorismatase	catalytic activity [GO:0003824]
BB562_04620	531.267	0.0365297	0.155047	0.235605	0.813739	0.863825	CP016491.1	Na+/H+ antiporter	integral component of membrane [GO:0016021]; plasma membrane [GO:0005886]; solute:proton antiporter activity [GO:0015299]; sodium ion transport [GO:0006814]
BB562_04625	342.712	-0.847237	0.150622	-5.62492	1.85597e-08	2.52876e-07	CP016491.1	1-deoxy-D-xylulose-5-phosphate synthase	1-deoxy-D-xylulose-5-phosphate synthase activity [GO:0008661]; metal ion binding [GO:0046872]; 1-deoxy-D-xylulose 5-phosphate biosynthetic process [GO:0052865]; terpenoid biosynthetic process [GO:0016114]; thiamine biosynthetic process [GO:0009228]
BB562_04630	69.5358	0.393621	0.23542	1.67199	0.0945258	0.163027	CP016491.1	NAD(P)-dependent oxidoreductase	oxidoreductase activity [GO:0016491]
BB562_04635	66.6871	0.171898	0.229384	0.749392	0.453621	0.565988	CP016491.1	NAD(P)-dependent oxidoreductase	oxidoreductase activity [GO:0016491]
BB562_04640	47.6271	1.10068	0.316342	3.47942	0.000502507	0.00193682	CP016491.1	RpiR family transcriptional regulator	carbohydrate derivative binding [GO:0097367]; DNA binding [GO:0003677]; DNA-binding transcription factor activity [GO:0003700]; carbohydrate derivative metabolic process [GO:1901135]
BB562_04645	61.0908	0.592615	0.25304	2.34198	0.0191819	0.0433063	CP016491.1	LacI family transcriptional regulator	DNA binding [GO:0003677]; regulation of transcription, DNA-templated [GO:0006355]
BB562_04650	71.706	0.360038	0.275616	1.3063	0.191449	0.28919	CP016491.1	HAD family hydrolase	hydrolase activity [GO:0016787]
BB562_04655	575.566	0.232932	0.104866	2.22123	0.0263356	0.0561537	CP016491.1	ribonuclease	cytoplasm [GO:0005737]; magnesium ion binding [GO:0000287]; nucleic acid binding [GO:0003676]; RNA-DNA hybrid ribonuclease activity [GO:0004523]
BB562_04660	163.945	1.45557	0.225841	6.44509	1.15529e-10	2.83619e-09	CP016491.1	Gar-IM
BB562_04680	155.744	0.688756	0.156751	4.39394	1.11314e-05	6.86266e-05	CP016491.1	hypothetical protein
BB562_04685	1419.17	0.22961	0.113579	2.0216	0.0432177	0.0847253	CP016491.1	nucleoside hydrolase	hydrolase activity [GO:0016787]
BB562_04690	291.295	0.199068	0.132447	1.503	0.132838	0.215768	CP016491.1	nitroreductase	oxidoreductase activity [GO:0016491]
BB562_04695	375.609	0.369362	0.130076	2.83958	0.00451727	0.0126511	CP016491.1	phosphate--nucleotide phosphotransferase	kinase activity [GO:0016301]; phosphotransferase activity, phosphate group as acceptor [GO:0016776]; polyphosphate metabolic process [GO:0006797]
BB562_04700	7.08774	0.622188	0.680626	0.914141	0.360643	0.474759	CP016491.1	cell surface protein	cell wall [GO:0005618]; integral component of membrane [GO:0016021]; cell adhesion [GO:0007155]
BB562_04705	72.1649	0.812653	0.254279	3.19591	0.0013939	0.00466631	CP016491.1	hydrolase	integral component of membrane [GO:0016021]; hydrolase activity [GO:0016787]
BB562_04710	553.837	0.306718	0.1297	2.36483	0.0180384	0.0409964	CP016491.1	ferredoxin--NADP(+) reductase	ferredoxin-NADP+ reductase activity [GO:0004324]; flavin adenine dinucleotide binding [GO:0050660]; NADP binding [GO:0050661]
BB562_04715	273.423	0.425006	0.140671	3.02128	0.00251711	0.00771556	CP016491.1	glycerophosphodiester phosphodiesterase	integral component of membrane [GO:0016021]; phosphoric diester hydrolase activity [GO:0008081]; lipid metabolic process [GO:0006629]
BB562_04720	3103.88	0.310841	0.108813	2.85665	0.00428135	0.0120773	CP016491.1	alkaline phosphatase	integral component of membrane [GO:0016021]; metal ion binding [GO:0046872]; sulfuric ester hydrolase activity [GO:0008484]
BB562_04725	225.517	0.931073	0.202075	4.60757	4.074e-06	2.86864e-05	CP016491.1	GNAT family N-acetyltransferase	glucosamine 6-phosphate N-acetyltransferase activity [GO:0004343]; UDP-N-acetylglucosamine biosynthetic process [GO:0006048]
BB562_04730	58.7889	0.504435	0.235358	2.14327	0.0320914	0.0666048	CP016491.1	cell surface protein	cell wall [GO:0005618]; extracellular region [GO:0005576]; integral component of membrane [GO:0016021]; cell adhesion [GO:0007155]
BB562_04735	101.897	0.319313	0.215762	1.47993	0.138892	0.223821	CP016491.1	transporter	integral component of membrane [GO:0016021]
BB562_04740	400.112	-0.0436623	0.145909	-0.299244	0.764754	0.823698	CP016491.1	hypothetical protein	integral component of membrane [GO:0016021]; potassium channel activity [GO:0005267]
BB562_04745	158.078	-0.157986	0.158527	-0.996583	0.318967	0.432216	CP016491.1	hypothetical protein
BB562_04750	12.6823	-0.226049	0.58533	-0.38619	0.699356	0.775008	CP016491.1	hypothetical protein	integral component of membrane [GO:0016021]
BB562_04755	49.7527	0.317596	0.282197	1.12544	0.260402	0.372135	CP016491.1	hypothetical protein	integral component of membrane [GO:0016021]
BB562_04760	30.0971	0.155881	0.346647	0.449682	0.65294	0.736754	CP016491.1	penicillin acylase
BB562_04765	110.645	0.896308	0.269103	3.33073	0.000866198	0.00307743	CP016491.1	LysR family transcriptional regulator	DNA binding [GO:0003677]; DNA-binding transcription factor activity [GO:0003700]
BB562_04770	18.45	0.326753	0.415472	0.786462	0.431597	0.544743	CP016491.1	oxidoreductase	oxidoreductase activity [GO:0016491]
BB562_04775	10.7256	-1.07635	0.585759	-1.83752	0.0661326	0.122177	CP016491.1	2%2C5-diketo-D-gluconic acid reductase	oxidoreductase activity [GO:0016491]
BB562_04780	4.81785	-1.52034	0.992451	-1.53191	0.125545	0.205967	CP016491.1	hypothetical protein	serine-type peptidase activity [GO:0008236]
BB562_04785	3.7543	-2.1755	1.08564	-2.00389	0.0450814	0.0881255	CP016491.1	hypothetical protein	transferase activity [GO:0016740]
BB562_04790	7.16701	-1.13259	0.796613	-1.42175	0.155099	0.245011	CP016491.1	hypothetical protein	FAD binding [GO:0071949]
BB562_04795	2.24961	-1.08043	1.19992	-0.900419	0.367897	NA	CP016491.1	hypothetical protein
BB562_04800	3.2137	-2.14479	1.05322	-2.03641	0.0417091	NA	CP016491.1	hypothetical protein	FMN binding [GO:0010181]
BB562_04805	5.7946	-0.934198	0.885564	-1.05492	0.291462	0.405222	CP016491.1	hypothetical protein
BB562_04810	11.6174	-1.49471	0.576933	-2.59079	0.00957566	0.0239172	CP016491.1	hypothetical protein
BB562_04815	4272.64	-0.470398	0.127173	-3.69888	0.000216554	0.0009149	CP016491.1	aspartate-semialdehyde dehydrogenase	aspartate-semialdehyde dehydrogenase activity [GO:0004073]; NAD binding [GO:0051287]; NADP binding [GO:0050661]; protein dimerization activity [GO:0046983]; 'de novo' L-methionine biosynthetic process [GO:0071266]; diaminopimelate biosynthetic process [GO:0019877]; isoleucine biosynthetic process [GO:0009097]; lysine biosynthetic process via diaminopimelate [GO:0009089]; threonine biosynthetic pr…
BB562_04820	101.697	-0.458781	0.205626	-2.23115	0.0256715	0.0548235	CP016491.1	hypothetical protein
BB562_04825	5.2373	0.368034	0.932763	0.394563	0.693165	0.770341	CP016491.1	hypothetical protein	integral component of membrane [GO:0016021]; transmembrane transport [GO:0055085]
BB562_04830	6.33708	-0.279953	0.646552	-0.432994	0.665019	0.745752	CP016491.1	iron reductase	integral component of membrane [GO:0016021]; oxidoreductase activity [GO:0016491]
BB562_04835	4.69334	-1.7533	0.967006	-1.81312	0.0698136	0.127508	CP016491.1	hypothetical protein
BB562_04840	30.6677	1.4104	0.349305	4.03773	5.39719e-05	0.000265956	CP016491.1	hypothetical protein	FMN binding [GO:0010181]
BB562_04845	124.77	0.0515624	0.17072	0.302029	0.76263	0.823362	CP016491.1	multidrug ABC transporter permease	integral component of membrane [GO:0016021]; ATP binding [GO:0005524]; ATPase activity [GO:0016887]; ATPase-coupled transmembrane transporter activity [GO:0042626]
BB562_04850	133.666	-0.407566	0.169366	-2.40643	0.0161093	0.0375196	CP016491.1	multidrug ABC transporter ATP-binding protein	integral component of membrane [GO:0016021]; ATP binding [GO:0005524]; ATPase activity [GO:0016887]; ATPase-coupled transmembrane transporter activity [GO:0042626]
BB562_04855	6.94402	-0.385656	0.712527	-0.541252	0.588334	0.684547	CP016491.1	polyketide cyclase
BB562_04860	19.0402	-0.405687	0.451004	-0.899519	0.368376	0.483268	CP016491.1	short-chain dehydrogenase/reductase	oxidoreductase activity [GO:0016491]
BB562_04865	31.3809	0.103919	0.341182	0.304584	0.760683	0.822564	CP016491.1	MerR family transcriptional regulator	DNA binding [GO:0003677]; regulation of transcription, DNA-templated [GO:0006355]
BB562_04870	162.275	0.33046	0.174376	1.8951	0.0580788	0.109223	CP016491.1	hypothetical protein
BB562_04875	680.552	0.55653	0.114261	4.87068	1.11215e-06	9.32494e-06	CP016491.1	magnesium transporter	integral component of membrane [GO:0016021]; metal ion transmembrane transporter activity [GO:0046873]
BB562_04880	273.244	1.66233	0.222778	7.46182	8.53385e-14	3.87579e-12	CP016491.1	hypothetical protein	integral component of membrane [GO:0016021]
BB562_04885	201.113	1.52452	0.194305	7.84601	4.29498e-15	2.78662e-13	CP016491.1	histidinol-phosphatase	histidinol-phosphatase activity [GO:0004401]; histidine biosynthetic process [GO:0000105]
BB562_04890	3.26246	-0.337976	1.12649	-0.300025	0.764158	0.823686	CP016491.1	ATP phosphoribosyltransferase regulatory subunit	cytoplasm [GO:0005737]; transferase activity, transferring glycosyl groups [GO:0016757]; histidine biosynthetic process [GO:0000105]
BB562_04895	1.27478	0.922717	1.40948	0.654653	0.512691	NA	CP016491.1	ATP phosphoribosyltransferase	cytoplasm [GO:0005737]; ATP binding [GO:0005524]; ATP phosphoribosyltransferase activity [GO:0003879]; histidine biosynthetic process [GO:0000105]
BB562_04900	7.46631	-0.322974	0.714568	-0.451986	0.651279	0.735489	CP016491.1	histidinol dehydrogenase	histidinol dehydrogenase activity [GO:0004399]; NAD binding [GO:0051287]; zinc ion binding [GO:0008270]; histidine biosynthetic process [GO:0000105]
BB562_04905	2.78248	0.134432	0.891818	0.150739	0.880181	NA	CP016491.1	imidazoleglycerol-phosphate dehydratase	cytoplasm [GO:0005737]; imidazoleglycerol-phosphate dehydratase activity [GO:0004424]; histidine biosynthetic process [GO:0000105]
BB562_04910	2.60893	-1.3685	1.06215	-1.28842	0.197599	NA	CP016491.1	imidazole glycerol phosphate synthase%2C glutamine amidotransferase subunit	cytoplasm [GO:0005737]; glutaminase activity [GO:0004359]; imidazoleglycerol-phosphate synthase activity [GO:0000107]; lyase activity [GO:0016829]; glutamine metabolic process [GO:0006541]; histidine biosynthetic process [GO:0000105]
BB562_04915	6.2612	-0.431168	0.665163	-0.648214	0.516846	0.624017	CP016491.1	1-(5-phosphoribosyl)-5-[(5-phosphoribosylamino)methylideneamino]imidazole-4-carboxamide isomerase	cytoplasm [GO:0005737]; 1-(5-phosphoribosyl)-5-[(5-phosphoribosylamino)methylideneamino]imidazole-4-carboxamide isomerase activity [GO:0003949]; histidine biosynthetic process [GO:0000105]
BB562_04920	5.65788	-0.482004	0.796802	-0.604924	0.54523	0.646791	CP016491.1	imidazole glycerol phosphate synthase subunit HisF	cytoplasm [GO:0005737]; imidazoleglycerol-phosphate synthase activity [GO:0000107]; lyase activity [GO:0016829]; histidine biosynthetic process [GO:0000105]
BB562_04925	3.58395	0.57014	1.06607	0.534806	0.592784	0.688256	CP016491.1	phosphoribosyl-AMP cyclohydrolase	cytoplasm [GO:0005737]; magnesium ion binding [GO:0000287]; phosphoribosyl-AMP cyclohydrolase activity [GO:0004635]; zinc ion binding [GO:0008270]; histidine biosynthetic process [GO:0000105]
BB562_04930	4.40869	0.843967	0.953144	0.885456	0.375911	0.48995	CP016491.1	phosphoribosyl-ATP diphosphatase	cytoplasm [GO:0005737]; ATP binding [GO:0005524]; phosphoribosyl-ATP diphosphatase activity [GO:0004636]; histidine biosynthetic process [GO:0000105]
BB562_04935	22.4422	-0.163879	0.367767	-0.445607	0.655881	0.739217	CP016491.1	histidinol-phosphate transaminase	histidinol-phosphate transaminase activity [GO:0004400]; pyridoxal phosphate binding [GO:0030170]; histidine biosynthetic process [GO:0000105]
BB562_04940	7.5439	-0.630132	0.631327	-0.998107	0.318228	0.431643	CP016491.1	acetyltransferase	acetyltransferase activity [GO:0016407]
BB562_04945	1.29049	-1.51413	1.62203	-0.93348	0.350572	NA	CP016491.1	hypothetical protein	electron transfer activity [GO:0009055]; FMN binding [GO:0010181]
BB562_04950	11.9555	0.292917	0.474431	0.617408	0.536965	0.640364	CP016491.1	oxidoreductase
BB562_04955	16.2826	0.350605	0.422168	0.830487	0.406264	0.51829	CP016491.1	hypothetical protein
BB562_04960	92.149	-0.295265	0.200113	-1.47549	0.140081	0.225204	CP016491.1	alpha/beta hydrolase	hydrolase activity [GO:0016787]
BB562_04965	39.7771	-0.904033	0.307388	-2.94102	0.00327132	0.00966849	CP016491.1	oxidoreductase	oxidoreductase activity [GO:0016491]
BB562_04970	230.706	1.14721	0.185302	6.191	5.97836e-10	1.15539e-08	CP016491.1	hypothetical protein	integral component of membrane [GO:0016021]
BB562_04975	53.52	0.137457	0.270246	0.508635	0.611008	0.702234	CP016491.1	transcriptional regulator	DNA binding [GO:0003677]; regulation of transcription, DNA-templated [GO:0006355]
BB562_04980	60.3685	0.0142235	0.261698	0.0543509	0.956656	0.970185	CP016491.1	LytTR family transcriptional regulator
BB562_04985	33.8871	-0.130591	0.29336	-0.445155	0.656208	0.739217	CP016491.1	4-carboxymuconolactone decarboxylase	peroxiredoxin activity [GO:0051920]
BB562_04990	101.307	-0.266454	0.199651	-1.3346	0.182007	0.278166	CP016491.1	twin-arginine translocation pathway signal protein	electron transfer activity [GO:0009055]; FMN binding [GO:0010181]
BB562_04995	19.606	-0.185229	0.386634	-0.479081	0.631881	0.720149	CP016491.1	hypothetical protein
BB562_05000	10.6861	-0.481196	0.538289	-0.893936	0.371356	0.485695	CP016491.1	hypothetical protein
BB562_05005	13.2186	1.20332	0.479527	2.50938	0.0120943	0.029114	CP016491.1	hypothetical protein	FMN binding [GO:0010181]; oxidoreductase activity [GO:0016491]
BB562_05010	257.984	-0.164951	0.180668	-0.913009	0.361238	0.475084	CP016491.1	hypothetical protein	integral component of membrane [GO:0016021]
BB562_05015	444.27	-0.0116181	0.126169	-0.092083	0.926632	0.949475	CP016491.1	oxidoreductase	hydroxymethylglutaryl-CoA reductase (NADPH) activity [GO:0004420]; NAD binding [GO:0051287]; NADP binding [GO:0050661]
BB562_05020	3604.38	0.216356	0.138924	1.55736	0.119385	0.197645	CP016491.1	NAD(FAD)-dependent dehydrogenase	cell [GO:0005623]; flavin adenine dinucleotide binding [GO:0050660]; oxidoreductase activity [GO:0016491]; cell redox homeostasis [GO:0045454]
BB562_05025	275.01	-0.126187	0.126929	-0.994155	0.320148	0.433384	CP016491.1	ABC transporter ATP-binding protein	ATP binding [GO:0005524]; ATPase activity [GO:0016887]
BB562_05030	262.553	-0.0166195	0.135229	-0.122899	0.902187	0.933239	CP016491.1	branched-chain amino acid ABC transporter permease	integral component of membrane [GO:0016021]; plasma membrane [GO:0005886]; transmembrane transporter activity [GO:0022857]
BB562_05035	235.889	0.299151	0.164979	1.81326	0.0697915	0.127508	CP016491.1	peptide ABC transporter substrate-binding protein
BB562_05040	66.7185	-0.2236	0.366821	-0.609561	0.542153	0.644371	CP016491.1	hypothetical protein
BB562_05045	24.0261	-0.487504	0.361454	-1.34873	0.177423	0.272998	CP016491.1	homoserine O-succinyltransferase	cytoplasm [GO:0005737]; homoserine O-acetyltransferase activity [GO:0004414]; homoserine O-succinyltransferase activity [GO:0008899]; methionine biosynthetic process [GO:0009086]
BB562_05050	78.6592	-0.409139	0.213547	-1.91592	0.055375	0.104572	CP016491.1	O-acetylhomoserine aminocarboxypropyltransferase	O-acetylhomoserine aminocarboxypropyltransferase activity [GO:0003961]; pyridoxal phosphate binding [GO:0030170]; transsulfuration [GO:0019346]
BB562_05055	114.653	-0.394248	0.1698	-2.32184	0.0202417	0.045138	CP016491.1	homoserine dehydrogenase	homoserine dehydrogenase activity [GO:0004412]; NADP binding [GO:0050661]; isoleucine biosynthetic process [GO:0009097]; methionine biosynthetic process [GO:0009086]; threonine biosynthetic process [GO:0009088]
BB562_05060	780.683	-0.194867	0.105869	-1.84064	0.0656742	0.121413	CP016491.1	fatty acid-binding protein DegV	lipid binding [GO:0008289]
BB562_05065	76.0657	0.358535	0.253074	1.41672	0.156564	0.246897	CP016491.1	2-dehydropantoate 2-reductase	2-dehydropantoate 2-reductase activity [GO:0008677]; pantothenate biosynthetic process [GO:0015940]
BB562_05070	3766.01	-1.01926	0.116764	-8.7293	2.56259e-18	2.68579e-16	CP016491.1	PTS N-acetylglucosamine transporter subunit IIABC	integral component of membrane [GO:0016021]; organelle inner membrane [GO:0019866]; plasma membrane [GO:0005886]; kinase activity [GO:0016301]; N-acetylglucosamine transmembrane transporter activity [GO:0015572]; protein-N(PI)-phosphohistidine-sugar phosphotransferase activity [GO:0008982]; phosphoenolpyruvate-dependent sugar phosphotransferase system [GO:0009401]
BB562_05075	241.243	-0.391828	0.157795	-2.48315	0.0130226	0.0310468	CP016491.1	glyoxalase
BB562_05080	4414.7	-0.573131	0.123134	-4.65455	3.24691e-06	2.38486e-05	CP016491.1	GNAT family N-acetyltransferase	N-acetyltransferase activity [GO:0008080]
BB562_05085	1868.02	-0.760131	0.111761	-6.80138	1.03619e-11	3.17261e-10	CP016491.1	ABC transporter ATP-binding protein	ATP binding [GO:0005524]; ATPase activity [GO:0016887]
BB562_05090	319.407	0.639292	0.134584	4.75013	2.03286e-06	1.60102e-05	CP016491.1	diguanylate cyclase	integral component of membrane [GO:0016021]
BB562_05095	8.5626	-1.17217	0.919762	-1.27443	0.202511	0.303543	CP016491.1	hypothetical protein	integral component of membrane [GO:0016021]
BB562_05100	10.7736	-1.52022	0.595262	-2.55387	0.0106534	0.0262008	CP016491.1	hypothetical protein	integral component of membrane [GO:0016021]
BB562_05105	161.252	0.827583	0.189305	4.3717	1.23282e-05	7.4719e-05	CP016491.1	AsnC family transcriptional regulator	DNA-binding transcription factor activity [GO:0003700]; sequence-specific DNA binding [GO:0043565]
BB562_05110	728.529	1.15191	0.181144	6.3591	2.0294e-10	4.53289e-09	CP016491.1	gamma-D-glutamyl-meso-diaminopimelate peptidase
BB562_05115	565.371	0.916115	0.197215	4.64527	3.39634e-06	2.48124e-05	CP016491.1	hydrolase	hydrolase activity [GO:0016787]
BB562_05120	580.901	0.0824048	0.142038	0.580159	0.561808	0.662165	CP016491.1	ADP-ribose pyrophosphatase	hydrolase activity [GO:0016787]
BB562_05125	350.944	-0.512355	0.162635	-3.15034	0.00163079	0.00536702	CP016491.1	MFS transporter	integral component of membrane [GO:0016021]; transmembrane transport [GO:0055085]
BB562_05130	82.4348	-0.967688	0.242635	-3.98825	6.65625e-05	0.000321032	CP016491.1	hypothetical protein
BB562_05135	339.54	-0.0851026	0.169936	-0.500793	0.616517	0.70767	CP016491.1	hypothetical protein	integral component of membrane [GO:0016021]
BB562_05140	23.2787	0.227823	0.371312	0.613562	0.539504	0.64311	CP016491.1	hypothetical protein	integral component of membrane [GO:0016021]
BB562_05150	257.509	-0.553028	0.154502	-3.57942	0.000344358	0.00138813	CP016491.1	multidrug transporter	integral component of membrane [GO:0016021]
BB562_05155	153.806	0.82212	0.208445	3.94406	8.0113e-05	0.000379666	CP016491.1	hypothetical protein
BB562_05160	1153.51	0.55714	0.137514	4.05151	5.08875e-05	0.000251667	CP016491.1	hypothetical protein
BB562_05165	678.147	0.342831	0.107765	3.18128	0.00146626	0.00488174	CP016491.1	DNA-binding response regulator	DNA binding [GO:0003677]; phosphorelay signal transduction system [GO:0000160]; regulation of transcription, DNA-templated [GO:0006355]
BB562_05170	1370.09	0.326702	0.098691	3.31036	0.00093177	0.00328896	CP016491.1	two-component sensor histidine kinase	integral component of membrane [GO:0016021]; ATP binding [GO:0005524]; phosphorelay sensor kinase activity [GO:0000155]
BB562_05175	2071.69	-0.113003	0.081894	-1.37987	0.167626	0.261341	CP016491.1	SAM-dependent methyltransferase	cytoplasm [GO:0005737]; methyltransferase activity [GO:0008168]; RNA binding [GO:0003723]; methylation [GO:0032259]; rRNA processing [GO:0006364]
BB562_05180	4297.74	-0.166748	0.100597	-1.65758	0.097403	0.167123	CP016491.1	glucose transporter GlcU	integral component of membrane [GO:0016021]; carbohydrate transmembrane transporter activity [GO:0015144]
BB562_05185	19334.9	-0.0257273	0.0866373	-0.296954	0.766502	0.824277	CP016491.1	glucose-6-phosphate isomerase	cytoplasm [GO:0005737]; glucose-6-phosphate isomerase activity [GO:0004347]; gluconeogenesis [GO:0006094]; glycolytic process [GO:0006096]
BB562_05190	41.8487	-1.6049	0.30236	-5.30792	1.10883e-07	1.24858e-06	CP016491.1	hypothetical protein (pseudogene)
BB562_05195	29.1842	0.662348	0.32048	2.06674	0.038759	0.0775464	CP016491.1	hypothetical protein	integral component of membrane [GO:0016021]
BB562_05200	10.1151	0.484414	0.502677	0.963668	0.335212	0.449092	CP016491.1	ABC transporter ATP-binding protein	integral component of membrane [GO:0016021]; plasma membrane [GO:0005886]; ATP binding [GO:0005524]; ATPase activity [GO:0016887]; response to antibiotic [GO:0046677]
BB562_05205	18.9651	0.0384789	0.411348	0.0935436	0.925472	0.949157	CP016491.1	poly(glycerol-phosphate) alpha-glucosyltransferase	transferase activity [GO:0016740]
BB562_05210	34.0661	-0.221372	0.286162	-0.773592	0.439172	0.552258	CP016491.1	multidrug DMT transporter permease	integral component of membrane [GO:0016021]; ATP binding [GO:0005524]; ATPase activity [GO:0016887]; ATPase-coupled transmembrane transporter activity [GO:0042626]
BB562_05215	93.2259	-0.214955	0.216871	-0.991165	0.321605	0.434184	CP016491.1	mucus-binding protein	integral component of membrane [GO:0016021]
BB562_05220	59.0356	-0.930771	0.24902	-3.73774	0.000185684	0.000796831	CP016491.1	hypothetical protein
BB562_05225	14.5156	0.0547661	0.458176	0.119531	0.904855	0.934936	CP016491.1	MarR family transcriptional regulator	DNA binding [GO:0003677]; DNA-binding transcription factor activity [GO:0003700]
BB562_05230	225.458	0.195162	0.138902	1.40503	0.160012	0.251316	CP016491.1	hypothetical protein
BB562_05235	487.947	0.889175	0.122766	7.24284	4.39401e-13	1.78712e-11	CP016491.1	integrase	DNA binding [GO:0003677]; DNA integration [GO:0015074]; DNA recombination [GO:0006310]
BB562_05265	2.53753	0.134745	1.06618	0.126382	0.89943	NA	CP016491.1	hypothetical protein
BB562_05270	29.1959	-0.169627	0.440664	-0.384935	0.700285	0.775643	CP016491.1	hypothetical protein	integral component of membrane [GO:0016021]
BB562_05280	106.065	-2.08975	0.427227	-4.89142	1.0011e-06	8.49843e-06	CP016491.1	hypothetical protein
BB562_05285	300.627	-1.79963	0.321014	-5.60609	2.06949e-08	2.79176e-07	CP016491.1	hypothetical protein	integral component of membrane [GO:0016021]
BB562_05330	13.8832	-1.73041	0.694575	-2.49132	0.0127269	0.0304485	CP016491.1	hypothetical protein
BB562_05335	17.1671	-1.90374	0.605763	-3.14272	0.00167388	0.00549556	CP016491.1	DUF771 domain-containing protein
BB562_05345	30.3789	-1.62291	0.539303	-3.00928	0.00261866	0.00800882	CP016491.1	hypothetical protein
BB562_05350	72.1803	-2.07237	0.404527	-5.12294	3.00813e-07	3.01366e-06	CP016491.1	recombinase RecT	DNA binding [GO:0003677]; DNA metabolic process [GO:0006259]
BB562_05355	59.6643	-1.44879	0.406529	-3.5638	0.000365522	0.00145834	CP016491.1	hypothetical protein
BB562_05360	14.7575	-1.97043	0.508033	-3.87854	0.000105084	0.000484522	CP016491.1	DNA replication protein DnaD (pseudogene)
BB562_05370	6.74968	-3.78556	1.1632	-3.25442	0.00113624	0.00388001	CP016491.1	endodeoxyribonuclease	magnesium ion binding [GO:0000287]; DNA recombination [GO:0006310]; DNA repair [GO:0006281]
BB562_05375	11.4873	-1.03611	0.638211	-1.62346	0.104491	0.176746	CP016491.1	hypothetical protein
BB562_05430	1.64796	-1.10142	1.33377	-0.825795	0.40892	NA	CP016491.1	terminase	DNA packaging [GO:0006323]
BB562_05435	5.11105	0.22276	0.816009	0.272987	0.784863	0.838726	CP016491.1	terminase	DNA packaging [GO:0006323]
BB562_05440	7.62753	0.469555	0.631219	0.743886	0.456945	0.568314	CP016491.1	phage portal protein
BB562_05445	1.26055	3.02851	1.95174	1.5517	0.120735	NA	CP016491.1	hypothetical protein	peptidase activity [GO:0008233]
BB562_05450	6.86724	0.647147	0.692978	0.933863	0.350375	0.463428	CP016491.1	phage head morphogenesis protein (pseudogene)
BB562_05465	24.6429	0.384878	0.4018	0.957885	0.338121	0.451849	CP016491.1	major capsid protein E
BB562_05485	2.54322	-0.0433333	1.1756	-0.0368607	0.970596	NA	CP016491.1	hypothetical protein
BB562_05490	2.23663	0.105167	1.05464	0.0997184	0.920568	NA	CP016491.1	hypothetical protein
BB562_05510	67.1862	0.642798	0.27822	2.3104	0.020866	0.0463028	CP016491.1	phage tail protein (pseudogene)
BB562_05515	5.69989	-0.591594	0.711975	-0.830919	0.406019	0.518221	CP016491.1	hypothetical protein
BB562_05520	7.71433	0.760279	0.723176	1.05131	0.293118	0.406706	CP016491.1	hypothetical protein
BB562_05530	21.755	0.552745	0.380307	1.45342	0.146108	0.233106	CP016491.1	hypothetical protein
BB562_05535	6.73534	0.181621	0.685249	0.265044	0.790976	0.844265	CP016491.1	lysin	lysozyme activity [GO:0003796]; cell wall macromolecule catabolic process [GO:0016998]; peptidoglycan catabolic process [GO:0009253]
BB562_05540	1.57068	1.94954	1.62131	1.20244	0.229192	NA	CP016491.1	hypothetical protein	integral component of membrane [GO:0016021]
BB562_05545	128.6	0.285107	0.207197	1.37602	0.168817	0.262722	CP016491.1	holin	integral component of membrane [GO:0016021]
BB562_05565	69.8219	0.387837	0.218615	1.77406	0.0760534	0.136367	CP016491.1	hypothetical protein	integral component of membrane [GO:0016021]
BB562_05575	96.1185	0.398784	0.204073	1.95412	0.0506869	0.0972005	CP016491.1	polysaccharide deacetylase	hydrolase activity, acting on carbon-nitrogen (but not peptide) bonds [GO:0016810]; carbohydrate metabolic process [GO:0005975]
BB562_05580	1031.92	1.13502	0.188478	6.022	1.72276e-09	2.91585e-08	CP016491.1	hypothetical protein (pseudogene)
BB562_05585	491.558	-0.710395	0.173921	-4.08459	4.41556e-05	0.000222822	CP016491.1	multidrug ABC transporter ATP-binding protein	integral component of membrane [GO:0016021]; ATP binding [GO:0005524]; ATPase activity [GO:0016887]; ATPase-coupled transmembrane transporter activity [GO:0042626]
BB562_05590	567.522	-0.827856	0.160315	-5.16394	2.418e-07	2.48643e-06	CP016491.1	multidrug ABC transporter ATP-binding protein	integral component of membrane [GO:0016021]; ATP binding [GO:0005524]; ATPase activity [GO:0016887]; ATPase-coupled transmembrane transporter activity [GO:0042626]
BB562_05595	354.432	-0.764594	0.163943	-4.66378	3.10458e-06	2.30517e-05	CP016491.1	hypothetical protein
BB562_05600	387.907	0.0588591	0.122073	0.482163	0.62969	0.718253	CP016491.1	hypothetical protein
BB562_05605	412.594	0.0290494	0.221473	0.131165	0.895645	0.927645	CP016491.1	branched chain amino acid aminotransferase	L-isoleucine transaminase activity [GO:0052656]; L-leucine transaminase activity [GO:0052654]; L-valine transaminase activity [GO:0052655]; isoleucine biosynthetic process [GO:0009097]; leucine biosynthetic process [GO:0009098]; valine biosynthetic process [GO:0009099]
BB562_05610	43.5094	0.98295	0.294972	3.33235	0.000861167	0.00306355	CP016491.1	hypothetical protein	integral component of membrane [GO:0016021]
BB562_05615	548.749	-0.104065	0.111795	-0.930848	0.351932	0.464414	CP016491.1	serine hydrolase	hydrolase activity [GO:0016787]
BB562_05620	1714.82	0.17028	0.0942965	1.80579	0.0709511	0.129153	CP016491.1	mannose-6-phosphate isomerase%2C class I	mannose-6-phosphate isomerase activity [GO:0004476]; zinc ion binding [GO:0008270]; carbohydrate metabolic process [GO:0005975]
BB562_05635	681.723	0.491535	0.138419	3.55108	0.000383652	0.00152404	CP016491.1	glutamine amidotransferase	transferase activity [GO:0016740]; cobalamin biosynthetic process [GO:0009236]; glutamine metabolic process [GO:0006541]
BB562_05640	1859.8	0.785701	0.166085	4.73073	2.23718e-06	1.73684e-05	CP016491.1	UDP-N-acetylmuramyl peptide synthase	ATP binding [GO:0005524]; ligase activity [GO:0016874]; biosynthetic process [GO:0009058]
BB562_05645	362.501	-0.436319	0.123183	-3.54204	0.000397047	0.00157032	CP016491.1	thymidine kinase	cytoplasm [GO:0005737]; ATP binding [GO:0005524]; thymidine kinase activity [GO:0004797]; zinc ion binding [GO:0008270]; DNA biosynthetic process [GO:0071897]
BB562_05650	808.328	-0.51106	0.106597	-4.79433	1.63216e-06	1.3237e-05	CP016491.1	peptide chain release factor 1	cytoplasm [GO:0005737]; translation release factor activity, codon specific [GO:0016149]
BB562_05655	178.076	-0.55465	0.162571	-3.41175	0.000645471	0.00239307	CP016491.1	protein-(glutamine-N5) methyltransferase%2C release factor-specific	nucleic acid binding [GO:0003676]; protein-(glutamine-N5) methyltransferase activity [GO:0102559]; protein-glutamine N-methyltransferase activity [GO:0036009]; peptidyl-glutamine methylation [GO:0018364]
BB562_05660	396.912	-0.619606	0.181136	-3.42066	0.000624685	0.00232868	CP016491.1	threonylcarbamoyl-AMP synthase	cytoplasm [GO:0005737]; ATP binding [GO:0005524]; double-stranded RNA binding [GO:0003725]; L-threonylcarbamoyladenylate synthase [GO:0061710]; tRNA processing [GO:0008033]
BB562_05665	5017.6	-0.62296	0.0896891	-6.94577	3.764e-12	1.2067e-10	CP016491.1	serine hydroxymethyltransferase	cytoplasm [GO:0005737]; glycine hydroxymethyltransferase activity [GO:0004372]; methyltransferase activity [GO:0008168]; pyridoxal phosphate binding [GO:0030170]; glycine biosynthetic process from serine [GO:0019264]; methylation [GO:0032259]; tetrahydrofolate interconversion [GO:0035999]
BB562_05670	9298.73	-0.481015	0.0953761	-5.04335	4.57451e-07	4.28369e-06	CP016491.1	uracil phosphoribosyltransferase	GTP binding [GO:0005525]; magnesium ion binding [GO:0000287]; uracil phosphoribosyltransferase activity [GO:0004845]; nucleoside metabolic process [GO:0009116]; UMP salvage [GO:0044206]; uracil salvage [GO:0006223]
BB562_05675	1792.28	1.41982	0.236892	5.99355	2.05313e-09	3.41145e-08	CP016491.1	uracil permease	integral component of membrane [GO:0016021]; uracil transmembrane transporter activity [GO:0015210]
BB562_05680	4401.41	0.304365	0.142499	2.13591	0.0326869	0.0675297	CP016491.1	F0F1 ATP synthase subunit A	integral component of membrane [GO:0016021]; plasma membrane [GO:0005886]; proton-transporting ATP synthase complex, coupling factor F(o) [GO:0045263]; hydrolase activity [GO:0016787]; proton-transporting ATP synthase activity, rotational mechanism [GO:0046933]; ATP synthesis coupled proton transport [GO:0015986]
BB562_05685	846.413	-0.0175799	0.117312	-0.149856	0.880879	0.916531	CP016491.1	F0F1 ATP synthase subunit C	integral component of membrane [GO:0016021]; plasma membrane [GO:0005886]; proton-transporting ATP synthase complex, coupling factor F(o) [GO:0045263]; hydrolase activity [GO:0016787]; lipid binding [GO:0008289]; proton-transporting ATP synthase activity, rotational mechanism [GO:0046933]; ATP synthesis coupled proton transport [GO:0015986]
BB562_05690	1458.72	0.0214697	0.140271	0.153059	0.878352	0.9149	CP016491.1	ATP synthase F0 subunit B	integral component of membrane [GO:0016021]; plasma membrane [GO:0005886]; proton-transporting ATP synthase complex, coupling factor F(o) [GO:0045263]; hydrolase activity [GO:0016787]; proton-transporting ATP synthase activity, rotational mechanism [GO:0046933]; ATP synthesis coupled proton transport [GO:0015986]
BB562_05695	3956.59	-0.00932039	0.16357	-0.0569811	0.95456	0.968781	CP016491.1	F0F1 ATP synthase subunit delta	plasma membrane [GO:0005886]; proton-transporting ATP synthase complex, catalytic core F(1) [GO:0045261]; hydrolase activity [GO:0016787]; proton-transporting ATP synthase activity, rotational mechanism [GO:0046933]; ATP synthesis coupled proton transport [GO:0015986]
BB562_05700	12828.1	-0.185358	0.154175	-1.20226	0.229263	0.335702	CP016491.1	F0F1 ATP synthase subunit alpha	plasma membrane [GO:0005886]; proton-transporting ATP synthase complex, catalytic core F(1) [GO:0045261]; ATP binding [GO:0005524]; hydrolase activity [GO:0016787]; proton-transporting ATP synthase activity, rotational mechanism [GO:0046933]; ATP synthesis coupled proton transport [GO:0015986]
BB562_05705	6236.4	-0.245669	0.156666	-1.5681	0.116857	0.194168	CP016491.1	F0F1 ATP synthase subunit gamma	plasma membrane [GO:0005886]; proton-transporting ATP synthase complex, catalytic core F(1) [GO:0045261]; ATP binding [GO:0005524]; hydrolase activity [GO:0016787]; proton-transporting ATP synthase activity, rotational mechanism [GO:0046933]; plasma membrane ATP synthesis coupled proton transport [GO:0042777]
BB562_05710	15685.2	-0.122253	0.143772	-0.850325	0.395144	0.509105	CP016491.1	F0F1 ATP synthase subunit beta	plasma membrane [GO:0005886]; proton-transporting ATP synthase complex, catalytic core F(1) [GO:0045261]; ATP binding [GO:0005524]; proton-transporting ATP synthase activity, rotational mechanism [GO:0046933]; ATP synthesis coupled proton transport [GO:0015986]
BB562_05715	4819.13	-0.297325	0.140874	-2.11058	0.0348087	0.0708922	CP016491.1	F0F1 ATP synthase subunit epsilon	plasma membrane [GO:0005886]; proton-transporting ATP synthase complex, catalytic core F(1) [GO:0045261]; ATP binding [GO:0005524]; hydrolase activity [GO:0016787]; proton-transporting ATP synthase activity, rotational mechanism [GO:0046933]; ATP synthesis coupled proton transport [GO:0015986]
BB562_05720	5068.19	0.209648	0.120235	1.74364	0.0812211	0.144	CP016491.1	UDP-N-acetylglucosamine 1-carboxyvinyltransferase	cytoplasm [GO:0005737]; UDP-N-acetylglucosamine 1-carboxyvinyltransferase activity [GO:0008760]; cell cycle [GO:0007049]; cell division [GO:0051301]; cell wall organization [GO:0071555]; peptidoglycan biosynthetic process [GO:0009252]; regulation of cell shape [GO:0008360]; UDP-N-acetylgalactosamine biosynthetic process [GO:0019277]
BB562_05725	326.128	0.436539	0.136046	3.20875	0.00133312	0.00449042	CP016491.1	ribosomal protein acetylating enzyme	ribosome [GO:0005840]; N-acetyltransferase activity [GO:0008080]
BB562_05730	5036.68	-0.210687	0.0940903	-2.2392	0.0251426	0.0539053	CP016491.1	rod shape-determining protein
BB562_05735	730.752	-0.0850034	0.128416	-0.661939	0.508011	0.616079	CP016491.1	hypothetical protein
BB562_05740	2722.32	0.218026	0.0891594	2.44535	0.0144712	0.0342197	CP016491.1	rod shape-determining protein RodA	integral component of membrane [GO:0016021]; cell division [GO:0051301]; regulation of cell shape [GO:0008360]
BB562_05745	1188.29	0.0682418	0.107621	0.634093	0.52602	0.631456	CP016491.1	glycine cleavage system protein H	glycine cleavage complex [GO:0005960]; glycine decarboxylation via glycine cleavage system [GO:0019464]
BB562_05750	630.407	-0.522617	0.152133	-3.43527	0.000591956	0.00221882	CP016491.1	methionine ABC transporter ATP-binding protein	plasma membrane [GO:0005886]; ATP binding [GO:0005524]; ATPase activity [GO:0016887]; ATPase-coupled amino acid transmembrane transporter activity [GO:0015424]
BB562_05755	547.61	-0.530371	0.155995	-3.39993	0.000674026	0.00248206	CP016491.1	methionine ABC transporter permease	integral component of membrane [GO:0016021]; plasma membrane [GO:0005886]; transmembrane transport [GO:0055085]
BB562_05760	1464.9	-0.38065	0.105912	-3.59403	0.000325598	0.00132032	CP016491.1	methionine ABC transporter substrate-binding protein
BB562_05765	3336.7	-0.49962	0.140975	-3.54402	0.000394076	0.00156084	CP016491.1	L-lactate dehydrogenase	oxidoreductase activity, acting on the CH-OH group of donors, NAD or NADP as acceptor [GO:0016616]; carbohydrate metabolic process [GO:0005975]; carboxylic acid metabolic process [GO:0019752]
BB562_05770	569.348	-0.0667162	0.122356	-0.545261	0.585574	0.682696	CP016491.1	hypothetical protein
BB562_05775	764.296	-0.266357	0.127144	-2.09493	0.0361774	0.0732418	CP016491.1	alcohol dehydrogenase	oxidoreductase activity [GO:0016491]; zinc ion binding [GO:0008270]
BB562_05780	7970.78	-0.469719	0.117776	-3.98826	6.65599e-05	0.000321032	CP016491.1	D-alanine--D-alanine ligase A	cytoplasm [GO:0005737]; ATP binding [GO:0005524]; D-alanine-D-alanine ligase activity [GO:0008716]; metal ion binding [GO:0046872]; cell wall organization [GO:0071555]; peptidoglycan biosynthetic process [GO:0009252]; regulation of cell shape [GO:0008360]
BB562_05785	687.464	-0.721254	0.126653	-5.69471	1.2358e-08	1.75393e-07	CP016491.1	glycerophosphodiester phosphodiesterase	integral component of membrane [GO:0016021]; phosphoric diester hydrolase activity [GO:0008081]; lipid metabolic process [GO:0006629]
BB562_05790	3473.39	0.301097	0.11177	2.69391	0.0070619	0.0184503	CP016491.1	transcriptional regulator	DNA binding [GO:0003677]
BB562_05795	3709.1	0.662555	0.0835728	7.92788	2.22913e-15	1.51859e-13	CP016491.1	universal stress protein UspA	cytoplasm [GO:0005737]
BB562_05800	278.755	0.465692	0.143041	3.25565	0.00113133	0.0038681	CP016491.1	hypothetical protein	integral component of membrane [GO:0016021]
BB562_05810	613.511	-0.56969	0.123491	-4.61321	3.96492e-06	2.821e-05	CP016491.1	recombinase RarA	ATP binding [GO:0005524]; DNA binding [GO:0003677]; DNA replication [GO:0006260]
BB562_05815	532.168	0.44997	0.120511	3.73384	0.00018858	0.000806718	CP016491.1	bifunctional glutamate--cysteine ligase/glutathione synthetase	ATP binding [GO:0005524]; glutamate-cysteine ligase activity [GO:0004357]; glutathione biosynthetic process [GO:0006750]
BB562_05855	80.7158	-0.288616	0.219198	-1.31669	0.187943	0.284841	CP016491.1	transcriptional regulator	DNA-binding transcription factor activity [GO:0003700]
BB562_05860	284.629	-0.0341037	0.150386	-0.226775	0.820599	0.869414	CP016491.1	hypothetical protein	integral component of membrane [GO:0016021]
BB562_05865	1083.89	-0.398384	0.157552	-2.52858	0.0114526	0.0277654	CP016491.1	hypothetical protein
BB562_05870	51.7666	0.538176	0.279158	1.92785	0.0538734	0.102232	CP016491.1	hypothetical protein
BB562_05875	34.9855	0.756621	0.315607	2.39735	0.0165141	0.0382336	CP016491.1	hypothetical protein
BB562_05880	62.7667	0.692074	0.260643	2.65525	0.00792491	0.0203346	CP016491.1	hypothetical protein	DNA binding [GO:0003677]
BB562_05885	30181.6	-0.385696	0.0915961	-4.21083	2.5443e-05	0.000137564	CP016491.1	30S ribosomal protein S4	small ribosomal subunit [GO:0015935]; rRNA binding [GO:0019843]; structural constituent of ribosome [GO:0003735]; translation [GO:0006412]
BB562_05890	277.138	-0.200757	0.138552	-1.44896	0.147348	0.234262	CP016491.1	histidine kinase	kinase activity [GO:0016301]
BB562_05895	1764.04	0.0412774	0.116463	0.354424	0.723021	0.793169	CP016491.1	septation ring formation regulator EzrA	integral component of membrane [GO:0016021]; plasma membrane [GO:0005886]; septin ring [GO:0005940]; division septum assembly [GO:0000917]; septin ring assembly [GO:0000921]
BB562_05900	2327.1	-0.0303666	0.135645	-0.223868	0.82286	0.870793	CP016491.1	aminotransferase V	transaminase activity [GO:0008483]
BB562_05905	4942.58	-0.58144	0.114385	-5.08319	3.71151e-07	3.63808e-06	CP016491.1	tRNA 4-thiouridine(8) synthase ThiI	cytoplasm [GO:0005737]; ATP binding [GO:0005524]; sulfurtransferase activity [GO:0016783]; tRNA adenylyltransferase activity [GO:0004810]; tRNA binding [GO:0000049]; thiamine biosynthetic process [GO:0009228]; thiamine diphosphate biosynthetic process [GO:0009229]; tRNA thio-modification [GO:0034227]
BB562_05910	334.715	0.973897	0.165734	5.87625	4.19664e-09	6.38874e-08	CP016491.1	glutamate--cysteine ligase	ATP binding [GO:0005524]; glutamate-cysteine ligase activity [GO:0004357]; glutathione biosynthetic process [GO:0006750]
BB562_05915	1401.9	0.126647	0.127621	0.99237	0.321017	0.433915	CP016491.1	2-Cys peroxiredoxin	cell [GO:0005623]; thioredoxin peroxidase activity [GO:0008379]; cell redox homeostasis [GO:0045454]
BB562_05920	5244.97	-0.421363	0.141377	-2.98042	0.00287857	0.0086167	CP016491.1	valine--tRNA ligase	cytoplasm [GO:0005737]; aminoacyl-tRNA editing activity [GO:0002161]; ATP binding [GO:0005524]; valine-tRNA ligase activity [GO:0004832]; valyl-tRNA aminoacylation [GO:0006438]
BB562_05925	693.268	-0.520441	0.154377	-3.37124	0.000748316	0.0027055	CP016491.1	bifunctional folylpolyglutamate synthase/dihydrofolate synthase	ATP binding [GO:0005524]; tetrahydrofolylpolyglutamate synthase activity [GO:0004326]
BB562_05930	9.63554	0.650577	0.586427	1.10939	0.267261	0.379333	CP016491.1	DNA repair protein
BB562_05935	8404.66	0.132031	0.0987809	1.33661	0.181351	0.277474	CP016491.1	rod shape-determining protein
BB562_05940	1065.93	-0.0205948	0.132247	-0.15573	0.876246	0.914154	CP016491.1	rod shape-determining protein MreC	regulation of cell shape [GO:0008360]
BB562_05945	486.663	-0.044695	0.139662	-0.320023	0.748951	0.813428	CP016491.1	rod shape-determining protein MreD	integral component of membrane [GO:0016021]; regulation of cell shape [GO:0008360]
BB562_05950	1159.46	-0.1083	0.105035	-1.03108	0.302503	0.416113	CP016491.1	septum site-determining protein MinC	cell morphogenesis [GO:0000902]; division septum assembly [GO:0000917]; regulation of cell septum assembly [GO:1901891]
BB562_05955	1415.77	-0.0307222	0.098211	-0.312818	0.754419	0.817412	CP016491.1	septum site-determining protein MinD	ATP binding [GO:0005524]; ATPase activity [GO:0016887]
BB562_05960	119.624	-0.985973	0.203244	-4.85117	1.22734e-06	1.01966e-05	CP016491.1	amino acid ABC transporter permease	ATP-binding cassette (ABC) transporter complex [GO:0043190]; transmembrane transporter activity [GO:0022857]; nitrogen compound transport [GO:0071705]
BB562_05965	186.69	-0.895904	0.159897	-5.603	2.10674e-08	2.81415e-07	CP016491.1	polar amino acid ABC transporter ATP-binding protein	ATP binding [GO:0005524]; ATPase activity [GO:0016887]
BB562_05970	407.675	-0.75306	0.162809	-4.62542	3.73839e-06	2.69501e-05	CP016491.1	amino acid ABC transporter substrate-binding protein
BB562_05975	467.11	0.142917	0.145628	0.981383	0.326404	0.439235	CP016491.1	aspartate kinase	aspartate kinase activity [GO:0004072]; ATP binding [GO:0005524]; lysine biosynthetic process via diaminopimelate [GO:0009089]; threonine biosynthetic process [GO:0009088]
BB562_05980	1185.49	-0.196799	0.109007	-1.80538	0.0710159	0.129184	CP016491.1	peptidase M16	catalytic activity [GO:0003824]; metal ion binding [GO:0046872]
BB562_05985	1089.42	-0.319662	0.120838	-2.64538	0.00815989	0.0208982	CP016491.1	zinc protease	metal ion binding [GO:0046872]; peptidase activity [GO:0008233]
BB562_05990	3165.61	0.314026	0.108945	2.88243	0.0039462	0.0112837	CP016491.1	XRE family transcriptional regulator	integral component of membrane [GO:0016021]; DNA binding [GO:0003677]
BB562_05995	1867.19	0.0559149	0.10888	0.513545	0.60757	0.699168	CP016491.1	CDP-diacylglycerol--glycerol-3-phosphate 3-phosphatidyltransferase	integral component of membrane [GO:0016021]; CDP-diacylglycerol-glycerol-3-phosphate 3-phosphatidyltransferase activity [GO:0008444]; phospholipid biosynthetic process [GO:0008654]
BB562_06000	1043.24	-0.179938	0.0893482	-2.01389	0.044021	0.0862382	CP016491.1	competence/damage-inducible protein A
BB562_06005	12320.5	-0.548059	0.0969863	-5.65089	1.59618e-08	2.20792e-07	CP016491.1	recombinase RecA	cytoplasm [GO:0005737]; ATP binding [GO:0005524]; damaged DNA binding [GO:0003684]; DNA-dependent ATPase activity [GO:0008094]; single-stranded DNA binding [GO:0003697]; DNA recombination [GO:0006310]; DNA repair [GO:0006281]; SOS response [GO:0009432]
BB562_06015	7313.25	-0.22907	0.111406	-2.05617	0.0397665	0.0790399	CP016491.1	ribonuclease Y	integral component of membrane [GO:0016021]; plasma membrane [GO:0005886]; endoribonuclease activity [GO:0004521]; RNA binding [GO:0003723]; mRNA catabolic process [GO:0006402]
BB562_06020	315.471	-0.0961247	0.141862	-0.677593	0.49803	0.606404	CP016491.1	metallophosphoesterase	metal ion binding [GO:0046872]
BB562_06025	1006.71	-0.235083	0.105234	-2.2339	0.0254899	0.0545211	CP016491.1	DNA mismatch repair protein MutS	ATP binding [GO:0005524]; damaged DNA binding [GO:0003684]; mismatched DNA binding [GO:0030983]; mismatch repair [GO:0006298]
BB562_06030	1349.75	-0.388238	0.111957	-3.46776	0.000524822	0.002003	CP016491.1	DNA mismatch repair protein MutL	mismatch repair complex [GO:0032300]; ATP binding [GO:0005524]; ATPase activity [GO:0016887]; mismatched DNA binding [GO:0030983]; mismatch repair [GO:0006298]
BB562_06035	18.3821	0.681006	0.409944	1.66122	0.0966696	0.166094	CP016491.1	hypothetical protein
BB562_06040	2051.44	0.261808	0.146885	1.7824	0.0746836	0.134332	CP016491.1	hypothetical protein	integral component of membrane [GO:0016021]
BB562_06045	578.795	-0.146299	0.151091	-0.968283	0.332903	0.446437	CP016491.1	hypothetical protein
BB562_06050	776.52	-0.373119	0.113048	-3.30052	0.000965055	0.00338889	CP016491.1	Holliday junction DNA helicase RuvA	Holliday junction helicase complex [GO:0009379]; ATP binding [GO:0005524]; DNA binding [GO:0003677]; four-way junction helicase activity [GO:0009378]; DNA recombination [GO:0006310]; DNA repair [GO:0006281]; SOS response [GO:0009432]
BB562_06055	1631.25	-0.227766	0.102739	-2.21692	0.0266283	0.0566449	CP016491.1	Holliday junction DNA helicase RuvB	ATP binding [GO:0005524]; DNA binding [GO:0003677]; four-way junction helicase activity [GO:0009378]; DNA recombination [GO:0006310]; DNA repair [GO:0006281]; SOS response [GO:0009432]
BB562_06060	2382.22	-0.174581	0.114962	-1.5186	0.128862	0.21022	CP016491.1	tRNA preQ1(34) S-adenosylmethionine ribosyltransferase-isomerase QueA	cytoplasm [GO:0005737]; isomerase activity [GO:0016853]; transferase activity, transferring glycosyl groups [GO:0016757]; queuosine biosynthetic process [GO:0008616]
BB562_06065	1689.95	-0.517019	0.105375	-4.90647	9.27316e-07	7.97141e-06	CP016491.1	tRNA guanosine(34) transglycosylase Tgt	metal ion binding [GO:0046872]; queuine tRNA-ribosyltransferase activity [GO:0008479]; queuosine biosynthetic process [GO:0008616]; tRNA-guanine transglycosylation [GO:0101030]
BB562_06070	5877.45	-0.509709	0.113394	-4.49503	6.95616e-06	4.60877e-05	CP016491.1	preprotein translocase subunit YajC	integral component of membrane [GO:0016021]
BB562_06075	685.785	-0.874393	0.144217	-6.06306	1.33559e-09	2.36361e-08	CP016491.1	DNA polymerase IV	cytoplasm [GO:0005737]; damaged DNA binding [GO:0003684]; DNA-directed DNA polymerase activity [GO:0003887]; magnesium ion binding [GO:0000287]; DNA repair [GO:0006281]; DNA-dependent DNA replication [GO:0006261]
BB562_06080	1578.01	-0.272653	0.0943491	-2.88983	0.00385448	0.0110679	CP016491.1	oligoribonuclease	nucleic acid binding [GO:0003676]
BB562_06085	2771.89	-0.407234	0.0959113	-4.24594	2.17681e-05	0.000121553	CP016491.1	DEAD/DEAH box helicase	cytoplasm [GO:0005737]; ATP binding [GO:0005524]; RNA binding [GO:0003723]; RNA helicase activity [GO:0003724]; response to cold [GO:0009409]; RNA catabolic process [GO:0006401]
BB562_06090	2977.7	-0.420754	0.135285	-3.11012	0.0018701	0.0060308	CP016491.1	alanine--tRNA ligase	cytoplasm [GO:0005737]; alanine-tRNA ligase activity [GO:0004813]; ATP binding [GO:0005524]; metal ion binding [GO:0046872]; tRNA binding [GO:0000049]; alanyl-tRNA aminoacylation [GO:0006419]
BB562_06095	1177.11	-0.19924	0.147593	-1.34992	0.17704	0.272562	CP016491.1	hypothetical protein
BB562_06100	1555.25	-0.386427	0.0995382	-3.88219	0.000103519	0.000478116	CP016491.1	Holliday junction DNA helicase RuvA	cytoplasm [GO:0005737]; helicase activity [GO:0004386]; nuclease activity [GO:0004518]; rRNA 5'-end processing [GO:0000967]
BB562_06105	1240.29	-0.541781	0.124898	-4.3378	1.43918e-05	8.47031e-05	CP016491.1	hypothetical protein
BB562_06110	195.165	-0.024055	0.170515	-0.141072	0.887813	0.921283	CP016491.1	cell division protein FtsZ	cell division [GO:0051301]
BB562_06115	2071.09	-0.485506	0.119374	-4.06709	4.7604e-05	0.00023715	CP016491.1	endonuclease MutS2	ATP binding [GO:0005524]; ATPase activity [GO:0016887]; endonuclease activity [GO:0004519]; mismatched DNA binding [GO:0030983]; mismatch repair [GO:0006298]; negative regulation of DNA recombination [GO:0045910]
BB562_06120	4485.38	-0.981563	0.10812	-9.07845	1.10135e-19	1.36418e-17	CP016491.1	thioredoxin	cell [GO:0005623]; protein disulfide oxidoreductase activity [GO:0015035]; cell redox homeostasis [GO:0045454]; glycerol ether metabolic process [GO:0006662]
BB562_06125	682.996	0.648461	0.155233	4.17734	2.94942e-05	0.000155759	CP016491.1	hypothetical protein (pseudogene)
BB562_06130	547.567	0.143701	0.124435	1.15483	0.248159	0.357985	CP016491.1	glutamate racemase	glutamate racemase activity [GO:0008881]; cell wall organization [GO:0071555]; peptidoglycan biosynthetic process [GO:0009252]; regulation of cell shape [GO:0008360]
BB562_06135	304.414	0.0903755	0.154261	0.58586	0.55797	0.658211	CP016491.1	non-canonical purine NTP pyrophosphatase%2C RdgB/HAM1 family	metal ion binding [GO:0046872]; nucleoside-triphosphatase activity [GO:0017111]; nucleoside-triphosphate diphosphatase activity [GO:0047429]; nucleotide binding [GO:0000166]; nucleotide metabolic process [GO:0009117]; purine nucleoside triphosphate catabolic process [GO:0009146]
BB562_06140	300.973	-0.0494007	0.130168	-0.379515	0.704306	0.777962	CP016491.1	YfcE family phosphodiesterase	hydrolase activity [GO:0016787]; metal ion binding [GO:0046872]
BB562_06145	548.429	0.406164	0.163504	2.48413	0.0129869	0.0309889	CP016491.1	hypothetical protein
BB562_06150	2589.27	0.0496186	0.108869	0.455765	0.648559	0.73319	CP016491.1	2%2C3%2C4%2C5-tetrahydropyridine-2%2C6-dicarboxylate N-acetyltransferase	tetrahydrodipicolinate N-acetyltransferase activity [GO:0047200]; diaminopimelate biosynthetic process [GO:0019877]; lysine biosynthetic process via diaminopimelate [GO:0009089]
BB562_06155	5503.64	-0.143709	0.0862709	-1.66578	0.0957566	0.164733	CP016491.1	N-acetyldiaminopimelate deacetylase	N-acetyldiaminopimelate deacetylase activity [GO:0050118]; diaminopimelate biosynthetic process [GO:0019877]; lysine biosynthetic process via diaminopimelate [GO:0009089]
BB562_06160	450.296	-0.241407	0.110685	-2.18102	0.0291818	0.0614057	CP016491.1	mechanosensitive ion channel protein MscS	integral component of membrane [GO:0016021]; transmembrane transport [GO:0055085]
BB562_06165	1473.87	0.385802	0.147408	2.61723	0.00886469	0.0223669	CP016491.1	chemotaxis protein	integral component of membrane [GO:0016021]
BB562_06170	2144.76	0.322956	0.108662	2.97212	0.00295754	0.00883694	CP016491.1	hypothetical protein
BB562_06175	315.314	-0.103114	0.128337	-0.803461	0.421708	0.534988	CP016491.1	MerR family transcriptional regulator	DNA binding [GO:0003677]; regulation of transcription, DNA-templated [GO:0006355]
BB562_06180	43.1838	2.14879	0.338887	6.34073	2.28676e-10	5.0662e-09	CP016491.1	antiholin LrgB	integral component of membrane [GO:0016021]
BB562_06185	18.3103	2.99406	0.531114	5.63733	1.72707e-08	2.36496e-07	CP016491.1	hypothetical protein	integral component of membrane [GO:0016021]; plasma membrane [GO:0005886]
BB562_06190	20.8065	0.149865	0.378542	0.395899	0.692179	0.769711	CP016491.1	DNA-binding response regulator	DNA binding [GO:0003677]; phosphorelay signal transduction system [GO:0000160]
BB562_06195	68.5676	0.641352	0.294856	2.17513	0.0296201	0.0621438	CP016491.1	sensor protein LytS	integral component of membrane [GO:0016021]; phosphorelay sensor kinase activity [GO:0000155]; cell wall organization [GO:0071555]
BB562_06200	2620.96	0.0632725	0.0874864	0.723226	0.469541	0.58052	CP016491.1	dipeptidase	hydrolase activity [GO:0016787]
BB562_06205	4265.41	-0.607845	0.0939286	-6.47136	9.71259e-11	2.47353e-09	CP016491.1	catabolite control protein A	DNA binding [GO:0003677]; regulation of transcription, DNA-templated [GO:0006355]
BB562_06210	265.942	0.147295	0.136503	1.07906	0.280559	0.392869	CP016491.1	hypothetical protein
BB562_06215	67.6179	0.215646	0.227263	0.948884	0.342679	0.455958	CP016491.1	hypothetical protein
BB562_06220	24.5323	-0.0162985	0.423827	-0.0384555	0.969325	0.980115	CP016491.1	hypothetical protein
BB562_06225	6254.64	-0.205644	0.0884133	-2.32594	0.020022	0.0448315	CP016491.1	transcriptional regulator	cytoplasm [GO:0005737]; DNA binding [GO:0003677]; regulation of transcription, DNA-templated [GO:0006355]
BB562_06230	1325.59	-0.649961	0.128543	-5.05636	4.27344e-07	4.05754e-06	CP016491.1	ribokinase	cytoplasm [GO:0005737]; ATP binding [GO:0005524]; metal ion binding [GO:0046872]; ribokinase activity [GO:0004747]; D-ribose catabolic process [GO:0019303]
BB562_06235	9.38055	0.167821	0.523908	0.320325	0.748722	0.813428	CP016491.1	secretion protein E
BB562_06240	10.9684	-0.749678	0.541361	-1.3848	0.166113	0.259551	CP016491.1	secretion protein F	integral component of membrane [GO:0016021]
BB562_06245	2.24988	-0.982361	1.10049	-0.892658	0.372041	NA	CP016491.1	prepilin-type N-terminal cleavage/methylation domain-containing protein	integral component of membrane [GO:0016021]; type II protein secretion system complex [GO:0015627]; establishment of competence for transformation [GO:0030420]; protein secretion by the type II secretion system [GO:0015628]
BB562_06250	4.35454	0.839238	0.814861	1.02991	0.30305	0.416445	CP016491.1	type II secretion protein	integral component of membrane [GO:0016021]
BB562_06255	1.26658	-2.53973	2.11638	-1.20004	0.230126	NA	CP016491.1	histidine kinase	integral component of membrane [GO:0016021]; kinase activity [GO:0016301]
BB562_06260	4.76001	0.00990143	0.920854	0.0107524	0.991421	0.993243	CP016491.1	prepilin-type N-terminal cleavage/methylation domain-containing protein	integral component of membrane [GO:0016021]
BB562_06265	2119.88	-0.316341	0.123824	-2.55476	0.010626	0.026157	CP016491.1	DNA methyltransferase	DNA binding [GO:0003677]; N-methyltransferase activity [GO:0008170]; DNA methylation [GO:0006306]
BB562_06270	1549.69	-0.5267	0.108396	-4.85904	1.17957e-06	9.85991e-06	CP016491.1	amino acid permease	integral component of membrane [GO:0016021]; transmembrane transporter activity [GO:0022857]; amino acid transport [GO:0006865]
BB562_06275	219.384	0.124613	0.163121	0.763932	0.444908	0.558183	CP016491.1	metallophosphatase
BB562_06280	1523.8	0.121394	0.0988053	1.22862	0.219215	0.323948	CP016491.1	multifunctional 2'%2C3'-cyclic-nucleotide 2'-phosphodiesterase/5'-nucleotidase/3'-nucleotidase	hydrolase activity, acting on ester bonds [GO:0016788]; metal ion binding [GO:0046872]; nucleotide binding [GO:0000166]; nucleotide catabolic process [GO:0009166]
BB562_06285	563.938	0.115913	0.135828	0.853381	0.393448	0.507645	CP016491.1	hypothetical protein
BB562_06290	1075.86	0.0639598	0.0975456	0.655691	0.512023	0.619841	CP016491.1	HAD family hydrolase	hydrolase activity [GO:0016787]
BB562_06295	1174.64	-0.137411	0.105778	-1.29905	0.193926	0.292445	CP016491.1	hypothetical protein	integral component of membrane [GO:0016021]
BB562_06300	1658.77	0.255965	0.164527	1.55576	0.119764	0.198153	CP016491.1	cytochrome O ubiquinol oxidase	integral component of membrane [GO:0016021]
BB562_06305	3666.7	-0.342294	0.112538	-3.0416	0.00235327	0.0072954	CP016491.1	peptidylprolyl isomerase	peptidyl-prolyl cis-trans isomerase activity [GO:0003755]
BB562_06310	297.243	0.206473	0.123014	1.67845	0.0932591	0.161148	CP016491.1	general stress protein	nucleic acid binding [GO:0003676]
BB562_06315	193.487	0.2582	0.154477	1.67144	0.0946347	0.163112	CP016491.1	hypothetical protein
BB562_06445	40.7454	0.736785	0.315161	2.3378	0.0193974	0.0437204	CP016491.1	NUDIX hydrolase	hydrolase activity [GO:0016787]
BB562_06450	2037.4	-0.182432	0.138951	-1.31292	0.189209	0.286282	CP016491.1	hypothetical protein
BB562_06455	432.012	0.274273	0.114714	2.39092	0.0168061	0.0387688	CP016491.1	hypothetical protein
BB562_06465	6136.08	0.547691	0.125866	4.35138	1.35282e-05	8.03146e-05	CP016491.1	transcriptional regulator Spx	cytoplasm [GO:0005737]; negative regulation of transcription, DNA-templated [GO:0045892]
BB562_06470	6634.23	0.0319339	0.1217	0.262399	0.793014	0.845778	CP016491.1	adaptor protein MecA	protein binding, bridging [GO:0030674]
BB562_06475	23.865	-0.854277	0.418638	-2.04061	0.0412899	0.0814735	CP016491.1	competence protein
BB562_06480	1207.62	-0.344954	0.0938992	-3.67366	0.000239099	0.000994727	CP016491.1	oligoendopeptidase F	metal ion binding [GO:0046872]; metalloendopeptidase activity [GO:0004222]
BB562_06485	2026.96	-0.18049	0.143269	-1.2598	0.207742	0.309851	CP016491.1	dithiol-disulfide isomerase	isomerase activity [GO:0016853]
BB562_06490	516.39	0.369883	0.138328	2.67396	0.00749624	0.0193768	CP016491.1	GTP pyrophosphokinase	kinase activity [GO:0016301]; guanosine tetraphosphate metabolic process [GO:0015969]
BB562_06495	557.781	-0.0946567	0.124522	-0.760159	0.44716	0.559993	CP016491.1	NAD kinase	cytoplasm [GO:0005737]; ATP binding [GO:0005524]; metal ion binding [GO:0046872]; NAD+ kinase activity [GO:0003951]; NAD metabolic process [GO:0019674]; NADP biosynthetic process [GO:0006741]
BB562_06500	649.483	-0.364663	0.126946	-2.87258	0.00407137	0.011593	CP016491.1	RNA pseudouridine synthase	pseudouridine synthase activity [GO:0009982]; RNA binding [GO:0003723]; pseudouridine synthesis [GO:0001522]
BB562_06505	794.217	0.0719749	0.106753	0.674216	0.500174	0.608471	CP016491.1	copper homeostasis protein CutC	cell [GO:0005623]; cytoplasm [GO:0005737]; copper ion binding [GO:0005507]; cellular copper ion homeostasis [GO:0006878]
BB562_06510	1153.15	0.337851	0.0974167	3.4681	0.00052415	0.002003	CP016491.1	6-phosphogluconolactonase
BB562_06515	354.111	-0.0942224	0.125643	-0.749924	0.453301	0.565988	CP016491.1	PTS glucose transporter subunit IIA	cytoplasm [GO:0005737]; protein-N(PI)-phosphohistidine-sugar phosphotransferase activity [GO:0008982]; phosphoenolpyruvate-dependent sugar phosphotransferase system [GO:0009401]
BB562_06520	1114.96	-0.393697	0.111902	-3.51824	0.000434421	0.00170008	CP016491.1	AI-2E family transporter	integral component of membrane [GO:0016021]
BB562_06525	213.531	-0.847522	0.194495	-4.35754	1.3153e-05	7.84289e-05	CP016491.1	30S ribosomal protein S14	ribosome [GO:0005840]; rRNA binding [GO:0019843]; structural constituent of ribosome [GO:0003735]; translation [GO:0006412]
BB562_06530	670.725	-0.101125	0.113084	-0.894247	0.37119	0.485695	CP016491.1	23S rRNA methyltransferase	metal ion binding [GO:0046872]; methyltransferase activity [GO:0008168]; methylation [GO:0032259]
BB562_06535	861.855	0.136735	0.133934	1.02091	0.307296	0.41995	CP016491.1	branched-chain amino acid transport system II carrier protein	integral component of membrane [GO:0016021]; plasma membrane [GO:0005886]; branched-chain amino acid transmembrane transporter activity [GO:0015658]
BB562_06540	576.852	-0.275596	0.154713	-1.78133	0.0748578	0.134468	CP016491.1	NADH-flavin reductase
BB562_06545	1000.53	-0.284676	0.122456	-2.32472	0.0200868	0.0448863	CP016491.1	tRNA (uridine(34)/cytosine(34/5-carboxymethylaminomethyluridine(34)-2'-O))-methyltransferase TrmL	cytoplasm [GO:0005737]; RNA binding [GO:0003723]; S-adenosylmethionine-dependent methyltransferase activity [GO:0008757]; tRNA methyltransferase activity [GO:0008175]
BB562_06550	1777.42	-0.462062	0.0920264	-5.02097	5.1412e-07	4.76523e-06	CP016491.1	cell division protein FtsK	integral component of membrane [GO:0016021]; ATP binding [GO:0005524]; DNA binding [GO:0003677]; cell division [GO:0051301]
BB562_06560	186.374	0.540546	0.194256	2.78264	0.00539183	0.0147074	CP016491.1	magnesium transporter	integral component of membrane [GO:0016021]; metal ion transmembrane transporter activity [GO:0046873]
BB562_06565	693.772	-0.234982	0.170008	-1.38218	0.166916	0.260657	CP016491.1	hypothetical protein	integral component of membrane [GO:0016021]
BB562_06570	887.403	0.576476	0.154286	3.73641	0.000186668	0.000799798	CP016491.1	cell division/cell wall cluster transcriptional repressor MraZ	cytoplasm [GO:0005737]; nucleoid [GO:0009295]; DNA binding [GO:0003677]; DNA-binding transcription factor activity [GO:0003700]; cell division [GO:0051301]
BB562_06575	1526	0.627816	0.113147	5.54866	2.87873e-08	3.77141e-07	CP016491.1	16S rRNA (cytosine(1402)-N(4))-methyltransferase	cytoplasm [GO:0005737]; rRNA (cytosine-N4-)-methyltransferase activity [GO:0071424]; rRNA base methylation [GO:0070475]
BB562_06580	464.441	0.592477	0.133667	4.43248	9.31541e-06	5.87604e-05	CP016491.1	cell division protein FtsL	cell division site [GO:0032153]; integral component of plasma membrane [GO:0005887]; FtsZ-dependent cytokinesis [GO:0043093]
BB562_06585	2351.93	-0.0930265	0.0796317	-1.16821	0.242723	0.351445	CP016491.1	penicillin-binding protein	integral component of membrane [GO:0016021]; penicillin binding [GO:0008658]
BB562_06590	1903.13	-0.222414	0.0937657	-2.37201	0.0176915	0.0403763	CP016491.1	phospho-N-acetylmuramoyl-pentapeptide-transferase	integral component of membrane [GO:0016021]; plasma membrane [GO:0005886]; phospho-N-acetylmuramoyl-pentapeptide-transferase activity [GO:0008963]; UDP-N-acetylmuramoyl-L-alanyl-D-glutamyl-meso-2,6-diaminopimelyl-D-alanyl-D-alanine:undecaprenyl-phosphate transferase activity [GO:0051992]; cell cycle [GO:0007049]; cell division [GO:0051301]; cell wall organization [GO:0071555]; peptidoglycan biosy…
BB562_06595	1546.93	0.178486	0.115397	1.54672	0.121932	0.201128	CP016491.1	UDP-N-acetylmuramoyl-L-alanine--D-glutamate ligase	cytoplasm [GO:0005737]; ATP binding [GO:0005524]; UDP-N-acetylmuramoylalanine-D-glutamate ligase activity [GO:0008764]; cell cycle [GO:0007049]; cell division [GO:0051301]; cell wall organization [GO:0071555]; peptidoglycan biosynthetic process [GO:0009252]; regulation of cell shape [GO:0008360]
BB562_06600	835.047	0.0368161	0.121367	0.303346	0.761626	0.822931	CP016491.1	undecaprenyldiphospho-muramoylpentapeptide beta-N-acetylglucosaminyltransferase	plasma membrane [GO:0005886]; UDP-N-acetyl-D-glucosamine:N-acetylmuramoyl-L-alanyl-D-glutamyl-meso-2,6-diaminopimelyl-D-alanyl-D-alanine-diphosphoundecaprenol 4-beta-N-acetylglucosaminlytransferase activity [GO:0051991]; undecaprenyldiphospho-muramoylpentapeptide beta-N-acetylglucosaminyltransferase activity [GO:0050511]; carbohydrate metabolic process [GO:0005975]; cell cycle [GO:0007049]; cell …
BB562_06605	620.967	-0.0711461	0.130626	-0.544654	0.585991	0.682696	CP016491.1	cell division protein FtsQ	cell division site [GO:0032153]; integral component of plasma membrane [GO:0005887]; FtsZ-dependent cytokinesis [GO:0043093]
BB562_06610	1851.26	-0.0764126	0.140462	-0.544007	0.586436	0.682923	CP016491.1	cell division protein FtsA	cell division site [GO:0032153]; cytoplasmic side of plasma membrane [GO:0009898]; FtsZ-dependent cytokinesis [GO:0043093]
BB562_06615	2542.59	-0.244259	0.151355	-1.61382	0.106567	0.179922	CP016491.1	cell division protein FtsZ	cell division site [GO:0032153]; cytoplasm [GO:0005737]; GTP binding [GO:0005525]; GTPase activity [GO:0003924]; division septum assembly [GO:0000917]; FtsZ-dependent cytokinesis [GO:0043093]; protein polymerization [GO:0051258]
BB562_06620	635.252	-0.29535	0.156097	-1.8921	0.0584783	0.109747	CP016491.1	cell division protein SepF	cytoplasm [GO:0005737]; division septum assembly [GO:0000917]; FtsZ-dependent cytokinesis [GO:0043093]
BB562_06625	214.993	-0.381271	0.181747	-2.09781	0.035922	0.0727788	CP016491.1	cell division protein	integral component of membrane [GO:0016021]; cell division [GO:0051301]
BB562_06630	1016.02	-0.447061	0.154281	-2.8977	0.00375911	0.0108512	CP016491.1	RNA-binding protein	RNA binding [GO:0003723]
BB562_06635	1656.2	-0.415565	0.1289	-3.22395	0.00126438	0.00428003	CP016491.1	cell division protein DivIVA	cytoplasm [GO:0005737]; cell cycle [GO:0007049]; cell division [GO:0051301]
BB562_06640	8432.83	-0.283406	0.0989601	-2.86384	0.00418534	0.0118579	CP016491.1	isoleucine--tRNA ligase	cytoplasm [GO:0005737]; aminoacyl-tRNA editing activity [GO:0002161]; ATP binding [GO:0005524]; isoleucine-tRNA ligase activity [GO:0004822]; tRNA binding [GO:0000049]; zinc ion binding [GO:0008270]; isoleucyl-tRNA aminoacylation [GO:0006428]
BB562_06645	11.3448	0.259454	0.560854	0.462606	0.643647	0.728985	CP016491.1	ABC transporter ATP-binding protein	ATP binding [GO:0005524]; ATPase activity [GO:0016887]
BB562_06650	10.4053	0.484288	0.533886	0.9071	0.364354	0.47872	CP016491.1	multidrug ABC transporter permease	integral component of membrane [GO:0016021]
BB562_06655	112.541	0.949371	0.204846	4.63456	3.57703e-06	2.59931e-05	CP016491.1	transcriptional regulator	DNA binding [GO:0003677]
BB562_06660	106.881	0.983893	0.241316	4.0772	4.55809e-05	0.000228323	CP016491.1	hypothetical protein	integral component of membrane [GO:0016021]
BB562_06665	2709.73	-0.281102	0.136634	-2.05733	0.0396546	0.0789326	CP016491.1	diaminopimelate epimerase	cytoplasm [GO:0005737]; diaminopimelate epimerase activity [GO:0008837]; lysine biosynthetic process via diaminopimelate [GO:0009089]
BB562_06670	523.544	0.153059	0.139401	1.09798	0.272214	0.384933	CP016491.1	ADP-ribose pyrophosphatase	hydrolase activity [GO:0016787]
BB562_06675	210.739	0.186125	0.185778	1.00187	0.316406	0.429814	CP016491.1	hypothetical protein	integral component of membrane [GO:0016021]
BB562_06680	856.797	-0.0872057	0.111257	-0.783823	0.433144	0.545433	CP016491.1	5'-methylthioadenosine/S-adenosylhomocysteine nucleosidase	adenosylhomocysteine nucleosidase activity [GO:0008782]; methylthioadenosine nucleosidase activity [GO:0008930]; L-methionine salvage from methylthioadenosine [GO:0019509]; nucleoside catabolic process [GO:0009164]
BB562_06685	1369.21	-0.17616	0.0967629	-1.82053	0.0686786	0.125772	CP016491.1	cysteine desulfurase NifS	catalytic activity [GO:0003824]
BB562_06690	302.856	-0.434816	0.160343	-2.71178	0.00669235	0.0175978	CP016491.1	cysteine desulfurase
BB562_06695	3498.1	-0.67758	0.109347	-6.1966	5.76959e-10	1.12301e-08	CP016491.1	tRNA 2-thiouridine(34) synthase MnmA	cytoplasm [GO:0005737]; ATP binding [GO:0005524]; sulfurtransferase activity [GO:0016783]; tRNA binding [GO:0000049]; tRNA modification [GO:0006400]
BB562_06700	360.562	0.0419749	0.146431	0.286653	0.774378	0.83078	CP016491.1	Trk family potassium uptake protein	integral component of membrane [GO:0016021]; cation transmembrane transporter activity [GO:0008324]
BB562_06705	222.927	-0.0276346	0.151339	-0.1826	0.855112	0.896223	CP016491.1	potassium transporter Trk	cation transmembrane transporter activity [GO:0008324]; potassium ion transport [GO:0006813]
BB562_06710	7.32067	-1.40916	0.657481	-2.14327	0.0320912	0.0666048	CP016491.1	cell surface protein
BB562_06715	14.4346	-1.30706	0.46985	-2.78186	0.0054048	0.0147281	CP016491.1	cell surface protein	integral component of membrane [GO:0016021]
BB562_06720	27.9651	-0.68914	0.333901	-2.06391	0.0390264	0.0779099	CP016491.1	cell surface protein
BB562_06725	398.673	0.13381	0.120378	1.11158	0.266318	0.378372	CP016491.1	phosphoglycerate mutase
BB562_06730	297.579	0.14583	0.126	1.15738	0.247117	0.35686	CP016491.1	hypothetical protein
BB562_06735	987.066	-0.196361	0.119336	-1.64545	0.0998775	0.170637	CP016491.1	exodeoxyribonuclease V subunit alpha	5'-3' DNA helicase activity [GO:0043139]; ATP binding [GO:0005524]; DNA binding [GO:0003677]
BB562_06740	1545.22	0.0160134	0.10442	0.153356	0.878118	0.9149	CP016491.1	ribose-phosphate pyrophosphokinase	cytoplasm [GO:0005737]; ATP binding [GO:0005524]; kinase activity [GO:0016301]; magnesium ion binding [GO:0000287]; ribose phosphate diphosphokinase activity [GO:0004749]; 5-phosphoribose 1-diphosphate biosynthetic process [GO:0006015]; nucleoside metabolic process [GO:0009116]; nucleotide biosynthetic process [GO:0009165]; ribonucleoside monophosphate biosynthetic process [GO:0009156]
BB562_06745	9338.84	-0.657959	0.139388	-4.72034	2.35456e-06	1.8128e-05	CP016491.1	gamma-D-glutamyl-meso-diaminopimelate peptidase
BB562_06750	505.582	0.000212492	0.125543	0.00169258	0.99865	0.99865	CP016491.1	hypothetical protein
BB562_06755	1075.81	-0.579395	0.101589	-5.7033	1.1751e-08	1.69426e-07	CP016491.1	diacylglycerol kinase	NAD+ kinase activity [GO:0003951]
BB562_06760	5000.19	-0.421657	0.0950533	-4.43601	9.16414e-06	5.80471e-05	CP016491.1	ribonuclease J	cytoplasm [GO:0005737]; 5'-3' exoribonuclease activity [GO:0004534]; endoribonuclease activity [GO:0004521]; RNA binding [GO:0003723]; zinc ion binding [GO:0008270]; rRNA processing [GO:0006364]
BB562_06765	280.976	-0.530271	0.161473	-3.28396	0.00102361	0.00355329	CP016491.1	hypothetical protein
BB562_06770	645.897	0.968876	0.187053	5.17968	2.22267e-07	2.31175e-06	CP016491.1	hypothetical protein	integral component of membrane [GO:0016021]
BB562_06775	2365.95	-0.456819	0.133683	-3.41718	0.000632742	0.00235228	CP016491.1	peptide deformylase	metal ion binding [GO:0046872]; peptide deformylase activity [GO:0042586]; translation [GO:0006412]
BB562_06780	462.199	0.719474	0.29623	2.42877	0.0151503	0.035621	CP016491.1	pyruvate dehydrogenase (acetyl-transferring) E1 component subunit alpha	pyruvate dehydrogenase (acetyl-transferring) activity [GO:0004739]; glycolytic process [GO:0006096]
BB562_06785	266.223	0.110643	0.279124	0.396393	0.691815	0.769711	CP016491.1	2-oxoisovalerate dehydrogenase	catalytic activity [GO:0003824]
BB562_06790	312.411	-0.477222	0.250622	-1.90415	0.0568909	0.107137	CP016491.1	branched-chain alpha-keto acid dehydrogenase subunit E2	transferase activity, transferring acyl groups [GO:0016746]
BB562_06795	607.897	-0.947957	0.198112	-4.78496	1.71019e-06	1.37877e-05	CP016491.1	dihydrolipoyl dehydrogenase	cell [GO:0005623]; dihydrolipoyl dehydrogenase activity [GO:0004148]; electron transfer activity [GO:0009055]; flavin adenine dinucleotide binding [GO:0050660]; cell redox homeostasis [GO:0045454]
BB562_06800	548.33	-0.264273	0.122559	-2.1563	0.0310603	0.0648578	CP016491.1	lactate dehydrogenase	oxidoreductase activity, acting on the CH-OH group of donors, NAD or NADP as acceptor [GO:0016616]; carbohydrate metabolic process [GO:0005975]
BB562_06805	179.446	-0.477678	0.14496	-3.29524	0.000983377	0.00343112	CP016491.1	hypothetical protein
BB562_06810	715.482	-0.229948	0.122413	-1.87846	0.0603181	0.11258	CP016491.1	fructose 1%2C6-bisphosphatase	phosphatidylinositol phosphorylation [GO:0046854]
BB562_06815	17909.5	-0.583999	0.107138	-5.4509	5.01162e-08	6.15166e-07	CP016491.1	GTP-binding protein TypA	GTP binding [GO:0005525]; GTPase activity [GO:0003924]
BB562_06820	2978.86	0.35451	0.105316	3.36617	0.000762206	0.00274374	CP016491.1	Firmicu-CTERM sorting domain-containing protein (pseudogene)
BB562_06825	160.556	-0.745456	0.167984	-4.43766	9.09439e-06	5.80379e-05	CP016491.1	exosortase family protein XrtG	integral component of membrane [GO:0016021]
BB562_06830	366.464	-0.614442	0.14779	-4.15753	3.21708e-05	0.000167941	CP016491.1	putative glycosyltransferase%2C exosortase G system-associated	integral component of membrane [GO:0016021]; transferase activity [GO:0016740]
BB562_06835	632.52	-0.570288	0.111838	-5.09922	3.41053e-07	3.37952e-06	CP016491.1	hypothetical protein	integral component of membrane [GO:0016021]
BB562_06840	3.70594	-0.0658414	0.819902	-0.0803041	0.935995	0.955992	CP016491.1	hypothetical protein (pseudogene)
BB562_06845	959.066	0.382542	0.12209	3.13329	0.00172861	0.00564127	CP016491.1	cell division protein FtsW	integral component of membrane [GO:0016021]; cell division [GO:0051301]
BB562_06850	4575.19	0.0829205	0.0843192	0.983412	0.325405	0.438323	CP016491.1	pyruvate carboxylase	ATP binding [GO:0005524]; biotin binding [GO:0009374]; metal ion binding [GO:0046872]; pyruvate carboxylase activity [GO:0004736]; gluconeogenesis [GO:0006094]; pyruvate metabolic process [GO:0006090]
BB562_06855	220.01	0.81816	0.150661	5.43046	5.62104e-08	6.83809e-07	CP016491.1	hypothetical protein	cytoplasm [GO:0005737]
BB562_06860	491.768	0.483771	0.139873	3.45865	0.000542896	0.00206043	CP016491.1	16S rRNA (guanine(966)-N(2))-methyltransferase RsmD	methyltransferase activity [GO:0008168]; nucleic acid binding [GO:0003676]; rRNA methylation [GO:0031167]
BB562_06865	435.499	0.273437	0.139951	1.95381	0.0507239	0.097203	CP016491.1	pantetheine-phosphate adenylyltransferase	cytoplasm [GO:0005737]; ATP binding [GO:0005524]; pantetheine-phosphate adenylyltransferase activity [GO:0004595]; coenzyme A biosynthetic process [GO:0015937]
BB562_06870	1112.87	0.19667	0.112479	1.74849	0.0803784	0.142877	CP016491.1	peptidase	integral component of membrane [GO:0016021]; ATP binding [GO:0005524]; ATP-dependent peptidase activity [GO:0004176]; serine-type endopeptidase activity [GO:0004252]; protein catabolic process [GO:0030163]
BB562_06875	64.7483	0.0239271	0.230457	0.103824	0.917309	0.94327	CP016491.1	competence protein ComEA	DNA binding [GO:0003677]; DNA repair [GO:0006281]
BB562_06880	372.1	0.62364	0.185513	3.36171	0.00077462	0.00278475	CP016491.1	ComE operon protein 2	dCMP deaminase activity [GO:0004132]; nucleic acid binding [GO:0003676]; zinc ion binding [GO:0008270]; pyrimidine nucleotide metabolic process [GO:0006220]
BB562_06885	543.78	-0.127001	0.110177	-1.1527	0.249034	0.358677	CP016491.1	DNA internalization-related competence protein ComEC/Rec2	integral component of membrane [GO:0016021]; establishment of competence for transformation [GO:0030420]
BB562_06890	489.416	-0.346246	0.149886	-2.31006	0.0208846	0.0463065	CP016491.1	DNA polymerase III subunit delta	DNA polymerase III complex [GO:0009360]; DNA binding [GO:0003677]; DNA-directed DNA polymerase activity [GO:0003887]; DNA replication [GO:0006260]
BB562_06895	12528.1	-1.30965	0.195744	-6.69065	2.22185e-11	6.58103e-10	CP016491.1	30S ribosomal protein S20	ribosome [GO:0005840]; rRNA binding [GO:0019843]; structural constituent of ribosome [GO:0003735]; translation [GO:0006412]
BB562_06900	9706.84	-0.376659	0.095488	-3.94457	7.99428e-05	0.000379519	CP016491.1	30S ribosomal protein S15	ribosome [GO:0005840]; rRNA binding [GO:0019843]; structural constituent of ribosome [GO:0003735]; translation [GO:0006412]
BB562_06905	89.3143	-0.32622	0.244966	-1.3317	0.18296	0.279308	CP016491.1	MFS transporter	integral component of membrane [GO:0016021]; transmembrane transport [GO:0055085]
BB562_06910	2107.86	-0.253123	0.0967883	-2.61523	0.0089168	0.0224776	CP016491.1	4-hydroxy-tetrahydrodipicolinate synthase	cytoplasm [GO:0005737]; 4-hydroxy-tetrahydrodipicolinate synthase activity [GO:0008840]; diaminopimelate biosynthetic process [GO:0019877]; lysine biosynthetic process via diaminopimelate [GO:0009089]
BB562_06915	7506.52	-0.0544425	0.0850388	-0.640208	0.522038	0.628891	CP016491.1	RNase J family beta-CASP ribonuclease	cytoplasm [GO:0005737]; 5'-3' exoribonuclease activity [GO:0004534]; endoribonuclease activity [GO:0004521]; RNA binding [GO:0003723]; zinc ion binding [GO:0008270]; rRNA processing [GO:0006364]
BB562_06920	152.673	-0.580028	0.187485	-3.09373	0.00197656	0.00632174	CP016491.1	hypothetical protein
BB562_06925	118033	-0.521916	0.111784	-4.66897	3.02715e-06	2.26e-05	CP016491.1	translation elongation factor Tu	cytoplasm [GO:0005737]; GTP binding [GO:0005525]; GTPase activity [GO:0003924]; translation elongation factor activity [GO:0003746]
BB562_06930	20627.8	-1.1553	0.193772	-5.96214	2.4896e-09	4.06237e-08	CP016491.1	trigger factor	cytoplasm [GO:0005737]; peptidyl-prolyl cis-trans isomerase activity [GO:0003755]; cell cycle [GO:0007049]; cell division [GO:0051301]; protein folding [GO:0006457]; protein transport [GO:0015031]
BB562_06935	4186.54	-0.819186	0.124385	-6.58588	4.52213e-11	1.24473e-09	CP016491.1	ATP-dependent protease ATP-binding subunit ClpX	ATP binding [GO:0005524]; peptidase activity [GO:0008233]; protein dimerization activity [GO:0046983]; unfolded protein binding [GO:0051082]; zinc ion binding [GO:0008270]; protein folding [GO:0006457]
BB562_06940	908.693	-0.391516	0.0967287	-4.04757	5.17523e-05	0.00025548	CP016491.1	YihA family ribosome biogenesis GTP-binding protein	GTP binding [GO:0005525]; metal ion binding [GO:0046872]; division septum assembly [GO:0000917]
BB562_06945	477.442	-0.491322	0.139457	-3.5231	0.000426529	0.00167719	CP016491.1	nucleotide pyrophosphohydrolase	hydrolase activity [GO:0016787]
BB562_06950	2748.73	-1.51064	0.143601	-10.5197	7.01197e-26	2.38845e-23	CP016491.1	hypothetical protein
BB562_06955	688.07	-0.298814	0.161779	-1.84705	0.0647392	0.12001	CP016491.1	ABC transporter permease	ATP-binding cassette (ABC) transporter complex [GO:0043190]; transmembrane transporter activity [GO:0022857]; nitrogen compound transport [GO:0071705]
BB562_06960	595.131	-0.68847	0.169779	-4.0551	5.01136e-05	0.000249196	CP016491.1	glutamine ABC transporter ATP-binding protein	ATP binding [GO:0005524]; ATPase activity [GO:0016887]; ATPase-coupled amino acid transmembrane transporter activity [GO:0015424]
BB562_06965	888.873	-0.703202	0.128579	-5.46905	4.52455e-08	5.59224e-07	CP016491.1	excinuclease ABC subunit C	cytoplasm [GO:0005737]; excinuclease repair complex [GO:0009380]; DNA binding [GO:0003677]; excinuclease ABC activity [GO:0009381]; nucleotide-excision repair [GO:0006289]; SOS response [GO:0009432]
BB562_06970	41.5597	1.87353	0.347361	5.3936	6.90581e-08	8.11135e-07	CP016491.1	polysaccharide biosynthesis protein	integral component of membrane [GO:0016021]; lipopolysaccharide biosynthetic process [GO:0009103]
BB562_06975	27.1251	1.55224	0.349199	4.44513	8.78387e-06	5.64529e-05	CP016491.1	exopolysaccharide biosynthesis protein	extracellular polysaccharide biosynthetic process [GO:0045226]
BB562_06980	13.3683	2.26077	0.548157	4.1243	3.71857e-05	0.000190472	CP016491.1	tyrosine protein phosphatase	manganese ion binding [GO:0030145]; protein tyrosine phosphatase activity [GO:0004725]
BB562_06985	4.5423	0.662539	0.792483	0.83603	0.403138	0.514916	CP016491.1	epimerase	catalytic activity [GO:0003824]; coenzyme binding [GO:0050662]
BB562_06990	2.74116	0.946412	1.02731	0.921248	0.356921	NA	CP016491.1	UDP-phosphate N-acetylgalactosaminyl-1-phosphate transferase	integral component of membrane [GO:0016021]; transferase activity [GO:0016740]
BB562_06995	6.36615	-0.808361	0.701513	-1.15231	0.249194	0.358718	CP016491.1	glycosyl transferase family 1	transferase activity [GO:0016740]
BB562_07000	5.24457	-0.475672	0.79505	-0.598292	0.549645	0.650594	CP016491.1	glycosyl transferase family 1	transferase activity [GO:0016740]
BB562_07005	9.3782	-0.405187	0.564228	-0.718126	0.472679	0.582565	CP016491.1	polysaccharide polymerase	integral component of membrane [GO:0016021]
BB562_07010	11.0772	-0.334642	0.534703	-0.625846	0.531416	0.636251	CP016491.1	glycosyl transferase family 2	transferase activity [GO:0016740]
BB562_07015	30.7242	-0.0593922	0.308391	-0.192587	0.847282	0.889728	CP016491.1	hypothetical protein	integral component of membrane [GO:0016021]
BB562_07020	160.641	1.0735	0.225897	4.75217	2.01248e-06	1.58957e-05	CP016491.1	metallophosphoesterase	hydrolase activity [GO:0016787]
BB562_07025	7634.88	-0.112656	0.0897999	-1.25453	0.209651	0.312185	CP016491.1	PTS fructose transporter subunit IIC	integral component of membrane [GO:0016021]; plasma membrane [GO:0005886]; carbohydrate:proton symporter activity [GO:0005351]; protein-N(PI)-phosphohistidine-fructose phosphotransferase system transporter activity [GO:0022877]; phosphoenolpyruvate-dependent sugar phosphotransferase system [GO:0009401]
BB562_07030	2908.51	0.135403	0.0804959	1.68212	0.0925463	0.160221	CP016491.1	1-phosphofructokinase	1-phosphofructokinase activity [GO:0008662]; ATP binding [GO:0005524]; tagatose-6-phosphate kinase activity [GO:0009024]; D-tagatose 6-phosphate catabolic process [GO:2001059]; lactose metabolic process [GO:0005988]
BB562_07035	1799.12	0.24997	0.0774461	3.22766	0.00124805	0.00423004	CP016491.1	DeoR family transcriptional regulator	DNA binding [GO:0003677]; DNA-binding transcription factor activity [GO:0003700]
BB562_07040	2703.98	-0.0767472	0.0910789	-0.842645	0.399427	0.511448	CP016491.1	GTPase ObgE	cytoplasm [GO:0005737]; GTP binding [GO:0005525]; GTPase activity [GO:0003924]; magnesium ion binding [GO:0000287]; ribosome biogenesis [GO:0042254]
BB562_07045	134.498	0.681554	0.214122	3.18301	0.00145752	0.00486137	CP016491.1	hypothetical protein
BB562_07050	616.68	-0.228739	0.10812	-2.1156	0.0343785	0.0701208	CP016491.1	ribonuclease Z	3'-tRNA processing endoribonuclease activity [GO:0042781]; zinc ion binding [GO:0008270]
BB562_07055	540.615	-0.0487242	0.104531	-0.46612	0.64113	0.726738	CP016491.1	short-chain dehydrogenase
BB562_07060	276.112	-0.154394	0.17513	-0.881592	0.377997	0.491902	CP016491.1	hypothetical protein	integral component of plasma membrane [GO:0005887]
BB562_07065	2892.98	-0.445439	0.106645	-4.17684	2.95592e-05	0.0001558	CP016491.1	single-stranded-DNA-specific exonuclease RecJ	5'-3' exonuclease activity [GO:0008409]; nucleic acid binding [GO:0003676]; DNA recombination [GO:0006310]; DNA repair [GO:0006281]
BB562_07070	3499.3	-0.346497	0.108244	-3.20107	0.00136918	0.0045892	CP016491.1	adenine phosphoribosyltransferase	cytoplasm [GO:0005737]; adenine phosphoribosyltransferase activity [GO:0003999]; adenine salvage [GO:0006168]; AMP salvage [GO:0044209]; purine ribonucleoside salvage [GO:0006166]
BB562_07075	228.051	0.0353899	0.139224	0.254193	0.799346	0.851865	CP016491.1	transcriptional regulator
BB562_07080	9.66665	-0.35826	0.569168	-0.629445	0.529058	0.634264	CP016491.1	MFS transporter	integral component of membrane [GO:0016021]; transmembrane transport [GO:0055085]
BB562_07085	1060.42	-0.198149	0.135776	-1.45939	0.144459	0.231151	CP016491.1	hypothetical protein
BB562_07090	1.15528	2.29616	1.99849	1.14895	0.250579	NA	CP016491.1	hypothetical protein	integral component of membrane [GO:0016021]
BB562_07095	25.9131	0.196116	0.333692	0.587716	0.556723	0.657025	CP016491.1	hypothetical protein
BB562_07100	670.06	0.420892	0.136115	3.09217	0.00198697	0.00634758	CP016491.1	hypothetical protein
BB562_07105	11.6553	-0.130663	0.536382	-0.2436	0.807541	0.859925	CP016491.1	antirepressor
BB562_07110	34.9892	-0.352249	0.428732	-0.821608	0.4113	0.523001	CP016491.1	transcriptional regulator	DNA binding [GO:0003677]
BB562_07115	30.3418	-1.34598	0.566759	-2.37488	0.0175548	0.0401316	CP016491.1	hypothetical protein (pseudogene)
BB562_07120	55.319	-0.986079	0.419557	-2.35028	0.0187591	0.0423868	CP016491.1	hypothetical protein
BB562_07125	46.894	-0.868301	0.368463	-2.35655	0.0184458	0.0417828	CP016491.1	hypothetical protein	DNA binding [GO:0003677]; DNA integration [GO:0015074]; DNA recombination [GO:0006310]
BB562_07175	53.398	-1.60374	0.381062	-4.20862	2.56935e-05	0.000138643	CP016491.1	tagatose-bisphosphate aldolase
BB562_07180	5.27886	-1.64453	0.927023	-1.77399	0.0760653	0.136367	CP016491.1	hypothetical protein
BB562_07250	313.322	-1.15938	0.324006	-3.57828	0.000345869	0.00139011	CP016491.1	terminase
BB562_07255	1074.74	-1.03779	0.298399	-3.47787	0.000505423	0.00194469	CP016491.1	terminase
BB562_07315	109.838	-1.95235	0.624364	-3.12695	0.00176632	0.00575056	CP016491.1	peptidase M23
BB562_07330	144.085	-1.38941	0.359297	-3.86703	0.000110168	0.000505401	CP016491.1	hypothetical protein
BB562_07340	75.9023	-0.635784	0.222008	-2.86378	0.00418617	0.0118579	CP016491.1	hypothetical protein
BB562_07350	47.1833	-0.838117	0.281163	-2.9809	0.00287407	0.00861589	CP016491.1	endolysin	lysozyme activity [GO:0003796]; cell wall macromolecule catabolic process [GO:0016998]; peptidoglycan catabolic process [GO:0009253]
BB562_07355	69.1114	0.0526382	0.255113	0.206333	0.836531	0.880639	CP016491.1	holin	integral component of membrane [GO:0016021]
BB562_07380	160.757	0.744573	0.169813	4.38467	1.1616e-05	7.09721e-05	CP016491.1	hypothetical protein
BB562_07385	1512.1	0.462552	0.136424	3.39055	0.000697529	0.00255137	CP016491.1	glucosyl transferase family 2	integral component of membrane [GO:0016021]; transferase activity [GO:0016740]
BB562_07390	5.85152	1.10978	0.679178	1.634	0.102259	0.174159	CP016491.1	hypothetical protein
BB562_07395	119.922	0.347444	0.192968	1.80053	0.0717775	0.130222	CP016491.1	hypothetical protein
BB562_07400	569.072	0.0611323	0.130913	0.466968	0.640523	0.726352	CP016491.1	hydroxymethylglutaryl-CoA synthase	hydroxymethylglutaryl-CoA synthase activity [GO:0004421]; isoprenoid biosynthetic process [GO:0008299]
BB562_07405	253.362	0.0480463	0.144703	0.332033	0.739864	0.805485	CP016491.1	hypothetical protein
BB562_07410	4932.09	-0.382569	0.108582	-3.52331	0.000426194	0.00167719	CP016491.1	repressor LexA	DNA binding [GO:0003677]; serine-type endopeptidase activity [GO:0004252]; DNA repair [GO:0006281]; DNA replication [GO:0006260]; negative regulation of transcription, DNA-templated [GO:0045892]; SOS response [GO:0009432]
BB562_07415	917.113	-0.31121	0.0917119	-3.39334	0.000690447	0.00253909	CP016491.1	hypothetical protein	cytoplasm [GO:0005737]
BB562_07420	1622.18	-0.348989	0.105414	-3.31066	0.000930751	0.00328896	CP016491.1	hypothetical protein	integral component of membrane [GO:0016021]; plasma membrane [GO:0005886]
BB562_07425	1078.12	0.179251	0.155448	1.15312	0.248861	0.358618	CP016491.1	acyl-phosphate glycerol 3-phosphate acyltransferase	transferase activity, transferring acyl groups [GO:0016746]
BB562_07430	242.125	0.394817	0.143013	2.76071	0.00576762	0.0154692	CP016491.1	methyltransferase	methyltransferase activity [GO:0008168]; nucleic acid binding [GO:0003676]; methylation [GO:0032259]
BB562_07435	54.6505	-0.165547	0.252094	-0.656688	0.511381	0.619615	CP016491.1	hypothetical protein
BB562_07440	38692.6	-0.204317	0.135624	-1.50649	0.131942	0.21478	CP016491.1	lactate dehydrogenase	NAD binding [GO:0051287]; oxidoreductase activity, acting on the CH-OH group of donors, NAD or NADP as acceptor [GO:0016616]
BB562_07445	122.846	0.358337	0.296166	1.20992	0.226309	0.332449	CP016491.1	hypothetical protein	integral component of membrane [GO:0016021]
BB562_07450	2273.7	-0.206359	0.122109	-1.68995	0.091037	0.158111	CP016491.1	HAD family hydrolase	hydrolase activity [GO:0016787]
BB562_07455	32146.1	-0.390381	0.0970783	-4.0213	5.78784e-05	0.00028265	CP016491.1	30S ribosomal protein S2	small ribosomal subunit [GO:0015935]; structural constituent of ribosome [GO:0003735]; translation [GO:0006412]
BB562_07460	11855.5	-0.67242	0.109875	-6.11987	9.36527e-10	1.76002e-08	CP016491.1	translation elongation factor Ts	cytoplasm [GO:0005737]; translation elongation factor activity [GO:0003746]
BB562_07470	2804.75	-0.38756	0.101199	-3.82967	0.000128313	0.000575086	CP016491.1	UMP kinase	cytoplasm [GO:0005737]; ATP binding [GO:0005524]; UMP kinase activity [GO:0033862]; 'de novo' CTP biosynthetic process [GO:0044210]
BB562_07475	2290.83	-0.493985	0.108734	-4.54308	5.54391e-06	3.77679e-05	CP016491.1	ribosome recycling factor	cytoplasm [GO:0005737]; translational termination [GO:0006415]
BB562_07480	650.399	0.199815	0.114653	1.74278	0.0813712	0.144078	CP016491.1	isoprenyl transferase	magnesium ion binding [GO:0000287]; prenyltransferase activity [GO:0004659]
BB562_07485	557.358	0.0679608	0.12089	0.562169	0.574001	0.672175	CP016491.1	CDP-diglyceride synthetase	integral component of membrane [GO:0016021]; phosphatidate cytidylyltransferase activity [GO:0004605]; CDP-diacylglycerol biosynthetic process [GO:0016024]
BB562_07490	1342.29	-0.0354357	0.0912589	-0.388299	0.697795	0.773946	CP016491.1	RIP metalloprotease RseP	integral component of membrane [GO:0016021]; plasma membrane [GO:0005886]; metal ion binding [GO:0046872]; metalloendopeptidase activity [GO:0004222]
BB562_07495	4882.2	-0.185278	0.100629	-1.8412	0.0655925	0.121344	CP016491.1	proline--tRNA ligase	cytoplasm [GO:0005737]; aminoacyl-tRNA editing activity [GO:0002161]; ATP binding [GO:0005524]; proline-tRNA ligase activity [GO:0004827]; prolyl-tRNA aminoacylation [GO:0006433]
BB562_07500	2054.13	-0.129529	0.10871	-1.19151	0.233455	0.340458	CP016491.1	PolC-type DNA polymerase III	cytoplasm [GO:0005737]; 3'-5' exonuclease activity [GO:0008408]; DNA binding [GO:0003677]; DNA-directed DNA polymerase activity [GO:0003887]; DNA-dependent DNA replication [GO:0006261]
BB562_07505	431.966	-0.326885	0.121925	-2.68104	0.00733944	0.0191022	CP016491.1	ribosome maturation factor RimP	cytoplasm [GO:0005737]; ribosomal small subunit biogenesis [GO:0042274]
BB562_07510	1676.09	-0.35499	0.113068	-3.13961	0.00169175	0.00554088	CP016491.1	transcription termination/antitermination protein NusA	cytoplasm [GO:0005737]; DNA-binding transcription factor activity [GO:0003700]; RNA binding [GO:0003723]; DNA-templated transcription, termination [GO:0006353]; transcription antitermination [GO:0031564]
BB562_07515	357.38	-0.427215	0.142591	-2.99608	0.00273473	0.00832642	CP016491.1	DNA-binding protein	DNA binding [GO:0003677]
BB562_07520	319.743	-0.314992	0.167912	-1.87594	0.0606635	0.11307	CP016491.1	hypothetical protein	RNA binding [GO:0003723]
BB562_07525	7269.28	-0.432869	0.120494	-3.59246	0.000327572	0.00132242	CP016491.1	translation initiation factor IF-2	cytoplasm [GO:0005737]; GTP binding [GO:0005525]; GTPase activity [GO:0003924]; translation initiation factor activity [GO:0003743]
BB562_07530	823.662	-0.364114	0.13449	-2.70737	0.00678184	0.0177868	CP016491.1	ribosome-binding factor A	cytoplasm [GO:0005737]; maturation of SSU-rRNA [GO:0030490]
BB562_07535	244.557	1.97179	0.236067	8.35267	6.67356e-17	5.86628e-15	CP016491.1	MFS transporter	integral component of membrane [GO:0016021]; transmembrane transporter activity [GO:0022857]; chorismate metabolic process [GO:0046417]
BB562_07540	146.853	1.83583	0.223761	8.20445	2.3165e-16	1.80356e-14	CP016491.1	chorismate synthase	chorismate synthase activity [GO:0004107]; aromatic amino acid family biosynthetic process [GO:0009073]; chorismate biosynthetic process [GO:0009423]
BB562_07545	34.2279	1.61019	0.346924	4.64133	3.46166e-06	2.5222e-05	CP016491.1	amino acid biosynthesis protein
BB562_07550	101.483	1.69569	0.273577	6.19821	5.71085e-10	1.11957e-08	CP016491.1	3-phosphoshikimate 1-carboxyvinyltransferase	cytoplasm [GO:0005737]; 3-phosphoshikimate 1-carboxyvinyltransferase activity [GO:0003866]; aromatic amino acid family biosynthetic process [GO:0009073]; chorismate biosynthetic process [GO:0009423]
BB562_07555	57.0862	1.23565	0.304866	4.0531	5.05439e-05	0.000250422	CP016491.1	prephenate dehydrogenase	prephenate dehydrogenase (NAD+) activity [GO:0008977]; prephenate dehydrogenase (NADP+) activity [GO:0004665]; tyrosine biosynthetic process [GO:0006571]
BB562_07560	15.5081	1.09598	0.431847	2.53788	0.0111526	0.027159	CP016491.1	shikimate kinase	cytoplasm [GO:0005737]; ATP binding [GO:0005524]; magnesium ion binding [GO:0000287]; shikimate kinase activity [GO:0004765]; aromatic amino acid family biosynthetic process [GO:0009073]; chorismate biosynthetic process [GO:0009423]
BB562_07565	652.32	-0.129247	0.115227	-1.12168	0.262	0.374188	CP016491.1	tRNA pseudouridine(55) synthase TruB	RNA binding [GO:0003723]; tRNA pseudouridine synthase activity [GO:0106029]; tRNA pseudouridine synthesis [GO:0031119]
BB562_07570	949.7	-0.0482637	0.107898	-0.447308	0.654652	0.738381	CP016491.1	riboflavin biosynthesis protein RibF	ATP binding [GO:0005524]; FMN adenylyltransferase activity [GO:0003919]; riboflavin kinase activity [GO:0008531]; FAD biosynthetic process [GO:0006747]; FMN biosynthetic process [GO:0009398]; riboflavin biosynthetic process [GO:0009231]
BB562_07575	878.281	-0.12227	0.0921506	-1.32685	0.18456	0.281121	CP016491.1	alpha-acetolactate decarboxylase	acetolactate decarboxylase activity [GO:0047605]; acetoin biosynthetic process [GO:0045151]
BB562_07580	2330.94	-1.43041	0.17787	-8.04185	8.84908e-16	6.34572e-14	CP016491.1	heat-inducible transcriptional repressor HrcA	DNA binding [GO:0003677]; negative regulation of transcription, DNA-templated [GO:0045892]
BB562_07585	1077.17	-1.45041	0.185774	-7.80738	5.83888e-15	3.70022e-13	CP016491.1	nucleotide exchange factor GrpE	cytoplasm [GO:0005737]; adenyl-nucleotide exchange factor activity [GO:0000774]; chaperone binding [GO:0051087]; protein homodimerization activity [GO:0042803]; protein folding [GO:0006457]
BB562_07590	8584.22	-1.26639	0.201859	-6.27363	3.52719e-10	7.34196e-09	CP016491.1	molecular chaperone DnaK	ATP binding [GO:0005524]; unfolded protein binding [GO:0051082]; protein folding [GO:0006457]
BB562_07595	4465.12	-0.403437	0.0947089	-4.25976	2.04646e-05	0.000114982	CP016491.1	molecular chaperone DnaJ	cytoplasm [GO:0005737]; ATP binding [GO:0005524]; heat shock protein binding [GO:0031072]; unfolded protein binding [GO:0051082]; zinc ion binding [GO:0008270]; DNA replication [GO:0006260]; protein folding [GO:0006457]; response to heat [GO:0009408]
BB562_07605	4021.98	-0.834591	0.13707	-6.0888	1.13763e-09	2.06669e-08	CP016491.1	peptidase S12	integral component of membrane [GO:0016021]
BB562_07610	199.445	-0.905197	0.207797	-4.35615	1.32369e-05	7.87565e-05	CP016491.1	cytochrome C554	integral component of membrane [GO:0016021]
BB562_07615	4608.94	-0.530457	0.11725	-4.52418	6.06313e-06	4.06245e-05	CP016491.1	D-alanine--poly(phosphoribitol) ligase subunit 1	cytoplasm [GO:0005737]; ATP binding [GO:0005524]; D-alanine [D-alanyl carrier protein] ligase activity [GO:0047473]; lipoteichoic acid biosynthetic process [GO:0070395]
BB562_07620	3536.72	-0.486524	0.103512	-4.70017	2.59947e-06	1.96765e-05	CP016491.1	D-alanyl-lipoteichoic acid biosynthesis protein DltB	integral component of membrane [GO:0016021]; plasma membrane [GO:0005886]; lipoteichoic acid biosynthetic process [GO:0070395]
BB562_07625	655.428	-0.394535	0.127078	-3.10468	0.00190486	0.00611393	CP016491.1	D-alanine--poly(phosphoribitol) ligase subunit 2	cytoplasm [GO:0005737]; D-alanyl carrier activity [GO:0036370]; ligase activity [GO:0016874]; cell wall organization [GO:0071555]; lipoteichoic acid biosynthetic process [GO:0070395]
BB562_07630	5227.43	-0.45373	0.0844787	-5.37094	7.8326e-08	9.044e-07	CP016491.1	D-alanyl-lipoteichoic acid biosynthesis protein DltD	integral component of membrane [GO:0016021]; plasma membrane [GO:0005886]; lipoteichoic acid biosynthetic process [GO:0070395]
BB562_07635	1998.44	-0.389159	0.095393	-4.07954	4.51251e-05	0.000226457	CP016491.1	elongation factor 4	plasma membrane [GO:0005886]; GTP binding [GO:0005525]; GTPase activity [GO:0003924]; ribosome binding [GO:0043022]; translation elongation factor activity [GO:0003746]; positive regulation of translation [GO:0045727]
BB562_07650	793.889	0.493088	0.124458	3.96189	7.436e-05	0.000356047	CP016491.1	hypothetical protein
BB562_07655	1309.69	-0.279656	0.13157	-2.12554	0.033542	0.0688267	CP016491.1	hypothetical protein
BB562_07660	114.31	-0.717509	0.184795	-3.88274	0.000103287	0.000478111	CP016491.1	3-methyladenine DNA glycosylase	alkylbase DNA N-glycosylase activity [GO:0003905]; DNA binding [GO:0003677]; base-excision repair [GO:0006284]
BB562_07665	512.607	0.163563	0.136604	1.19735	0.231171	0.337818	CP016491.1	ribosomal protein L11 methyltransferase	cytoplasm [GO:0005737]; ribosome [GO:0005840]; protein methyltransferase activity [GO:0008276]
BB562_07670	338.677	-0.193524	0.141601	-1.36669	0.171724	0.265879	CP016491.1	16S rRNA (uracil(1498)-N(3))-methyltransferase	cytoplasm [GO:0005737]; methyltransferase activity [GO:0008168]; methylation [GO:0032259]; rRNA processing [GO:0006364]
BB562_07675	953.007	-0.522163	0.137156	-3.80709	0.000140614	0.000624062	CP016491.1	hypothetical protein	integral component of membrane [GO:0016021]
BB562_07680	1673.05	0.0097397	0.0875484	0.111249	0.911419	0.93934	CP016491.1	GTP pyrophosphokinase	hydrolase activity [GO:0016787]; kinase activity [GO:0016301]; guanosine tetraphosphate metabolic process [GO:0015969]
BB562_07685	331.287	-0.194682	0.1257	-1.54878	0.121435	0.20043	CP016491.1	D-tyrosyl-tRNA(Tyr) deacylase	cytoplasm [GO:0005737]; D-aminoacyl-tRNA deacylase activity [GO:0051499]; Gly-tRNA(Ala) hydrolase activity [GO:0106026]; Ser(Gly)-tRNA(Ala) hydrolase activity [GO:0043908]; tRNA binding [GO:0000049]; D-amino acid catabolic process [GO:0019478]
BB562_07690	139.92	0.0129226	0.187667	0.0688592	0.945102	0.961989	CP016491.1	phosphohydrolase	hydrolase activity [GO:0016787]
BB562_07695	70.3807	0.0974157	0.224019	0.434855	0.663668	0.745213	CP016491.1	aminoglycoside phosphotransferase	kinase activity [GO:0016301]
BB562_07700	944.509	0.256502	0.0973759	2.63414	0.00843499	0.0214216	CP016491.1	N-acetylmuramoyl-L-alanine amidase	extracellular region [GO:0005576]; integral component of membrane [GO:0016021]; N-acetylmuramoyl-L-alanine amidase activity [GO:0008745]; cell wall organization [GO:0071555]; peptidoglycan catabolic process [GO:0009253]
BB562_07705	1566.79	-0.476716	0.116566	-4.08967	4.3198e-05	0.000218394	CP016491.1	histidine--tRNA ligase	cytoplasm [GO:0005737]; ATP binding [GO:0005524]; histidine-tRNA ligase activity [GO:0004821]; histidyl-tRNA aminoacylation [GO:0006427]
BB562_07710	4016.89	-0.286929	0.093887	-3.05611	0.00224227	0.00705563	CP016491.1	aspartate--tRNA ligase	cytoplasm [GO:0005737]; aspartate-tRNA ligase activity [GO:0004815]; ATP binding [GO:0005524]; nucleic acid binding [GO:0003676]; aspartyl-tRNA aminoacylation [GO:0006422]
BB562_07715	144.973	0.262023	0.164826	1.58969	0.111904	0.187079	CP016491.1	peptide-methionine (S)-S-oxide reductase	peptide-methionine (S)-S-oxide reductase activity [GO:0008113]; cellular protein modification process [GO:0006464]
BB562_07720	268.499	0.21879	0.168336	1.29972	0.193696	0.292261	CP016491.1	hypothetical protein	integral component of membrane [GO:0016021]
BB562_07725	250.428	0.799743	0.168413	4.74871	2.04722e-06	1.60769e-05	CP016491.1	glycosyl transferase	membrane [GO:0016020]; CDP-glycerol glycerophosphotransferase activity [GO:0047355]
BB562_07730	701.867	0.302909	0.118191	2.56287	0.0103811	0.0256236	CP016491.1	deoxyribonuclease IV	deoxyribonuclease IV (phage-T4-induced) activity [GO:0008833]; DNA binding [GO:0003677]; zinc ion binding [GO:0008270]; DNA repair [GO:0006281]
BB562_07735	29.8775	-0.516037	0.348933	-1.4789	0.139167	0.224132	CP016491.1	short-chain dehydrogenase
BB562_07740	302.244	0.320054	0.135798	2.35684	0.0184309	0.0417828	CP016491.1	phosphoenolpyruvate synthase regulatory protein	ADP binding [GO:0043531]; ATP binding [GO:0005524]; phosphotransferase activity, phosphate group as acceptor [GO:0016776]; protein serine/threonine kinase activity [GO:0004674]; protein dephosphorylation [GO:0006470]
BB562_07745	8598.13	-0.364737	0.138207	-2.63906	0.00831369	0.0212124	CP016491.1	30S ribosomal protein S21	ribosome [GO:0005840]; structural constituent of ribosome [GO:0003735]; translation [GO:0006412]
BB562_07750	21375.6	-0.430134	0.14131	-3.0439	0.00233533	0.00725628	CP016491.1	hypothetical protein	carbon-nitrogen ligase activity, with glutamine as amido-N-donor [GO:0016884]
BB562_07755	929.162	-0.396185	0.136835	-2.89535	0.00378736	0.0109101	CP016491.1	phosphate starvation-inducible protein PhoH	ATP binding [GO:0005524]
BB562_07760	440.233	-0.279883	0.142189	-1.96838	0.0490239	0.09441	CP016491.1	rRNA maturation RNase YbeY	cytoplasm [GO:0005737]; endoribonuclease activity [GO:0004521]; metalloendopeptidase activity [GO:0004222]; zinc ion binding [GO:0008270]; rRNA processing [GO:0006364]
BB562_07765	201.408	-0.317922	0.157165	-2.02285	0.0430881	0.0845321	CP016491.1	UDP kinase	integral component of membrane [GO:0016021]; kinase activity [GO:0016301]; phospholipid biosynthetic process [GO:0008654]
BB562_07770	1317.28	-0.228929	0.107858	-2.1225	0.0337958	0.0691913	CP016491.1	GTPase Era	cytoplasm [GO:0005737]; plasma membrane [GO:0005886]; GTP binding [GO:0005525]; GTPase activity [GO:0003924]; small ribosomal subunit rRNA binding [GO:0070181]; ribosomal small subunit biogenesis [GO:0042274]
BB562_07775	745.329	-0.193188	0.111749	-1.72876	0.0838515	0.147798	CP016491.1	DNA repair protein RecO	DNA recombination [GO:0006310]; DNA repair [GO:0006281]
BB562_07780	584.256	-0.587348	0.159408	-3.68456	0.000229102	0.000957518	CP016491.1	glycine--tRNA ligase subunit alpha	cytoplasm [GO:0005737]; ATP binding [GO:0005524]; glycine-tRNA ligase activity [GO:0004820]; glycyl-tRNA aminoacylation [GO:0006426]
BB562_07785	2232.11	-0.514503	0.134862	-3.81504	0.000136163	0.000607273	CP016491.1	glycine--tRNA ligase subunit beta	cytoplasm [GO:0005737]; ATP binding [GO:0005524]; glycine-tRNA ligase activity [GO:0004820]; glycyl-tRNA aminoacylation [GO:0006426]
BB562_07790	2699	-0.358821	0.0894216	-4.01269	6.0032e-05	0.000291599	CP016491.1	DNA primase	primosome complex [GO:1990077]; DNA binding [GO:0003677]; DNA primase activity [GO:0003896]; zinc ion binding [GO:0008270]
BB562_07795	5732.91	-0.36062	0.0871906	-4.136	3.53413e-05	0.000181707	CP016491.1	RNA polymerase sigma factor RpoD	cytoplasm [GO:0005737]; DNA binding [GO:0003677]; DNA-binding transcription factor activity [GO:0003700]; sigma factor activity [GO:0016987]; transcription initiation from bacterial-type RNA polymerase promoter [GO:0001123]
BB562_07820	11.2604	0.106857	0.723792	0.147635	0.882631	0.918004	CP016491.1	hypothetical protein	integral component of membrane [GO:0016021]
BB562_07825	15.4779	0.489516	0.469667	1.04226	0.29729	0.410809	CP016491.1	MarR family transcriptional regulator	DNA-binding transcription factor activity [GO:0003700]
BB562_07830	2.00198	-0.49518	1.04745	-0.472749	0.636392	NA	CP016491.1	multidrug ABC transporter ATP-binding protein	ATP binding [GO:0005524]; ATPase activity [GO:0016887]
BB562_07835	4.21562	-0.0158911	0.782209	-0.0203157	0.983792	0.989967	CP016491.1	multidrug ABC transporter permease	integral component of membrane [GO:0016021]
BB562_07840	37.921	-0.583115	0.365581	-1.59504	0.110704	0.185376	CP016491.1	two-component sensor histidine kinase	integral component of membrane [GO:0016021]; phosphorelay sensor kinase activity [GO:0000155]; protein dimerization activity [GO:0046983]
BB562_07845	19.206	-0.436779	0.421793	-1.03553	0.300423	0.414184	CP016491.1	DNA-binding response regulator	DNA binding [GO:0003677]; phosphorelay signal transduction system [GO:0000160]; regulation of transcription, DNA-templated [GO:0006355]
BB562_07850	992.615	-0.152564	0.124318	-1.22721	0.219745	0.324555	CP016491.1	NADH oxidase (pseudogene)
BB562_07855	824.3	-0.745465	0.160153	-4.6547	3.24455e-06	2.38486e-05	CP016491.1	NADPH:quinone reductase	oxidoreductase activity [GO:0016491]; zinc ion binding [GO:0008270]
BB562_07860	171	2.14615	0.252478	8.50033	1.89048e-17	1.83984e-15	CP016491.1	LysR family transcriptional regulator	DNA binding [GO:0003677]; DNA-binding transcription factor activity [GO:0003700]
BB562_07865	6.60714	0.621092	0.700241	0.886968	0.375096	0.489295	CP016491.1	hypothetical protein
BB562_07870	8.80032	0.478587	0.572577	0.835848	0.403241	0.514916	CP016491.1	NAD-dependent dehydratase
BB562_07875	128.917	0.60453	0.244115	2.47642	0.0132709	0.031556	CP016491.1	alpha/beta hydrolase	hydrolase activity [GO:0016787]
BB562_07880	36.0194	0.833573	0.397993	2.09444	0.0362208	0.0732752	CP016491.1	hypothetical protein
BB562_07885	292.678	0.096499	0.185402	0.520485	0.602725	0.695944	CP016491.1	ArsR family transcriptional regulator
BB562_07890	45.2969	0.303773	0.383616	0.791869	0.428437	0.542263	CP016491.1	transcriptional regulator	carbohydrate derivative binding [GO:0097367]; DNA binding [GO:0003677]; DNA-binding transcription factor activity [GO:0003700]; carbohydrate derivative metabolic process [GO:1901135]
BB562_07895	24.0634	0.452646	0.354793	1.2758	0.202025	0.302982	CP016491.1	maltose acetyltransferase	acetyltransferase activity [GO:0016407]
BB562_07900	30.5064	0.137424	0.354534	0.387619	0.698298	0.774151	CP016491.1	phosphohydrolase	hydrolase activity [GO:0016787]
BB562_07905	8.11777	1.81195	0.664197	2.72803	0.00637134	0.0168562	CP016491.1	hypothetical protein
BB562_07910	7.83076	0.626511	0.621257	1.00846	0.313235	0.425931	CP016491.1	hypothetical protein (pseudogene)
BB562_07915	15.341	0.479007	0.416423	1.15029	0.250024	0.359534	CP016491.1	hypothetical protein	hydrolase activity [GO:0016787]
BB562_07920	140.151	0.15236	0.180055	0.846183	0.397451	0.509978	CP016491.1	oxidoreductase
BB562_07925	124.213	0.318762	0.195698	1.62884	0.103346	0.175682	CP016491.1	tannase
BB562_07930	57.1188	0.0477969	0.236622	0.201997	0.839919	0.882676	CP016491.1	MarR family transcriptional regulator	DNA-binding transcription factor activity [GO:0003700]
BB562_07935	256.321	-0.298793	0.145825	-2.04898	0.0404639	0.0801921	CP016491.1	MFS transporter	integral component of membrane [GO:0016021]; transmembrane transport [GO:0055085]
BB562_07940	46.0909	-0.287441	0.273535	-1.05084	0.293333	0.406785	CP016491.1	MarR family transcriptional regulator
BB562_07945	8.07835	1.12045	0.627928	1.78437	0.0743639	0.133934	CP016491.1	proline/glycine betaine ABC transporter ATP-binding protein	ATP binding [GO:0005524]; ATPase activity [GO:0016887]
BB562_07950	55.0634	0.0470191	0.235936	0.199287	0.842038	0.884562	CP016491.1	glycine/betaine ABC transporter permease	ATP-binding cassette (ABC) transporter complex [GO:0043190]; transmembrane transporter activity [GO:0022857]
BB562_07955	86.6772	0.00770594	0.1888	0.0408153	0.967443	0.978939	CP016491.1	quinone oxidoreductase	oxidoreductase activity [GO:0016491]
BB562_07960	6.46065	1.08287	0.694037	1.56024	0.118703	0.196755	CP016491.1	oxidoreductase	oxidoreductase activity [GO:0016491]
BB562_07965	4.22764	-0.364506	0.833081	-0.437539	0.66172	0.744196	CP016491.1	hypothetical protein	extracellular matrix [GO:0031012]; metalloendopeptidase activity [GO:0004222]; zinc ion binding [GO:0008270]
BB562_07970	5.64982	-0.250042	0.737906	-0.338853	0.73472	0.801807	CP016491.1	hypothetical protein	integral component of membrane [GO:0016021]
BB562_07975	633.714	0.81504	0.144131	5.65488	1.55958e-08	2.16829e-07	CP016491.1	hypothetical protein	integral component of membrane [GO:0016021]
BB562_07980	149.67	-0.141384	0.195809	-0.722052	0.470263	0.580521	CP016491.1	LysR family transcriptional regulator (pseudogene)
BB562_07985	15.0818	0.316208	0.422816	0.747862	0.454543	0.56662	CP016491.1	acyl transferase	transferase activity [GO:0016740]
BB562_07990	31.3966	-0.0777067	0.32929	-0.235982	0.813446	0.863825	CP016491.1	malonate decarboxylase subunit alpha	transferase activity [GO:0016740]
BB562_07995	3.71082	-0.461241	0.892958	-0.516531	0.605483	0.697355	CP016491.1	malonate decarboxylase acyl carrier protein	cytoplasm [GO:0005737]
BB562_08000	36.0228	-0.590096	0.32293	-1.82732	0.067652	0.124226	CP016491.1	biotin-independent malonate decarboxylase subunit beta	carboxy-lyase activity [GO:0016831]; cellular carbohydrate metabolic process [GO:0044262]
BB562_08005	10.7839	-0.320733	0.49791	-0.644158	0.519473	0.626356	CP016491.1	malonate decarboxylase holo-[acyl-carrier-protein] synthase	nucleotidyltransferase activity [GO:0016779]
BB562_08010	15.779	0.098205	0.414646	0.236841	0.81278	0.86348	CP016491.1	filamentation induced by cAMP protein fic
BB562_08015	463.008	-0.871158	0.298128	-2.9221	0.00347681	0.0101656	CP016491.1	phosphoenolpyruvate synthase	ATP binding [GO:0005524]; metal ion binding [GO:0046872]; pyruvate, water dikinase activity [GO:0008986]; gluconeogenesis [GO:0006094]; pyruvate metabolic process [GO:0006090]
BB562_08020	21.9658	-1.51216	0.510436	-2.96249	0.00305165	0.00908825	CP016491.1	hypothetical protein	cell wall [GO:0005618]; extracellular region [GO:0005576]
BB562_08025	269.633	-0.0607363	0.155218	-0.391297	0.695578	0.772707	CP016491.1	MarR family transcriptional regulator	DNA-binding transcription factor activity [GO:0003700]
BB562_08030	11.1132	-0.329162	0.516375	-0.637448	0.523833	0.629663	CP016491.1	ABC transporter ATP-binding protein	ATP binding [GO:0005524]; ATPase activity [GO:0016887]; daunorubicin transport [GO:0043215]; doxorubicin transport [GO:1900753]
BB562_08035	12.3313	0.307373	0.508384	0.604607	0.54544	0.646791	CP016491.1	GntR family transcriptional regulator	ATP-binding cassette (ABC) transporter complex [GO:0043190]; transmembrane transport [GO:0055085]
BB562_08040	59.2593	-0.321104	0.22929	-1.40043	0.161385	0.253034	CP016491.1	hypothetical protein
BB562_08045	1545.3	1.38208	0.216728	6.37699	1.80601e-10	4.10116e-09	CP016491.1	hypothetical protein	integral component of membrane [GO:0016021]
BB562_08050	337.862	0.0995845	0.125269	0.794966	0.426633	0.540482	CP016491.1	SAM-dependent methyltransferase	tRNA (adenine-N1-)-methyltransferase activity [GO:0016429]
BB562_08055	608.615	-0.112486	0.110793	-1.01529	0.30997	0.422968	CP016491.1	Nif3-like dinuclear metal center hexameric protein	metal ion binding [GO:0046872]
BB562_08060	1152.27	-0.157946	0.0990038	-1.59535	0.110633	0.185376	CP016491.1	peptidase T	cytoplasm [GO:0005737]; metallopeptidase activity [GO:0008237]; tripeptide aminopeptidase activity [GO:0045148]; zinc ion binding [GO:0008270]; peptide catabolic process [GO:0043171]
BB562_08065	1553.96	-0.573197	0.0888746	-6.44951	1.12215e-10	2.77988e-09	CP016491.1	ATP-dependent chaperone ClpB	cytoplasm [GO:0005737]; ATP binding [GO:0005524]; protein metabolic process [GO:0019538]; protein refolding [GO:0042026]; response to heat [GO:0009408]
BB562_08070	1582.51	-0.310691	0.150141	-2.06933	0.0385151	0.0771719	CP016491.1	hypothetical protein	integral component of membrane [GO:0016021]
BB562_08075	1015.28	-0.195323	0.0929394	-2.10161	0.0355872	0.0723054	CP016491.1	DNA polymerase III subunit alpha	cytoplasm [GO:0005737]; 3'-5' exonuclease activity [GO:0008408]; DNA-directed DNA polymerase activity [GO:0003887]; DNA replication [GO:0006260]
BB562_08080	15573.2	-0.396912	0.0793985	-4.99899	5.76313e-07	5.30559e-06	CP016491.1	6-phosphofructokinase	cytoplasm [GO:0005737]; 6-phosphofructokinase activity [GO:0003872]; ATP binding [GO:0005524]; metal ion binding [GO:0046872]; fructose 6-phosphate metabolic process [GO:0006002]
BB562_08085	61629.9	-0.488552	0.124655	-3.91924	8.88278e-05	0.0004165	CP016491.1	pyruvate kinase	kinase activity [GO:0016301]; magnesium ion binding [GO:0000287]; potassium ion binding [GO:0030955]; pyruvate kinase activity [GO:0004743]
BB562_08090	445.076	-0.319595	0.116383	-2.74607	0.00603138	0.016066	CP016491.1	hypothetical protein	integral component of plasma membrane [GO:0005887]
BB562_08095	1342.18	-0.37135	0.0959296	-3.87107	0.000108357	0.000497932	CP016491.1	DNA-binding protein	DNA binding [GO:0003677]
BB562_08100	214.596	-0.407639	0.152119	-2.67974	0.00736802	0.01914	CP016491.1	site-specific tyrosine recombinase XerD	cytoplasm [GO:0005737]; DNA binding [GO:0003677]; tyrosine-based site-specific recombinase activity [GO:0009037]; cell cycle [GO:0007049]; cell division [GO:0051301]; chromosome segregation [GO:0007059]; transposition, DNA-mediated [GO:0006313]
BB562_08105	110.183	-0.0811189	0.187187	-0.433358	0.664755	0.745752	CP016491.1	RibT protein	transferase activity [GO:0016740]
BB562_08110	244.726	-0.267779	0.143295	-1.86872	0.0616617	0.114773	CP016491.1	segregation and condensation protein A	cytoplasm [GO:0005737]; cell cycle [GO:0007049]; cell division [GO:0051301]; chromosome segregation [GO:0007059]; DNA replication [GO:0006260]
BB562_08115	474.121	0.183752	0.109416	1.67938	0.0930772	0.160985	CP016491.1	SMC-Scp complex subunit ScpB	cytoplasm [GO:0005737]; cell division [GO:0051301]; chromosome separation [GO:0051304]; DNA replication [GO:0006260]
BB562_08120	566.29	-0.0263691	0.123197	-0.21404	0.830516	0.876173	CP016491.1	pseudouridine synthase	pseudouridine synthase activity [GO:0009982]; RNA binding [GO:0003723]; pseudouridine synthesis [GO:0001522]
BB562_08125	859.692	0.548539	0.137453	3.99074	6.58682e-05	0.000318811	CP016491.1	ECF transporter S component	integral component of membrane [GO:0016021]; plasma membrane [GO:0005886]; riboflavin transmembrane transporter activity [GO:0032217]
BB562_08130	310.344	-0.183634	0.126337	-1.45353	0.146077	0.233106	CP016491.1	hypothetical protein
BB562_08135	456.242	-0.29452	0.134333	-2.19246	0.0283461	0.0596933	CP016491.1	ATP-dependent DNA helicase	ATP binding [GO:0005524]; helicase activity [GO:0004386]; nucleic acid binding [GO:0003676]; DNA recombination [GO:0006310]
BB562_08140	3088.83	0.120252	0.111172	1.08168	0.279395	0.391843	CP016491.1	peptidoglycan-binding protein	integral component of membrane [GO:0016021]
BB562_08145	2698.37	-0.0808891	0.0899711	-0.899057	0.368622	0.483268	CP016491.1	cytidylate kinase	cytoplasm [GO:0005737]; ATP binding [GO:0005524]; cytidylate kinase activity [GO:0004127]; pyrimidine nucleotide metabolic process [GO:0006220]
BB562_08150	37487.4	-0.409735	0.0965301	-4.24463	2.1895e-05	0.000122012	CP016491.1	30S ribosomal protein S1	ribosome [GO:0005840]; nucleic acid binding [GO:0003676]
BB562_08155	3438.49	-0.507905	0.112211	-4.52636	6.00096e-06	4.04768e-05	CP016491.1	ribosome biogenesis GTPase Der	GTP binding [GO:0005525]; ribosome biogenesis [GO:0042254]
BB562_08160	35623.5	-0.480704	0.125249	-3.83799	0.000124045	0.000558715	CP016491.1	DNA-binding protein	DNA binding [GO:0003677]; chromosome condensation [GO:0030261]
BB562_08165	1043.59	-0.756618	0.103104	-7.33839	2.1618e-13	9.65723e-12	CP016491.1	hypothetical protein
BB562_08170	785.396	-0.521435	0.0970612	-5.37223	7.77708e-08	9.0181e-07	CP016491.1	HAD family hydrolase	hydrolase activity [GO:0016787]
BB562_08175	866.641	0.101284	0.095721	1.05812	0.29	0.403395	CP016491.1	4-hydroxy-tetrahydrodipicolinate reductase	cytoplasm [GO:0005737]; 4-hydroxy-tetrahydrodipicolinate reductase [GO:0008839]; NAD binding [GO:0051287]; NADP binding [GO:0050661]; oxidoreductase activity, acting on CH or CH2 groups, NAD or NADP as acceptor [GO:0016726]; diaminopimelate biosynthetic process [GO:0019877]; lysine biosynthetic process via diaminopimelate [GO:0009089]
BB562_08180	1285.86	-0.0361956	0.105087	-0.344435	0.73052	0.799166	CP016491.1	CCA tRNA nucleotidyltransferase	ATP binding [GO:0005524]; ATP:3'-cytidine-cytidine-tRNA adenylyltransferase activity [GO:0052929]; CTP:3'-cytidine-tRNA cytidylyltransferase activity [GO:0052928]; CTP:tRNA cytidylyltransferase activity [GO:0052927]; magnesium ion binding [GO:0000287]; tRNA binding [GO:0000049]; tRNA cytidylyltransferase activity [GO:0016437]; RNA repair [GO:0042245]; tRNA 3'-terminal CCA addition [GO:0001680]
BB562_08185	904.021	0.099077	0.104109	0.951667	0.341266	0.454743	CP016491.1	hypothetical protein
BB562_08190	1046.71	0.157945	0.0930021	1.6983	0.0894514	0.156104	CP016491.1	multidrug ABC transporter ATP-binding protein	cytoplasm [GO:0005737]; ATP binding [GO:0005524]; ATPase activity [GO:0016887]; DNA binding [GO:0003677]; valine-tRNA ligase activity [GO:0004832]; valyl-tRNA aminoacylation [GO:0006438]
BB562_08195	706.701	0.00291497	0.104342	0.0279368	0.977713	0.986765	CP016491.1	thymidylate synthase	cytoplasm [GO:0005737]; thymidylate synthase activity [GO:0004799]; dTMP biosynthetic process [GO:0006231]; dTTP biosynthetic process [GO:0006235]; methylation [GO:0032259]
BB562_08200	333.965	-0.0955363	0.125683	-0.760138	0.447172	0.559993	CP016491.1	dihydrofolate reductase	dihydrofolate reductase activity [GO:0004146]; NADP binding [GO:0050661]; glycine biosynthetic process [GO:0006545]; one-carbon metabolic process [GO:0006730]; tetrahydrofolate biosynthetic process [GO:0046654]
BB562_08205	1759.54	-0.270615	0.101502	-2.6661	0.00767363	0.0197457	CP016491.1	fatty acid-binding protein DegV	lipid binding [GO:0008289]
BB562_08210	551.803	0.231705	0.120594	1.92136	0.0546866	0.103631	CP016491.1	ethanolamine utilization protein EutQ	integral component of membrane [GO:0016021]
BB562_08215	524.399	0.559278	0.164019	3.40984	0.000649999	0.00240658	CP016491.1	hypothetical protein	integral component of membrane [GO:0016021]
BB562_08220	121.259	0.493943	0.230298	2.1448	0.0319689	0.0665002	CP016491.1	hypothetical protein
BB562_08225	1608.36	0.186971	0.0958038	1.9516	0.0509857	0.0974306	CP016491.1	peptidase S41	integral component of membrane [GO:0016021]; serine-type peptidase activity [GO:0008236]
BB562_08230	514.068	-0.38918	0.159164	-2.44515	0.014479	0.0342197	CP016491.1	MFS transporter	integral component of membrane [GO:0016021]; transmembrane transport [GO:0055085]
BB562_08235	38.4341	-0.419795	0.280911	-1.49441	0.135069	0.218954	CP016491.1	LysR family transcriptional regulator	DNA binding [GO:0003677]; DNA-binding transcription factor activity [GO:0003700]
BB562_08240	136.712	-0.589064	0.168889	-3.48788	0.000486873	0.00188724	CP016491.1	5-methyltetrahydropteroyltriglutamate--homocysteine methyltransferase	methyltransferase activity [GO:0008168]; methylation [GO:0032259]
BB562_08245	294.876	-0.125897	0.148987	-0.84502	0.3981	0.510382	CP016491.1	ribosome biogenesis GTPase YlqF	cytoplasm [GO:0005737]; GTP binding [GO:0005525]
BB562_08250	252.065	-0.0952058	0.146696	-0.648999	0.516339	0.623681	CP016491.1	ribonuclease HII	cytoplasm [GO:0005737]; manganese ion binding [GO:0030145]; RNA binding [GO:0003723]; RNA-DNA hybrid ribonuclease activity [GO:0004523]; RNA catabolic process [GO:0006401]
BB562_08255	239.319	-0.122212	0.154979	-0.788576	0.43036	0.543434	CP016491.1	DNA protecting protein DprA	DNA mediated transformation [GO:0009294]
BB562_08260	3705.68	0.387609	0.11018	3.51798	0.000434847	0.00170008	CP016491.1	DNA topoisomerase I	chromosome [GO:0005694]; DNA binding [GO:0003677]; DNA topoisomerase type I (single strand cut, ATP-independent) activity [GO:0003917]; metal ion binding [GO:0046872]; DNA topological change [GO:0006265]
BB562_08265	2699.44	0.074856	0.102936	0.727206	0.4671	0.578567	CP016491.1	methylenetetrahydrofolate--tRNA-(uracil(54)-C(5))-methyltransferase (FADH(2)-oxidizing) TrmFO	cytoplasm [GO:0005737]; 5,10-methylenetetrahydrofolate-dependent tRNA (m5U54) methyltransferase activity [GO:0030698]; flavin adenine dinucleotide binding [GO:0050660]; methylenetetrahydrofolate-tRNA-(uracil-5-)-methyltransferase (FADH2-oxidizing) activity [GO:0047151]
BB562_08270	800.973	0.727189	0.154972	4.6924	2.70024e-06	2.02704e-05	CP016491.1	tyrosine recombinase XerC	cytoplasm [GO:0005737]; DNA binding [GO:0003677]; tyrosine-based site-specific recombinase activity [GO:0009037]; cell cycle [GO:0007049]; cell division [GO:0051301]; chromosome segregation [GO:0007059]; transposition, DNA-mediated [GO:0006313]
BB562_08275	351.41	0.530615	0.145946	3.63568	0.000277246	0.00114123	CP016491.1	HslU--HslV peptidase proteolytic subunit	HslUV protease complex [GO:0009376]; proteasome core complex [GO:0005839]; metal ion binding [GO:0046872]; threonine-type endopeptidase activity [GO:0004298]; proteolysis involved in cellular protein catabolic process [GO:0051603]
BB562_08280	1362.1	0.320604	0.110911	2.89063	0.00384474	0.0110516	CP016491.1	HslU--HslV peptidase ATPase subunit	HslUV protease complex [GO:0009376]; ATP binding [GO:0005524]; ATPase activity [GO:0016887]; peptidase activity, acting on L-amino acid peptides [GO:0070011]
BB562_08285	1097.62	0.0848568	0.0997099	0.851037	0.394749	0.508841	CP016491.1	galactose mutarotase	carbohydrate binding [GO:0030246]; isomerase activity [GO:0016853]; carbohydrate metabolic process [GO:0005975]
BB562_08290	1541.12	-0.176544	0.13393	-1.31818	0.187445	0.284244	CP016491.1	acyl-phosphate glycerol 3-phosphate acyltransferase	integral component of membrane [GO:0016021]; plasma membrane [GO:0005886]; acyl-phosphate glycerol-3-phosphate acyltransferase activity [GO:0043772]; phospholipid biosynthetic process [GO:0008654]
BB562_08295	2020.17	0.162029	0.165098	0.981411	0.32639	0.439235	CP016491.1	DNA topoisomerase IV subunit B	chromosome [GO:0005694]; ATP binding [GO:0005524]; DNA binding [GO:0003677]; DNA topoisomerase type II (double strand cut, ATP-hydrolyzing) activity [GO:0003918]; chromosome segregation [GO:0007059]; DNA topological change [GO:0006265]
BB562_08300	1735.96	-0.550386	0.215876	-2.54955	0.0107861	0.0264971	CP016491.1	DNA topoisomerase IV subunit A	chromosome [GO:0005694]; extrinsic component of plasma membrane [GO:0019897]; ATP binding [GO:0005524]; DNA binding [GO:0003677]; DNA topoisomerase type II (double strand cut, ATP-hydrolyzing) activity [GO:0003918]; chromosome segregation [GO:0007059]; DNA topological change [GO:0006265]
BB562_08305	4224.56	-0.147861	0.127334	-1.1612	0.245559	0.354798	CP016491.1	LysR family transcriptional regulator	DNA binding [GO:0003677]; DNA-binding transcription factor activity [GO:0003700]
BB562_08310	6159.69	-0.190465	0.0957792	-1.98858	0.0467473	0.0907957	CP016491.1	manganese-dependent inorganic pyrophosphatase	cytoplasm [GO:0005737]; metal ion binding [GO:0046872]; pyrophosphatase activity [GO:0016462]
BB562_08315	325.76	-0.614684	0.168438	-3.64931	0.000262941	0.00108399	CP016491.1	peptide-methionine (R)-S-oxide reductase	peptide-methionine (R)-S-oxide reductase activity [GO:0033743]; protein repair [GO:0030091]; response to oxidative stress [GO:0006979]
BB562_08320	697.802	-0.685427	0.156232	-4.38725	1.14792e-05	7.02939e-05	CP016491.1	peptide-methionine (S)-S-oxide reductase	peptide-methionine (S)-S-oxide reductase activity [GO:0008113]; cellular protein modification process [GO:0006464]
BB562_08325	23.6821	0.670806	0.404881	1.6568	0.0975597	0.167201	CP016491.1	hypothetical protein
BB562_08330	66.4307	0.490421	0.279301	1.75589	0.0791078	0.140987	CP016491.1	integrase	DNA binding [GO:0003677]; DNA integration [GO:0015074]
BB562_08340	6.07013	1.22783	0.723043	1.69814	0.0894806	0.156104	CP016491.1	flavodoxin	electron transfer activity [GO:0009055]; FMN binding [GO:0010181]
BB562_08345	73.0509	-0.267075	0.227847	-1.17216	0.241131	0.349512	CP016491.1	oxidoreductase
BB562_08350	88.8051	0.289586	0.218524	1.32519	0.185107	0.28164	CP016491.1	Zn-dependent alcohol dehydrogenase	oxidoreductase activity [GO:0016491]; zinc ion binding [GO:0008270]
BB562_08355	28.699	0.356865	0.332996	1.07168	0.283863	0.39668	CP016491.1	hypothetical protein	FMN binding [GO:0010181]
BB562_08360	13.4689	0.707533	0.473359	1.49471	0.134991	0.218954	CP016491.1	hypothetical protein (pseudogene)
BB562_08365	11.0402	1.38421	0.612218	2.26097	0.023761	0.0514767	CP016491.1	glycosyl transferase family 2	integral component of membrane [GO:0016021]; transferase activity [GO:0016740]
BB562_08370	51.938	0.520259	0.334856	1.55368	0.120261	0.198855	CP016491.1	hypothetical protein	integral component of membrane [GO:0016021]
BB562_08375	31.5664	-0.0371432	0.345278	-0.107575	0.914333	0.94092	CP016491.1	pyridine nucleotide-disulfide oxidoreductase	cell [GO:0005623]; electron transfer activity [GO:0009055]; flavin adenine dinucleotide binding [GO:0050660]; cell redox homeostasis [GO:0045454]
BB562_08380	192.62	-0.538949	0.154718	-3.48343	0.000495037	0.00191344	CP016491.1	MarR family transcriptional regulator	DNA-binding transcription factor activity [GO:0003700]
BB562_08385	221.714	-0.61031	0.170666	-3.57606	0.000348814	0.00139988	CP016491.1	GNAT family N-acetyltransferase	N-acetyltransferase activity [GO:0008080]
BB562_08390	1564.63	0.0900278	0.102514	0.878203	0.379834	0.493584	CP016491.1	ribitolphosphotransferase	membrane [GO:0016020]; CDP-glycerol glycerophosphotransferase activity [GO:0047355]
BB562_08395	486.397	0.00713452	0.149949	0.0475797	0.962051	0.974705	CP016491.1	ribitolphosphotransferase	membrane [GO:0016020]; CDP-glycerol glycerophosphotransferase activity [GO:0047355]
BB562_08400	488.741	0.505432	0.175381	2.8819	0.00395281	0.0112908	CP016491.1	ribitol-5-phosphate dehydrogenase	ribitol-5-phosphate 2-dehydrogenase activity [GO:0050256]; zinc ion binding [GO:0008270]; cell wall organization [GO:0071555]; poly(ribitol phosphate) teichoic acid biosynthetic process [GO:1902012]
BB562_08415	273.239	0.46741	0.160129	2.91895	0.00351208	0.0102357	CP016491.1	2-C-methyl-D-erythritol 4-phosphate cytidylyltransferase (pseudogene)
BB562_08420	125.918	0.617331	0.191755	3.21938	0.0012847	0.00434342	CP016491.1	hypothetical protein	integral component of membrane [GO:0016021]
BB562_08425	245.102	0.0659789	0.134956	0.488893	0.624917	0.714004	CP016491.1	lactate permease	integral component of plasma membrane [GO:0005887]; lactate transmembrane transporter activity [GO:0015129]
BB562_08430	74.2443	0.725179	0.221982	3.26683	0.00108757	0.00373724	CP016491.1	hypothetical protein
BB562_08435	574.663	0.135548	0.124284	1.09063	0.275434	0.387685	CP016491.1	hypothetical protein
BB562_08440	1005.19	0.182873	0.133242	1.37249	0.169911	0.263672	CP016491.1	amino acid permease	membrane [GO:0016020]; transmembrane transporter activity [GO:0022857]
BB562_08445	744.18	0.117964	0.125192	0.94226	0.34606	0.45911	CP016491.1	DUF368 domain-containing protein	integral component of membrane [GO:0016021]
BB562_08450	95.9835	-0.0109361	0.19589	-0.0558278	0.955479	0.969352	CP016491.1	cyclic nucleotide-binding protein	integral component of membrane [GO:0016021]
BB562_08455	328.29	-0.403782	0.127502	-3.16687	0.00154091	0.00509586	CP016491.1	hypothetical protein
BB562_08460	236.711	-0.592348	0.169341	-3.49797	0.000468818	0.00182244	CP016491.1	hypothetical protein
BB562_08465	176.202	-0.504928	0.168956	-2.98852	0.00280334	0.00845968	CP016491.1	MFS transporter	integral component of membrane [GO:0016021]; transmembrane transport [GO:0055085]
BB562_08470	154.434	-0.291634	0.179331	-1.62624	0.1039	0.176073	CP016491.1	DUF4931 domain-containing protein	UDP-glucose:hexose-1-phosphate uridylyltransferase activity [GO:0008108]; zinc ion binding [GO:0008270]; galactose catabolic process via UDP-galactose [GO:0033499]
BB562_08475	1091.62	-0.547448	0.13115	-4.17421	2.99026e-05	0.000156701	CP016491.1	RNA-binding protein
BB562_08480	2409.53	-0.498023	0.14837	-3.35664	0.000788968	0.00283259	CP016491.1	hypothetical protein	integral component of membrane [GO:0016021]
BB562_08485	111.485	-0.351658	0.216438	-1.62475	0.104216	0.176499	CP016491.1	hypothetical protein	integral component of membrane [GO:0016021]
BB562_08490	666.791	-0.822131	0.135191	-6.08124	1.19259e-09	2.1522e-08	CP016491.1	GNAT family N-acetyltransferase	glucosamine 6-phosphate N-acetyltransferase activity [GO:0004343]; UDP-N-acetylglucosamine biosynthetic process [GO:0006048]
BB562_08495	1962.41	-0.58225	0.130098	-4.47547	7.62442e-06	4.99436e-05	CP016491.1	fatty acid-binding protein DegV	lipid binding [GO:0008289]
BB562_08500	167.869	-0.190104	0.151909	-1.25143	0.210778	0.313692	CP016491.1	MarR family transcriptional regulator	DNA-binding transcription factor activity [GO:0003700]
BB562_08505	351.175	-0.612485	0.137896	-4.44164	8.92747e-06	5.72409e-05	CP016491.1	hypothetical protein
BB562_08510	7.44992	0.583201	0.600385	0.971377	0.331361	0.444588	CP016491.1	ABC transporter permease	integral component of membrane [GO:0016021]; transmembrane transport [GO:0055085]
BB562_08515	6.13976	1.70416	0.68512	2.48738	0.0128687	0.0307608	CP016491.1	ABC transporter ATP-binding protein	ATP binding [GO:0005524]; ATPase activity [GO:0016887]
BB562_08520	53.2231	1.24556	0.287558	4.33152	1.48081e-05	8.64071e-05	CP016491.1	transcriptional regulator
BB562_08525	12.4377	0.994948	0.488558	2.0365	0.0417005	0.0821054	CP016491.1	LuxR family transcriptional regulator
BB562_08530	30.8261	0.256365	0.338329	0.757737	0.448608	0.561276	CP016491.1	chloramphenicol acetyltransferase CAT	chloramphenicol O-acetyltransferase activity [GO:0008811]
BB562_08535	94.7463	0.228123	0.229587	0.993625	0.320406	0.433518	CP016491.1	hypothetical protein
BB562_08540	117.816	0.421041	0.165354	2.54631	0.010887	0.026655	CP016491.1	phosphoglycerate mutase	catalytic activity [GO:0003824]
BB562_08545	1665.34	-0.284978	0.106585	-2.6737	0.00750185	0.0193768	CP016491.1	hypothetical protein	integral component of membrane [GO:0016021]
BB562_08550	1574.45	0.0769338	0.0993686	0.774227	0.438797	0.552041	CP016491.1	carbamoyl-phosphate-synthetase	ATP binding [GO:0005524]; carbamoyl-phosphate synthase (glutamine-hydrolyzing) activity [GO:0004088]; metal ion binding [GO:0046872]; 'de novo' UMP biosynthetic process [GO:0044205]
BB562_08555	436.82	0.654679	0.182202	3.59315	0.0003267	0.00132242	CP016491.1	carbamoyl phosphate synthase small subunit	ATP binding [GO:0005524]; carbamoyl-phosphate synthase (glutamine-hydrolyzing) activity [GO:0004088]; 'de novo' pyrimidine nucleobase biosynthetic process [GO:0006207]; 'de novo' UMP biosynthetic process [GO:0044205]; arginine biosynthetic process [GO:0006526]; glutamine metabolic process [GO:0006541]
BB562_08560	149.65	0.983706	0.229572	4.28495	1.82781e-05	0.000103336	CP016491.1	bifunctional pyr operon transcriptional regulator/uracil phosphoribosyltransferase	RNA binding [GO:0003723]; uracil phosphoribosyltransferase activity [GO:0004845]; DNA-templated transcription, termination [GO:0006353]; nucleoside metabolic process [GO:0009116]
BB562_08565	529.259	-0.260401	0.123221	-2.11329	0.0345758	0.0704706	CP016491.1	pseudouridine synthase	pseudouridine synthase activity [GO:0009982]; RNA binding [GO:0003723]; pseudouridine synthesis [GO:0001522]
BB562_08570	130.013	-0.244992	0.18998	-1.28957	0.197201	0.296563	CP016491.1	signal peptidase II	integral component of membrane [GO:0016021]; plasma membrane [GO:0005886]; aspartic-type endopeptidase activity [GO:0004190]
BB562_08575	3785.46	-0.139681	0.121405	-1.15053	0.249924	0.359534	CP016491.1	formate--tetrahydrofolate ligase	ATP binding [GO:0005524]; formate-tetrahydrofolate ligase activity [GO:0004329]; tetrahydrofolate interconversion [GO:0035999]
BB562_08580	388.826	0.743608	0.201735	3.68605	0.000227759	0.000953369	CP016491.1	hypothetical protein	integral component of membrane [GO:0016021]
BB562_08585	48.9219	0.234526	0.268288	0.874157	0.382033	0.495969	CP016491.1	ribonuclease HI	nucleic acid binding [GO:0003676]; RNA-directed DNA polymerase activity [GO:0003964]; RNA-DNA hybrid ribonuclease activity [GO:0004523]
BB562_08590	1057.13	0.148063	0.0975313	1.51811	0.128987	0.210221	CP016491.1	oxidoreductase	oxidoreductase activity [GO:0016491]
BB562_08595	743.282	0.423931	0.148739	2.85016	0.00436968	0.012301	CP016491.1	hypothetical protein	integral component of membrane [GO:0016021]
BB562_08600	53.7168	1.04139	0.24581	4.23658	2.26948e-05	0.000125698	CP016491.1	ABC transporter ATP-binding protein	ATP binding [GO:0005524]; ATPase activity [GO:0016887]
BB562_08605	73.8542	0.594607	0.247479	2.40266	0.0162764	0.0378441	CP016491.1	hypothetical protein	integral component of membrane [GO:0016021]
BB562_08610	88.4046	-0.229602	0.209889	-1.09392	0.273991	0.386052	CP016491.1	glycosyl hydrolase family 25	lysozyme activity [GO:0003796]; cell wall macromolecule catabolic process [GO:0016998]; peptidoglycan catabolic process [GO:0009253]
BB562_08615	134.928	0.384237	0.16448	2.33608	0.0194872	0.0438067	CP016491.1	glycosyl transferase	transferase activity [GO:0016740]
BB562_08620	14.6094	0.670709	0.440588	1.5223	0.127933	0.209003	CP016491.1	hypothetical protein
BB562_08625	39.0554	-1.46694	0.302659	-4.84685	1.25437e-06	1.03818e-05	CP016491.1	esterase	serine-type peptidase activity [GO:0008236]
BB562_08640	557.685	0.658504	0.133811	4.92116	8.60311e-07	7.51393e-06	CP016491.1	RNA methyltransferase	methyltransferase activity [GO:0008168]; RNA binding [GO:0003723]; methylation [GO:0032259]
BB562_08650	4743.66	-0.591582	0.1218	-4.85701	1.19171e-06	9.93089e-06	CP016491.1	cell division protein GpsB	cytoplasm [GO:0005737]; cell cycle [GO:0007049]; cell division [GO:0051301]; regulation of cell shape [GO:0008360]
BB562_08655	216.697	0.685701	0.153335	4.47193	7.75183e-06	5.05353e-05	CP016491.1	hypothetical protein
BB562_08660	878.064	-0.0947411	0.125003	-0.75791	0.448505	0.561276	CP016491.1	Holliday junction resolvase RecU	cytoplasm [GO:0005737]; crossover junction endodeoxyribonuclease activity [GO:0008821]; magnesium ion binding [GO:0000287]; nucleic acid binding [GO:0003676]; chromosome segregation [GO:0007059]; DNA recombination [GO:0006310]; DNA repair [GO:0006281]
BB562_08665	3539.41	0.146793	0.0900491	1.63014	0.103071	0.175434	CP016491.1	carboxypeptidase	integral component of membrane [GO:0016021]; carboxypeptidase activity [GO:0004180]; penicillin binding [GO:0008658]; transferase activity [GO:0016740]
BB562_08670	24.1263	-1.87537	0.451212	-4.1563	3.23447e-05	0.000168527	CP016491.1	iron ABC transporter ATP-binding protein	ATP-binding cassette (ABC) transporter complex [GO:0043190]; ATP binding [GO:0005524]; ATPase activity [GO:0016887]; transmembrane transporter activity [GO:0022857]
BB562_08675	18.0689	-1.09565	0.479895	-2.28311	0.0224238	0.0489229	CP016491.1	iron ABC transporter substrate-binding protein	metal ion binding [GO:0046872]
BB562_08680	25.0772	-0.687643	0.365813	-1.87976	0.0601402	0.112334	CP016491.1	iron ABC transporter permease	integral component of membrane [GO:0016021]; plasma membrane [GO:0005886]; transmembrane transport [GO:0055085]
BB562_08685	298.746	-1.1347	0.515406	-2.20156	0.0276965	0.0585971	CP016491.1	universal stress protein UspA
BB562_08690	16.2179	1.09156	0.455037	2.39883	0.0164477	0.0381536	CP016491.1	metal ABC transporter substrate-binding protein
BB562_08695	7.74617	0.88846	0.69564	1.27718	0.201538	0.302418	CP016491.1	methionine ABC transporter permease	integral component of membrane [GO:0016021]; plasma membrane [GO:0005886]; transmembrane transport [GO:0055085]
BB562_08700	14.3198	0.843639	0.511865	1.64817	0.0993184	0.169895	CP016491.1	phosphate ABC transporter ATP-binding protein	plasma membrane [GO:0005886]; ATP binding [GO:0005524]; ATPase activity [GO:0016887]; ATPase-coupled amino acid transmembrane transporter activity [GO:0015424]; methionine transport [GO:0015821]
BB562_08705	847.891	-0.222114	0.102417	-2.16872	0.030104	0.0630057	CP016491.1	DNA replication protein DnaD
BB562_08710	5658.77	-0.191831	0.0961684	-1.99474	0.0460709	0.0896098	CP016491.1	asparagine--tRNA ligase	cytoplasm [GO:0005737]; asparagine-tRNA ligase activity [GO:0004816]; ATP binding [GO:0005524]; nucleic acid binding [GO:0003676]; asparaginyl-tRNA aminoacylation [GO:0006421]
BB562_08715	1966.06	-0.239207	0.0930905	-2.56961	0.0101812	0.0252216	CP016491.1	aspartate aminotransferase	pyridoxal phosphate binding [GO:0030170]; transaminase activity [GO:0008483]; biosynthetic process [GO:0009058]
BB562_08720	732.882	-0.166433	0.114835	-1.44931	0.14725	0.234242	CP016491.1	hypothetical protein
BB562_08725	1723.64	-0.208518	0.0976789	-2.13473	0.0327831	0.0676772	CP016491.1	diguanylate cyclase	3'-5' exonuclease activity [GO:0008408]; ATP binding [GO:0005524]; DNA binding [GO:0003677]; DNA-directed DNA polymerase activity [GO:0003887]; helicase activity [GO:0004386]; DNA replication [GO:0006260]
BB562_08730	14.0293	0.72679	0.476958	1.5238	0.127558	0.20864	CP016491.1	hypothetical protein
BB562_08735	432.061	0.352392	0.171555	2.0541	0.0399657	0.0793329	CP016491.1	mevalonate kinase	cytoplasm [GO:0005737]; ATP binding [GO:0005524]; mevalonate kinase activity [GO:0004496]; isoprenoid biosynthetic process [GO:0008299]
BB562_08740	614.866	0.134645	0.135356	0.994745	0.31986	0.43321	CP016491.1	diphosphomevalonate decarboxylase	cytosol [GO:0005829]; ATP binding [GO:0005524]; diphosphomevalonate decarboxylase activity [GO:0004163]; isopentenyl diphosphate biosynthetic process, mevalonate pathway [GO:0019287]
BB562_08745	1542.79	0.299767	0.144383	2.07619	0.037876	0.0762276	CP016491.1	phosphomevalonate kinase	ATP binding [GO:0005524]; kinase activity [GO:0016301]
BB562_08750	738.048	-0.258585	0.109834	-2.35433	0.0185563	0.0419982	CP016491.1	type 2 isopentenyl-diphosphate Delta-isomerase	cytoplasm [GO:0005737]; FMN binding [GO:0010181]; isopentenyl-diphosphate delta-isomerase activity [GO:0004452]; magnesium ion binding [GO:0000287]; NADPH binding [GO:0070402]; oxidoreductase activity [GO:0016491]; isoprenoid biosynthetic process [GO:0008299]
BB562_08765	1.15608	1.28079	1.73002	0.740333	0.459098	NA	CP016491.1	3-isopropylmalate dehydratase large subunit	3-isopropylmalate dehydratase activity [GO:0003861]; 4 iron, 4 sulfur cluster binding [GO:0051539]; metal ion binding [GO:0046872]; leucine biosynthetic process [GO:0009098]
BB562_08770	1.08902	2.33474	1.76084	1.32592	0.184866	NA	CP016491.1	3-isopropylmalate dehydrogenase	3-isopropylmalate dehydrogenase activity [GO:0003862]; metal ion binding [GO:0046872]; leucine biosynthetic process [GO:0009098]
BB562_08775	1.8615	1.90289	1.34015	1.41991	0.155633	NA	CP016491.1	2-isopropylmalate synthase	transferase activity, transferring acyl groups, acyl groups converted into alkyl on transfer [GO:0046912]; carboxylic acid metabolic process [GO:0019752]
BB562_08780	131.95	1.31222	0.286681	4.57726	4.711e-06	3.26653e-05	CP016491.1	galactose mutarotase	carbohydrate binding [GO:0030246]; isomerase activity [GO:0016853]; carbohydrate metabolic process [GO:0005975]
BB562_08785	374.575	1.44497	0.315021	4.58691	4.49854e-06	3.14321e-05	CP016491.1	maltose phosphorylase	carbohydrate binding [GO:0030246]; catalytic activity [GO:0003824]; carbohydrate metabolic process [GO:0005975]
BB562_08790	521.711	1.10911	0.284709	3.8956	9.79543e-05	0.000457064	CP016491.1	MFS transporter	integral component of membrane [GO:0016021]; transmembrane transport [GO:0055085]
BB562_08820	1269	-0.269214	0.104431	-2.57791	0.00994009	0.0247368	CP016491.1	hypothetical protein	integral component of membrane [GO:0016021]
BB562_08825	727.338	0.0725204	0.152832	0.474512	0.635135	0.72295	CP016491.1	RNA methyltransferase	cytoplasm [GO:0005737]; methyltransferase activity [GO:0008168]; RNA binding [GO:0003723]; methylation [GO:0032259]
BB562_08830	398.202	0.110509	0.172838	0.639381	0.522575	0.628983	CP016491.1	HAD family hydrolase	hydrolase activity [GO:0016787]
BB562_08835	47.3397	-0.491703	0.305225	-1.61095	0.10719	0.18075	CP016491.1	amino acid permease	integral component of membrane [GO:0016021]; transmembrane transporter activity [GO:0022857]
BB562_08840	25.4726	-0.549309	0.36596	-1.50101	0.133354	0.216432	CP016491.1	4-aminobutyrate aminotransferase	pyridoxal phosphate binding [GO:0030170]; transaminase activity [GO:0008483]
BB562_08845	446.956	0.0378966	0.132457	0.286106	0.774797	0.830902	CP016491.1	hypothetical protein	zinc ion binding [GO:0008270]
BB562_08850	9.07776	-0.343113	0.601343	-0.570578	0.568285	0.667682	CP016491.1	TetR family transcriptional regulator	DNA binding [GO:0003677]
BB562_08855	13.9147	1.9564	0.529095	3.69763	0.000217622	0.000916568	CP016491.1	hypothetical protein	integral component of membrane [GO:0016021]
BB562_08865	9.70492	0.229242	0.613015	0.373959	0.708435	0.781679	CP016491.1	hypothetical protein	integral component of membrane [GO:0016021]; transmembrane transport [GO:0055085]
BB562_08890	4.57426	2.56501	1.01108	2.5369	0.011184	0.0271868	CP016491.1	hypothetical protein	integral component of membrane [GO:0016021]
BB562_08895	39.6917	0.849871	0.307724	2.7618	0.00574841	0.0154329	CP016491.1	hypothetical protein	integral component of membrane [GO:0016021]
BB562_08900	69.6849	0.664507	0.214538	3.09739	0.00195232	0.00625156	CP016491.1	hypothetical protein
BB562_08905	11.5415	-0.021858	0.530697	-0.0411873	0.967147	0.978939	CP016491.1	hypothetical protein (pseudogene)
BB562_08910	1107.14	0.513654	0.165032	3.11245	0.00185542	0.00599765	CP016491.1	potassium transporter Kef	voltage-gated potassium channel complex [GO:0008076]; voltage-gated potassium channel activity [GO:0005249]
BB562_08915	879.329	0.466616	0.168236	2.77358	0.0055444	0.0150483	CP016491.1	1%2C4-dihydroxy-2-naphthoate prenyltransferase	integral component of membrane [GO:0016021]; prenyltransferase activity [GO:0004659]
BB562_08920	733.293	-0.415453	0.132635	-3.13229	0.00173446	0.00565361	CP016491.1	diaminopimelate decarboxylase	diaminopimelate decarboxylase activity [GO:0008836]; pyridoxal phosphate binding [GO:0030170]; lysine biosynthetic process via diaminopimelate [GO:0009089]
BB562_08925	735.83	-0.706896	0.139647	-5.06204	4.14805e-07	3.95225e-06	CP016491.1	tautomerase	isomerase activity [GO:0016853]; cellular aromatic compound metabolic process [GO:0006725]
BB562_08930	798.457	-0.285652	0.102431	-2.78874	0.00529132	0.0144478	CP016491.1	peptidase U34 (pseudogene)
BB562_08940	1406.74	-0.917689	0.298958	-3.06962	0.00214331	0.00678343	CP016491.1	hypothetical protein
BB562_08945	412.842	-1.00674	0.231412	-4.3504	1.35887e-05	8.0498e-05	CP016491.1	hypothetical protein	integral component of membrane [GO:0016021]
BB562_08950	310.896	-1.12981	0.203045	-5.56432	2.63182e-08	3.48141e-07	CP016491.1	hypothetical protein	integral component of membrane [GO:0016021]
BB562_08955	112.443	-0.661732	0.201218	-3.28863	0.00100675	0.00350817	CP016491.1	diacylglycerol kinase	NAD+ kinase activity [GO:0003951]
BB562_08960	649.973	-0.31193	0.14341	-2.17508	0.0296238	0.0621438	CP016491.1	hypothetical protein	integral component of membrane [GO:0016021]
BB562_08965	283.699	-1.04752	0.346267	-3.02518	0.00248484	0.00763594	CP016491.1	universal stress protein UspA
BB562_08970	302.313	-0.786088	0.283885	-2.76904	0.00562224	0.0151389	CP016491.1	sensory protein	integral component of membrane [GO:0016021]
BB562_08975	199.783	-0.201705	0.166332	-1.21266	0.225259	0.331602	CP016491.1	hypothetical protein
BB562_08980	244.185	-0.0626054	0.144214	-0.434114	0.664205	0.745453	CP016491.1	hypothetical protein
BB562_08985	8.14163	-0.444675	0.593238	-0.749574	0.453512	0.565988	CP016491.1	hypothetical protein
BB562_08990	8.3711	0.332905	0.575288	0.578675	0.562808	0.663058	CP016491.1	hypothetical protein
BB562_08995	39.7336	0.791798	0.296644	2.66919	0.00760347	0.0196021	CP016491.1	hypothetical protein
BB562_09035	559.801	0.318953	0.106894	2.98383	0.00284666	0.0085431	CP016491.1	hypothetical protein (pseudogene)
BB562_09040	110.275	-0.18095	0.194738	-0.929197	0.352787	0.465317	CP016491.1	hypothetical protein
BB562_09045	17.0339	-0.417816	0.398522	-1.04842	0.294447	0.407561	CP016491.1	MFS transporter (pseudogene)
BB562_09050	79.5654	0.806831	0.220299	3.66243	0.000249833	0.00103622	CP016491.1	TetR family transcriptional regulator	DNA binding [GO:0003677]
BB562_09055	394.495	-0.239114	0.143089	-1.67109	0.0947039	0.163128	CP016491.1	ribosome small subunit-dependent GTPase A	cytoplasm [GO:0005737]; GTP binding [GO:0005525]; GTPase activity [GO:0003924]; metal ion binding [GO:0046872]; rRNA binding [GO:0019843]; ribosomal small subunit biogenesis [GO:0042274]
BB562_09060	209.046	0.3146	0.132547	2.37349	0.0176208	0.0402487	CP016491.1	acyl-CoA thioesterase	thiolester hydrolase activity [GO:0016790]
BB562_09065	336.606	0.177878	0.126332	1.40802	0.159125	0.250356	CP016491.1	LysR family transcriptional regulator	DNA binding [GO:0003677]; DNA-binding transcription factor activity [GO:0003700]
BB562_09070	15.4097	0.430347	0.454257	0.947364	0.343453	0.456319	CP016491.1	hypothetical protein	integral component of membrane [GO:0016021]
BB562_09075	9517.51	0.0156962	0.163405	0.096057	0.923475	0.947466	CP016491.1	phosphopantetheinyl transferase	holo-[acyl-carrier-protein] synthase activity [GO:0008897]; magnesium ion binding [GO:0000287]
BB562_09080	13935.7	0.0838969	0.122255	0.686246	0.492558	0.601623	CP016491.1	enoyl-[acyl-carrier-protein] reductase	enoyl-[acyl-carrier-protein] reductase (NADH) activity [GO:0004318]; enoyl-[acyl-carrier-protein] reductase activity [GO:0016631]; fatty acid biosynthetic process [GO:0006633]
BB562_09085	9140.22	0.103557	0.126434	0.819064	0.41275	0.524356	CP016491.1	acetyl-CoA carboxylase carboxyl transferase subunit alpha	acetyl-CoA carboxylase complex [GO:0009317]; acetyl-CoA carboxylase activity [GO:0003989]; transferase activity [GO:0016740]; fatty acid biosynthetic process [GO:0006633]
BB562_09090	9241.44	0.14942	0.128257	1.165	0.244019	0.352759	CP016491.1	acetyl-CoA carboxylase subunit beta	acetyl-CoA carboxylase complex [GO:0009317]; acetyl-CoA carboxylase activity [GO:0003989]; ATP binding [GO:0005524]; carboxyl- or carbamoyltransferase activity [GO:0016743]; zinc ion binding [GO:0008270]; fatty acid biosynthetic process [GO:0006633]; malonyl-CoA biosynthetic process [GO:2001295]
BB562_09095	16894.6	0.130095	0.133615	0.973658	0.330226	0.443284	CP016491.1	acetyl-CoA carboxylase biotin carboxylase subunit	ATP binding [GO:0005524]; metal ion binding [GO:0046872]
BB562_09100	2787.31	0.399342	0.117807	3.38979	0.000699467	0.00255503	CP016491.1	beta-hydroxyacyl-ACP dehydratase
BB562_09105	5499.39	0.359513	0.131609	2.73168	0.00630123	0.0167032	CP016491.1	acetyl-CoA carboxylase biotin carboxyl carrier protein subunit	acetyl-CoA carboxylase complex [GO:0009317]; acetyl-CoA carboxylase activity [GO:0003989]; fatty acid biosynthetic process [GO:0006633]
BB562_09110	16401	0.281176	0.129434	2.17235	0.0298296	0.0625274	CP016491.1	beta-ketoacyl-[acyl-carrier-protein] synthase II	beta-ketoacyl-acyl-carrier-protein synthase II activity [GO:0033817]; fatty acid biosynthetic process [GO:0006633]
BB562_09115	12128.7	0.29556	0.11769	2.51134	0.0120274	0.0289784	CP016491.1	beta-ketoacyl-ACP reductase	oxidoreductase activity [GO:0016491]
BB562_09120	16930	0.297737	0.12855	2.31612	0.0205515	0.0457539	CP016491.1	ACP S-malonyltransferase	[acyl-carrier-protein] S-malonyltransferase activity [GO:0004314]
BB562_09125	4156.87	0.376564	0.134273	2.80446	0.00504009	0.013859	CP016491.1	acyl carrier protein	cytoplasm [GO:0005737]; acyl carrier activity [GO:0000036]
BB562_09130	18576.3	0.193934	0.100437	1.93091	0.0534941	0.101725	CP016491.1	3-oxoacyl-ACP synthase	cytoplasm [GO:0005737]; 3-oxoacyl-[acyl-carrier-protein] synthase activity [GO:0004315]; beta-ketoacyl-acyl-carrier-protein synthase III activity [GO:0033818]; fatty acid biosynthetic process [GO:0006633]
BB562_09135	9550.18	0.190055	0.0958946	1.98191	0.0474894	0.0919748	CP016491.1	3-hydroxyacyl-[acyl-carrier-protein] dehydratase FabZ	cytoplasm [GO:0005737]; (3R)-hydroxymyristoyl-[acyl-carrier-protein] dehydratase activity [GO:0008659]; 3-hydroxydecanoyl-[acyl-carrier-protein] dehydratase activity [GO:0008693]; 3-hydroxyoctanoyl-[acyl-carrier-protein] dehydratase activity [GO:0047451]; 3-hydroxypalmitoyl-[acyl-carrier-protein] dehydratase activity [GO:0004317]; fatty acid biosynthetic process [GO:0006633]; lipid A biosynthetic…
BB562_09140	150.378	-0.0680162	0.204487	-0.332619	0.739422	0.805325	CP016491.1	hypothetical protein	integral component of membrane [GO:0016021]
BB562_09145	601.819	0.0632195	0.136852	0.461955	0.644114	0.72921	CP016491.1	Zn-dependent alcohol dehydrogenase	oxidoreductase activity [GO:0016491]; zinc ion binding [GO:0008270]
BB562_09150	249.319	0.485079	0.158835	3.05398	0.00225827	0.00708627	CP016491.1	MerR family transcriptional regulator	DNA binding [GO:0003677]; regulation of transcription, DNA-templated [GO:0006355]
BB562_09155	20.4149	1.24988	0.446233	2.80096	0.00509515	0.0139541	CP016491.1	hypothetical protein
BB562_09160	10.0456	-0.307191	0.561642	-0.546952	0.584412	0.682022	CP016491.1	tryptophan synthase subunit alpha	tryptophan synthase activity [GO:0004834]
BB562_09165	11.8702	0.804263	0.548066	1.46746	0.142252	0.22829	CP016491.1	tryptophan synthase subunit beta (pseudogene)
BB562_09170	2.23427	-0.70909	1.22466	-0.57901	0.562582	NA	CP016491.1	N-(5'-phosphoribosyl)anthranilate isomerase	phosphoribosylanthranilate isomerase activity [GO:0004640]; tryptophan biosynthetic process [GO:0000162]
BB562_09175	3.5567	-0.832142	1.0435	-0.797457	0.425186	0.539149	CP016491.1	indole-3-glycerol phosphate synthase	indole-3-glycerol-phosphate synthase activity [GO:0004425]; tryptophan biosynthetic process [GO:0000162]
BB562_09180	4.28377	-0.298948	0.786848	-0.379931	0.703997	0.777962	CP016491.1	anthranilate phosphoribosyltransferase	anthranilate phosphoribosyltransferase activity [GO:0004048]; magnesium ion binding [GO:0000287]; tryptophan biosynthetic process [GO:0000162]
BB562_09185	3.59889	-0.148554	0.942678	-0.157587	0.874782	0.913626	CP016491.1	aminodeoxychorismate/anthranilate synthase component II	glutamine metabolic process [GO:0006541]
BB562_09190	25.9566	-0.766042	0.377207	-2.03083	0.0422726	0.0831117	CP016491.1	anthranilate synthase component I	biosynthetic process [GO:0009058]
BB562_09195	102.543	0.520334	0.232721	2.23587	0.0253602	0.0542863	CP016491.1	ABC transporter permease	integral component of membrane [GO:0016021]
BB562_09200	58.0483	0.849111	0.291076	2.91715	0.00353248	0.0102732	CP016491.1	3-dehydroquinate dehydratase	ATP binding [GO:0005524]; ATPase activity [GO:0016887]
BB562_09220	134.171	0.092277	0.171503	0.538048	0.590544	0.686442	CP016491.1	mucus-binding protein	cell wall [GO:0005618]; extracellular region [GO:0005576]; integral component of membrane [GO:0016021]
BB562_09225	55.8964	-0.254492	0.256607	-0.991758	0.321316	0.434103	CP016491.1	multidrug MFS transporter	integral component of membrane [GO:0016021]; transmembrane transport [GO:0055085]
BB562_09235	19795.8	-0.530062	0.106956	-4.95591	7.19928e-07	6.4533e-06	CP016491.1	50S ribosomal protein L19	ribosome [GO:0005840]; structural constituent of ribosome [GO:0003735]; translation [GO:0006412]
BB562_09240	987.891	-0.698011	0.115823	-6.02653	1.67517e-09	2.85302e-08	CP016491.1	tRNA (guanosine(37)-N1)-methyltransferase TrmD	cytoplasm [GO:0005737]; tRNA (guanine(37)-N(1))-methyltransferase activity [GO:0052906]
BB562_09245	545.703	-0.538859	0.120011	-4.49007	7.12011e-06	4.68801e-05	CP016491.1	ribosome maturation factor RimM	cytoplasm [GO:0005737]; ribosome [GO:0005840]; ribosome binding [GO:0043022]; ribosomal small subunit biogenesis [GO:0042274]; rRNA processing [GO:0006364]
BB562_09250	10261.7	-0.590104	0.0923155	-6.39225	1.6346e-10	3.80707e-09	CP016491.1	RNA-binding protein	RNA binding [GO:0003723]
BB562_09255	18778.6	-0.782148	0.10344	-7.5614	3.98757e-14	1.98671e-12	CP016491.1	30S ribosomal protein S16	ribosome [GO:0005840]; structural constituent of ribosome [GO:0003735]; translation [GO:0006412]
BB562_09260	1896.88	-0.256969	0.126233	-2.03567	0.0417839	0.0822103	CP016491.1	signal recognition particle protein	signal recognition particle [GO:0048500]; 7S RNA binding [GO:0008312]; GTP binding [GO:0005525]; GTPase activity [GO:0003924]; SRP-dependent cotranslational protein targeting to membrane [GO:0006614]
BB562_09265	375.958	-0.00302574	0.181024	-0.0167146	0.986664	0.990298	CP016491.1	DNA-binding protein	DNA binding [GO:0003677]
BB562_09270	2552.54	-0.470392	0.114444	-4.11025	3.95229e-05	0.000200933	CP016491.1	signal recognition particle-docking protein FtsY	cytoplasm [GO:0005737]; intrinsic component of plasma membrane [GO:0031226]; GTP binding [GO:0005525]; GTPase activity [GO:0003924]; SRP-dependent cotranslational protein targeting to membrane [GO:0006614]
BB562_09275	2390.51	-0.420458	0.0817305	-5.14445	2.68307e-07	2.72813e-06	CP016491.1	chromosome segregation protein SMC	chromosome [GO:0005694]; cytoplasm [GO:0005737]; ATP binding [GO:0005524]; DNA binding [GO:0003677]; chromosome condensation [GO:0030261]; DNA replication [GO:0006260]; sister chromatid cohesion [GO:0007062]
BB562_09280	475.864	-0.389481	0.154078	-2.52781	0.0114776	0.0278013	CP016491.1	ribonuclease III	cytoplasm [GO:0005737]; metal ion binding [GO:0046872]; ribonuclease III activity [GO:0004525]; rRNA binding [GO:0019843]; mRNA processing [GO:0006397]; rRNA catabolic process [GO:0016075]; rRNA processing [GO:0006364]; tRNA processing [GO:0008033]
BB562_09285	1612.58	-0.251124	0.166787	-1.50565	0.132156	0.215	CP016491.1	acyl carrier protein	cytoplasm [GO:0005737]; acyl carrier activity [GO:0000036]
BB562_09290	1116.16	-0.333978	0.126613	-2.63779	0.00834494	0.0212293	CP016491.1	phosphate acyltransferase	cytoplasm [GO:0005737]; phosphate:acyl-[acyl carrier protein] acyltransferase activity [GO:0043811]; fatty acid biosynthetic process [GO:0006633]; phospholipid biosynthetic process [GO:0008654]
BB562_09295	1636.23	-0.406087	0.0960591	-4.22747	2.36336e-05	0.000130368	CP016491.1	ATP-dependent DNA helicase RecG	ATP binding [GO:0005524]; DNA helicase activity [GO:0003678]; nucleic acid binding [GO:0003676]; DNA recombination [GO:0006310]; DNA repair [GO:0006281]
BB562_09300	9373.49	-0.388925	0.0901278	-4.31527	1.59411e-05	9.20328e-05	CP016491.1	hypothetical protein	glycerone kinase activity [GO:0004371]; glycerol metabolic process [GO:0006071]
BB562_09305	1346.61	-0.423058	0.102684	-4.11999	3.78892e-05	0.000193348	CP016491.1	hypothetical protein
BB562_09310	6136.82	-1.04626	0.126576	-8.26586	1.38686e-16	1.14521e-14	CP016491.1	50S ribosomal protein L28	ribosome [GO:0005840]; structural constituent of ribosome [GO:0003735]; translation [GO:0006412]
BB562_09315	1253.04	0.0750991	0.100343	0.748423	0.454205	0.566457	CP016491.1	thiamine diphosphokinase	ATP binding [GO:0005524]; kinase activity [GO:0016301]; thiamine binding [GO:0030975]; thiamine diphosphokinase activity [GO:0004788]; thiamine diphosphate biosynthetic process [GO:0009229]; thiamine metabolic process [GO:0006772]
BB562_09320	1314.77	0.0501676	0.102253	0.490621	0.623695	0.713316	CP016491.1	ribulose-phosphate 3-epimerase	metal ion binding [GO:0046872]; ribulose-phosphate 3-epimerase activity [GO:0004750]; carbohydrate metabolic process [GO:0005975]; pentose-phosphate shunt [GO:0006098]
BB562_09325	1405.54	0.141435	0.114161	1.2389	0.215381	0.319495	CP016491.1	ribosome small subunit-dependent GTPase A	cytoplasm [GO:0005737]; GTP binding [GO:0005525]; GTPase activity [GO:0003924]; metal ion binding [GO:0046872]; rRNA binding [GO:0019843]; ribosomal small subunit biogenesis [GO:0042274]
BB562_09330	1907.54	-0.29454	0.112023	-2.62929	0.00855621	0.021689	CP016491.1	protein kinase	integral component of membrane [GO:0016021]; ATP binding [GO:0005524]; protein kinase activity [GO:0004672]
BB562_09335	526.785	-0.198486	0.118633	-1.6731	0.0943068	0.162752	CP016491.1	protein phosphatase	protein serine/threonine phosphatase activity [GO:0004722]
BB562_09340	734.145	-0.39651	0.15418	-2.57173	0.0101192	0.0251003	CP016491.1	16S rRNA (cytosine(967)-C(5))-methyltransferase	cytoplasm [GO:0005737]; RNA binding [GO:0003723]; rRNA methyltransferase activity [GO:0008649]; regulation of transcription, DNA-templated [GO:0006355]
BB562_09345	484.17	-0.258172	0.137309	-1.88023	0.0600766	0.112334	CP016491.1	methionyl-tRNA formyltransferase	methionyl-tRNA formyltransferase activity [GO:0004479]
BB562_09350	1035.21	-0.307224	0.104894	-2.92889	0.0034017	0.00996736	CP016491.1	primosomal protein N'	primosome complex [GO:1990077]; ATP binding [GO:0005524]; DNA binding [GO:0003677]; DNA helicase activity [GO:0003678]; zinc ion binding [GO:0008270]; DNA replication, synthesis of RNA primer [GO:0006269]; DNA unwinding involved in DNA replication [GO:0006268]
BB562_09355	573.975	-0.203587	0.104371	-1.95061	0.0511032	0.0975867	CP016491.1	phosphopantothenoylcysteine decarboxylase	FMN binding [GO:0010181]; phosphopantothenate--cysteine ligase activity [GO:0004632]; phosphopantothenoylcysteine decarboxylase activity [GO:0004633]; coenzyme A biosynthetic process [GO:0015937]; pantothenate catabolic process [GO:0015941]
BB562_09360	1468.62	0.000273606	0.0870139	0.0031444	0.997491	0.997857	CP016491.1	DNA-directed RNA polymerase subunit omega	DNA binding [GO:0003677]; DNA-directed 5'-3' RNA polymerase activity [GO:0003899]; transcription, DNA-templated [GO:0006351]
BB562_09365	2344.2	-0.113127	0.089026	-1.27072	0.203827	0.30518	CP016491.1	guanylate kinase	cytoplasm [GO:0005737]; ATP binding [GO:0005524]; guanylate kinase activity [GO:0004385]
BB562_09370	1241.28	-0.291378	0.135112	-2.15656	0.0310396	0.0648578	CP016491.1	hypothetical protein
BB562_09375	398.78	-0.41207	0.153027	-2.69279	0.00708571	0.0184948	CP016491.1	amino acid ABC transporter permease	integral component of membrane [GO:0016021]; plasma membrane [GO:0005886]; transmembrane transport [GO:0055085]
BB562_09380	413.36	-0.563111	0.188051	-2.99446	0.00274933	0.00835219	CP016491.1	glycine/betaine ABC transporter substrate-binding protein	ATP-binding cassette (ABC) transporter complex [GO:0043190]; transmembrane transporter activity [GO:0022857]
BB562_09385	148.84	-0.490541	0.181728	-2.69931	0.00694824	0.0181708	CP016491.1	choline ABC transporter permease	integral component of membrane [GO:0016021]; plasma membrane [GO:0005886]; transmembrane transport [GO:0055085]
BB562_09390	432.912	-0.00181485	0.151163	-0.0120059	0.990421	0.992972	CP016491.1	glycine/betaine ABC transporter ATP-binding protein	membrane [GO:0016020]; ATP binding [GO:0005524]; ATPase activity [GO:0016887]; glycine betaine transport [GO:0031460]
BB562_09395	388.228	-0.10097	0.165068	-0.611689	0.540743	0.643659	CP016491.1	DNA repair protein RecN	ATP binding [GO:0005524]; DNA recombination [GO:0006310]; DNA repair [GO:0006281]
BB562_09400	667.189	0.471755	0.111277	4.23947	2.24053e-05	0.000124347	CP016491.1	ArgR family transcriptional regulator	cytoplasm [GO:0005737]; arginine binding [GO:0034618]; DNA binding [GO:0003677]; DNA-binding transcription factor activity [GO:0003700]; arginine biosynthetic process [GO:0006526]; protein complex oligomerization [GO:0051259]
BB562_09405	657.602	-0.349042	0.133258	-2.6193	0.00881109	0.0222523	CP016491.1	cell division protein FtsJ	methyltransferase activity [GO:0008168]; RNA binding [GO:0003723]; cell division [GO:0051301]; methylation [GO:0032259]
BB562_09410	476.446	-0.386469	0.136634	-2.82849	0.00467678	0.0130176	CP016491.1	geranyl transferase	transferase activity [GO:0016740]; isoprenoid biosynthetic process [GO:0008299]
BB562_09415	95.4351	-0.119362	0.206672	-0.577544	0.563572	0.663671	CP016491.1	exodeoxyribonuclease VII small subunit	cytoplasm [GO:0005737]; exodeoxyribonuclease VII complex [GO:0009318]; exodeoxyribonuclease VII activity [GO:0008855]; DNA catabolic process [GO:0006308]
BB562_09420	727.559	0.167866	0.125296	1.33976	0.180324	0.276212	CP016491.1	exodeoxyribonuclease VII large subunit	cytoplasm [GO:0005737]; exodeoxyribonuclease VII complex [GO:0009318]; exodeoxyribonuclease VII activity [GO:0008855]; nucleic acid binding [GO:0003676]; DNA catabolic process [GO:0006308]
BB562_09425	652.76	0.817546	0.13973	5.85091	4.88904e-09	7.40146e-08	CP016491.1	bifunctional methylenetetrahydrofolate dehydrogenase/methenyltetrahydrofolate cyclohydrolase	methenyltetrahydrofolate cyclohydrolase activity [GO:0004477]; methylenetetrahydrofolate dehydrogenase (NADP+) activity [GO:0004488]; histidine biosynthetic process [GO:0000105]; methionine biosynthetic process [GO:0009086]; purine nucleotide biosynthetic process [GO:0006164]; tetrahydrofolate interconversion [GO:0035999]
BB562_09430	2561.21	-0.75858	0.111841	-6.78265	1.17992e-11	3.57253e-10	CP016491.1	N utilization substance protein B	RNA binding [GO:0003723]; DNA-templated transcription, termination [GO:0006353]; transcription antitermination [GO:0031564]
BB562_09435	3775.11	-0.552107	0.108794	-5.0748	3.87895e-07	3.77505e-06	CP016491.1	alkaline-shock protein
BB562_09440	3498.04	-0.64591	0.120107	-5.37778	7.5408e-08	8.81918e-07	CP016491.1	elongation factor P	cytoplasm [GO:0005737]; translation elongation factor activity [GO:0003746]
BB562_09445	1764.02	-0.318056	0.110135	-2.88788	0.00387846	0.0111251	CP016491.1	Xaa-Pro aminopeptidase	aminopeptidase activity [GO:0004177]; metal ion binding [GO:0046872]
BB562_09450	9356.09	-0.575134	0.0887885	-6.47757	9.32121e-11	2.39626e-09	CP016491.1	50S ribosomal protein L27	ribosome [GO:0005840]; structural constituent of ribosome [GO:0003735]; translation [GO:0006412]
BB562_09455	11646.1	-0.36549	0.106198	-3.4416	0.000578281	0.00217354	CP016491.1	hypothetical protein	peptidase activity [GO:0008233]
BB562_09460	11102.4	-0.322233	0.114705	-2.80923	0.00496608	0.0136831	CP016491.1	50S ribosomal protein L21	ribosome [GO:0005840]; rRNA binding [GO:0019843]; structural constituent of ribosome [GO:0003735]; translation [GO:0006412]
BB562_09465	331.754	-0.480876	0.14002	-3.43433	0.00059402	0.0022235	CP016491.1	TetR family transcriptional regulator	DNA binding [GO:0003677]
BB562_09475	1.30202	0.913001	1.64399	0.555358	0.57865	NA	CP016491.1	hypothetical protein	integral component of membrane [GO:0016021]
BB562_09480	1.07495	0.893055	1.81556	0.491889	0.622798	NA	CP016491.1	hypothetical protein
BB562_09485	386.785	0.055976	0.154153	0.36312	0.716516	0.788191	CP016491.1	hypothetical protein
BB562_09490	630.442	-0.175013	0.103174	-1.69629	0.0898319	0.156509	CP016491.1	2-deoxyuridine 5-triphosphate nucleotidohydrolase	hydrolase activity [GO:0016787]
BB562_09495	829.868	-0.151416	0.10388	-1.45761	0.144949	0.231663	CP016491.1	hypothetical protein
BB562_09500	1029.7	-0.0524942	0.0994206	-0.528001	0.597498	0.692549	CP016491.1	exonuclease SbcC	exonuclease activity [GO:0004527]
BB562_09505	8326.27	-1.11476	0.167153	-6.6691	2.57375e-11	7.46114e-10	CP016491.1	type I glutamate--ammonia ligase	ATP binding [GO:0005524]; glutamate-ammonia ligase activity [GO:0004356]; glutamine biosynthetic process [GO:0006542]
BB562_09510	1702.91	-1.41249	0.205199	-6.88352	5.83901e-12	1.8081e-10	CP016491.1	MerR family transcriptional regulator	DNA binding [GO:0003677]; regulation of transcription, DNA-templated [GO:0006355]
BB562_09515	146.671	-0.0890459	0.170316	-0.522828	0.601094	0.694648	CP016491.1	tRNA (adenosine(37)-N6)-dimethylallyltransferase MiaA	ATP binding [GO:0005524]; tRNA dimethylallyltransferase activity [GO:0052381]; tRNA processing [GO:0008033]
BB562_09520	152.521	-0.640216	0.167662	-3.8185	0.000134265	0.00059979	CP016491.1	glycerophosphodiester phosphodiesterase	phosphoric diester hydrolase activity [GO:0008081]; lipid metabolic process [GO:0006629]
BB562_09525	1071.23	-0.559947	0.169821	-3.29727	0.000976304	0.00341518	CP016491.1	DUF3042 domain-containing protein
BB562_09530	1840.45	-0.137805	0.0967033	-1.42503	0.154149	0.243899	CP016491.1	sulfurtransferase	integral component of membrane [GO:0016021]; transferase activity [GO:0016740]
BB562_09535	171.941	-0.31733	0.171899	-1.84603	0.0648885	0.120205	CP016491.1	dipeptidase	serine-type peptidase activity [GO:0008236]
BB562_09540	9141.66	-0.33869	0.0941614	-3.59691	0.000322024	0.00130777	CP016491.1	glucokinase	cytoplasm [GO:0005737]; glucokinase activity [GO:0004340]; glycolytic process [GO:0006096]
BB562_09545	1281.16	0.012801	0.127205	0.100633	0.919842	0.944805	CP016491.1	hypothetical protein
BB562_09550	732.664	-0.421842	0.110711	-3.81031	0.000138793	0.000616983	CP016491.1	rhomboid family intramembrane serine protease	integral component of membrane [GO:0016021]; serine-type endopeptidase activity [GO:0004252]
BB562_09555	528.77	-0.422999	0.149931	-2.82129	0.00478304	0.0132592	CP016491.1	5-formyltetrahydrofolate cyclo-ligase	5-formyltetrahydrofolate cyclo-ligase activity [GO:0030272]; ATP binding [GO:0005524]; metal ion binding [GO:0046872]
BB562_09560	5023.29	0.046135	0.0875922	0.526702	0.598401	0.692603	CP016491.1	penicillin-binding protein	integral component of membrane [GO:0016021]; penicillin binding [GO:0008658]
BB562_09565	1086.58	0.198912	0.122054	1.62971	0.103163	0.17548	CP016491.1	hypothetical protein	integral component of membrane [GO:0016021]
BB562_09570	113.471	0.557709	0.195782	2.84861	0.004391	0.0123483	CP016491.1	iron-sulfur cluster biosynthesis protein
BB562_09575	237.269	1.18737	0.20157	5.89059	3.84823e-09	5.92454e-08	CP016491.1	LytR family transcriptional regulator	DNA binding [GO:0003677]
BB562_09580	329.934	1.27101	0.198156	6.41416	1.41604e-10	3.3554e-09	CP016491.1	hypothetical protein	integral component of membrane [GO:0016021]
BB562_09585	2115.02	-0.409192	0.117666	-3.47757	0.000505976	0.00194469	CP016491.1	transcription elongation factor GreA	DNA binding [GO:0003677]; RNA polymerase binding [GO:0070063]; translation elongation factor activity [GO:0003746]; regulation of DNA-templated transcription, elongation [GO:0032784]
BB562_09590	1379.52	-0.286208	0.113868	-2.5135	0.0119541	0.0288274	CP016491.1	uridine kinase	cytoplasm [GO:0005737]; ATP binding [GO:0005524]; phosphotransferase activity, alcohol group as acceptor [GO:0016773]; uridine kinase activity [GO:0004849]; CTP salvage [GO:0044211]; UMP salvage [GO:0044206]
BB562_09595	1670.23	-0.171823	0.102322	-1.67924	0.0931057	0.160985	CP016491.1	ABC transporter substrate-binding protein	integral component of plasma membrane [GO:0005887]; lyase activity [GO:0016829]; lytic endotransglycosylase activity [GO:0008932]; cell wall organization [GO:0071555]; peptidoglycan biosynthetic process [GO:0009252]
BB562_09600	4193	-0.508381	0.092678	-5.48545	4.12424e-08	5.1553e-07	CP016491.1	phenylalanine--tRNA ligase subunit beta	cytoplasm [GO:0005737]; ATP binding [GO:0005524]; magnesium ion binding [GO:0000287]; phenylalanine-tRNA ligase activity [GO:0004826]; tRNA binding [GO:0000049]; phenylalanyl-tRNA aminoacylation [GO:0006432]
BB562_09605	1497.46	-0.511214	0.118181	-4.32567	1.52068e-05	8.79797e-05	CP016491.1	phenylalanine--tRNA ligase subunit alpha	cytoplasm [GO:0005737]; ATP binding [GO:0005524]; magnesium ion binding [GO:0000287]; phenylalanine-tRNA ligase activity [GO:0004826]; tRNA binding [GO:0000049]; phenylalanyl-tRNA aminoacylation [GO:0006432]
BB562_09610	1043.27	-0.277308	0.124192	-2.2329	0.0255556	0.0546187	CP016491.1	HxlR family transcriptional regulator
BB562_09615	2188.43	-0.113214	0.131221	-0.862767	0.388265	0.502385	CP016491.1	hydrolase	hydrolase activity [GO:0016787]
BB562_09620	294.462	-0.323424	0.156237	-2.07009	0.0384442	0.0770863	CP016491.1	RNA methyltransferase	RNA binding [GO:0003723]; RNA methyltransferase activity [GO:0008173]; RNA processing [GO:0006396]
BB562_09625	109.839	0.0995751	0.172666	0.576693	0.564147	0.66406	CP016491.1	acylphosphatase	acylphosphatase activity [GO:0003998]
BB562_09630	4271.83	0.0505917	0.101339	0.499233	0.617615	0.708477	CP016491.1	OxaA precursor	integral component of membrane [GO:0016021]; plasma membrane [GO:0005886]; membrane insertase activity [GO:0032977]; protein transport [GO:0015031]
BB562_09635	77.2869	0.570305	0.205847	2.77052	0.00559664	0.0151019	CP016491.1	hypothetical protein	integral component of membrane [GO:0016021]
BB562_09640	73.4625	0.045805	0.223511	0.204934	0.837624	0.880944	CP016491.1	exonuclease sbcCD subunit D	3'-5' exonuclease activity [GO:0008408]; endonuclease activity [GO:0004519]; DNA recombination [GO:0006310]; DNA replication [GO:0006260]
BB562_09645	134.74	-0.806683	0.190917	-4.22532	2.38606e-05	0.000130773	CP016491.1	exonuclease SbcC	exonuclease activity [GO:0004527]
BB562_09655	585.677	0.185227	0.138344	1.33889	0.180607	0.27649	CP016491.1	1%2C4-dihydroxy-2-naphthoate prenyltransferase	integral component of membrane [GO:0016021]; transferase activity, transferring alkyl or aryl (other than methyl) groups [GO:0016765]
BB562_09660	111.667	-0.0261899	0.196198	-0.133487	0.893808	0.926446	CP016491.1	hypothetical protein
BB562_09665	5159.66	-0.321942	0.100024	-3.21866	0.00128793	0.00434895	CP016491.1	two-component sensor histidine kinase	integral component of membrane [GO:0016021]; ATP binding [GO:0005524]; phosphorelay sensor kinase activity [GO:0000155]
BB562_09670	2362.01	-0.34773	0.121353	-2.86543	0.00416442	0.0118332	CP016491.1	DNA-binding response regulator	DNA binding [GO:0003677]; phosphorelay signal transduction system [GO:0000160]; regulation of transcription, DNA-templated [GO:0006355]
BB562_09675	225.663	-0.574816	0.182269	-3.15367	0.00161234	0.00531273	CP016491.1	AAA family ATPase	ATP binding [GO:0005524]; DNA binding [GO:0003677]; DNA replication [GO:0006260]
BB562_09680	5677.73	-0.810447	0.161018	-5.03326	4.82209e-07	4.48471e-06	CP016491.1	phosphogluconate dehydrogenase (NADP(+)-dependent%2C decarboxylating)	NADP binding [GO:0050661]; phosphogluconate dehydrogenase (decarboxylating) activity [GO:0004616]; D-gluconate metabolic process [GO:0019521]; pentose-phosphate shunt [GO:0006098]
BB562_09685	117.077	-0.620451	0.266203	-2.33074	0.0197668	0.0442966	CP016491.1	hypothetical protein
BB562_09690	8655.82	-0.344771	0.14857	-2.3206	0.0203086	0.0452502	CP016491.1	DNA-binding protein	DNA binding [GO:0003677]
BB562_09695	940.085	-0.609117	0.118251	-5.15105	2.59036e-07	2.64372e-06	CP016491.1	hypothetical protein	cytoplasm [GO:0005737]; ATP binding [GO:0005524]; ligase activity, forming carbon-nitrogen bonds [GO:0016879]; tRNA binding [GO:0000049]; tRNA modification [GO:0006400]
BB562_09700	626.493	-0.465339	0.111236	-4.18333	2.8727e-05	0.000152595	CP016491.1	SAM-dependent methyltransferase	methyltransferase activity [GO:0008168]; methylation [GO:0032259]
BB562_09705	395.683	-0.487837	0.129761	-3.75951	0.000170248	0.000741094	CP016491.1	ribosome silencing factor	cytoplasm [GO:0005737]; mature ribosome assembly [GO:0042256]; negative regulation of ribosome biogenesis [GO:0090071]; negative regulation of translation [GO:0017148]
BB562_09710	705.081	-0.375102	0.105184	-3.56615	0.000362258	0.00144744	CP016491.1	HD domain-containing protein
BB562_09715	865.754	-0.370572	0.113725	-3.25848	0.00112009	0.00383931	CP016491.1	nicotinate-nucleotide adenylyltransferase	ATP binding [GO:0005524]; nicotinate-nucleotide adenylyltransferase activity [GO:0004515]; NAD biosynthetic process [GO:0009435]
BB562_09720	306.208	-0.456783	0.135403	-3.3735	0.000742203	0.0026895	CP016491.1	RNA-binding protein	RNA binding [GO:0003723]
BB562_09725	1471.74	-0.252345	0.100685	-2.50627	0.0122013	0.0293005	CP016491.1	ribosome biogenesis GTPase YqeH	GTP binding [GO:0005525]
BB562_09730	675.297	-0.0430396	0.122129	-0.352412	0.724529	0.794184	CP016491.1	HAD family hydrolase	hydrolase activity [GO:0016787]
BB562_09740	25.2497	-0.203675	0.415254	-0.490484	0.623792	0.713316	CP016491.1	hypothetical protein	integral component of membrane [GO:0016021]
BB562_09745	103.83	-0.594215	0.239577	-2.48026	0.0131285	0.031272	CP016491.1	glycosyl transferase	integral component of membrane [GO:0016021]; transferase activity [GO:0016740]
BB562_09795	5898.88	-0.612722	0.106512	-5.75261	8.78751e-09	1.29438e-07	CP016491.1	50S ribosomal protein L20	ribosome [GO:0005840]; rRNA binding [GO:0019843]; structural constituent of ribosome [GO:0003735]; ribosomal large subunit assembly [GO:0000027]; translation [GO:0006412]
BB562_09800	1503.38	-0.686941	0.137564	-4.9936	5.92626e-07	5.43739e-06	CP016491.1	50S ribosomal protein L35	ribosome [GO:0005840]; structural constituent of ribosome [GO:0003735]; translation [GO:0006412]
BB562_09805	5074.34	-0.540414	0.109851	-4.91951	8.67615e-07	7.55351e-06	CP016491.1	translation initiation factor IF-3	cytoplasm [GO:0005737]; translation initiation factor activity [GO:0003743]
BB562_09810	3864.41	-0.342037	0.138622	-2.46741	0.0136094	0.0322765	CP016491.1	threonine--tRNA ligase	cytoplasm [GO:0005737]; ATP binding [GO:0005524]; metal ion binding [GO:0046872]; threonine-tRNA ligase activity [GO:0004829]; tRNA binding [GO:0000049]; threonyl-tRNA aminoacylation [GO:0006435]
BB562_09815	698.587	-0.0360717	0.109379	-0.329785	0.741562	0.807012	CP016491.1	primosomal protein DnaI	ATP binding [GO:0005524]
BB562_09820	1045.01	-0.0706587	0.126334	-0.559299	0.575958	0.673888	CP016491.1	helicase DnaB	helicase activity [GO:0004386]
BB562_09825	249.61	0.263163	0.182504	1.44196	0.149314	0.23711	CP016491.1	transcriptional regulator NrdR	ATP binding [GO:0005524]; DNA binding [GO:0003677]; zinc ion binding [GO:0008270]; negative regulation of transcription, DNA-templated [GO:0045892]
BB562_09830	173.106	0.0105614	0.181353	0.0582368	0.95356	0.968126	CP016491.1	dephospho-CoA kinase	cytoplasm [GO:0005737]; ATP binding [GO:0005524]; dephospho-CoA kinase activity [GO:0004140]; coenzyme A biosynthetic process [GO:0015937]
BB562_09835	297.126	-0.018117	0.132718	-0.136508	0.89142	0.924674	CP016491.1	DNA-formamidopyrimidine glycosylase	class I DNA-(apurinic or apyrimidinic site) endonuclease activity [GO:0140078]; damaged DNA binding [GO:0003684]; oxidized purine nucleobase lesion DNA N-glycosylase activity [GO:0008534]; zinc ion binding [GO:0008270]; base-excision repair [GO:0006284]; nucleotide-excision repair [GO:0006289]
BB562_09840	1421.41	0.355285	0.0972891	3.65185	0.000260362	0.00107498	CP016491.1	DNA polymerase I	3'-5' exonuclease activity [GO:0008408]; DNA binding [GO:0003677]; DNA-directed DNA polymerase activity [GO:0003887]; DNA repair [GO:0006281]; DNA-dependent DNA replication [GO:0006261]
BB562_09845	3826.9	0.238171	0.140394	1.69645	0.0898014	0.156509	CP016491.1	hypothetical protein	integral component of membrane [GO:0016021]
BB562_09850	9.61786	1.02107	0.540846	1.88791	0.059038	0.110675	CP016491.1	hypothetical protein
BB562_09855	15.507	0.469536	0.461567	1.01726	0.309028	0.422106	CP016491.1	hypothetical protein
BB562_09860	14.9568	-0.344319	0.447622	-0.769219	0.441763	0.554749	CP016491.1	respiratory nitrate reductase subunit gamma	integral component of membrane [GO:0016021]; nitrate reductase complex [GO:0009325]; nitrate reductase activity [GO:0008940]
BB562_09865	9.78621	-0.229983	0.622799	-0.369272	0.711925	0.784788	CP016491.1	nitrate reductase molybdenum cofactor assembly chaperone	unfolded protein binding [GO:0051082]; chaperone-mediated protein complex assembly [GO:0051131]
BB562_09870	41.167	0.473299	0.285579	1.65733	0.0974527	0.167123	CP016491.1	nitrate reductase subunit beta	nitrate reductase complex [GO:0009325]; nitrate reductase activity [GO:0008940]; nitrate metabolic process [GO:0042126]
BB562_09875	43.4865	0.178378	0.261734	0.681526	0.495539	0.604191	CP016491.1	nitrate reductase subunit alpha	nitrate reductase complex [GO:0009325]; 4 iron, 4 sulfur cluster binding [GO:0051539]; metal ion binding [GO:0046872]; molybdopterin cofactor binding [GO:0043546]; nitrate reductase activity [GO:0008940]; nitrate metabolic process [GO:0042126]
BB562_09880	7.76158	1.27237	0.621439	2.04745	0.0406136	0.0803999	CP016491.1	molybdopterin biosynthesis protein MoeB	ubiquitin-like modifier activating enzyme activity [GO:0008641]
BB562_09885	1.70886	2.33962	1.55868	1.50103	0.133348	NA	CP016491.1	molybdenum cofactor biosynthesis protein	Mo-molybdopterin cofactor biosynthetic process [GO:0006777]
BB562_09890	8.78701	0.890794	0.651496	1.36731	0.17153	0.265729	CP016491.1	hypothetical protein	metal ion binding [GO:0046872]; molybdopterin molybdotransferase activity [GO:0061599]; Mo-molybdopterin cofactor biosynthetic process [GO:0006777]; molybdopterin cofactor biosynthetic process [GO:0032324]
BB562_09895	1.90659	0.876385	1.19951	0.73062	0.465011	NA	CP016491.1	molybdopterin-guanine dinucleotide biosynthesis protein B	GTP binding [GO:0005525]; Mo-molybdopterin cofactor biosynthetic process [GO:0006777]
BB562_09900	2.44086	0.0569685	0.995156	0.0572458	0.954349	NA	CP016491.1	molybdenum cofactor biosynthesis protein C	cyclic pyranopterin monophosphate synthase activity [GO:0061799]; Mo-molybdopterin cofactor biosynthetic process [GO:0006777]
BB562_09915	283.095	-0.446598	0.178007	-2.50888	0.0121114	0.0291293	CP016491.1	NreA
BB562_09920	154.841	-0.100498	0.162612	-0.618026	0.536558	0.640364	CP016491.1	two-component sensor histidine kinase	cytoplasm [GO:0005737]; integral component of membrane [GO:0016021]; ATP binding [GO:0005524]; iron ion binding [GO:0005506]; phosphorelay sensor kinase activity [GO:0000155]; protein dimerization activity [GO:0046983]
BB562_09925	107.15	-0.213624	0.204958	-1.04228	0.29728	0.410809	CP016491.1	DNA-binding response regulator	DNA binding [GO:0003677]; phosphorelay signal transduction system [GO:0000160]; regulation of transcription, DNA-templated [GO:0006355]
BB562_09935	4.77493	0.497738	0.751267	0.662531	0.507631	0.615892	CP016491.1	hypothetical protein
BB562_09940	3.54921	1.23914	1.00274	1.23575	0.21655	0.320532	CP016491.1	hypothetical protein
BB562_09945	548.756	-0.0663394	0.111179	-0.59669	0.550714	0.651061	CP016491.1	transcriptional regulator	DNA binding [GO:0003677]
BB562_09950	291.966	-0.0941971	0.134262	-0.701592	0.482934	0.593058	CP016491.1	DNA methyltransferase	methyltransferase activity [GO:0008168]; methylation [GO:0032259]
BB562_09955	5.92263	0.329122	0.688278	0.478182	0.632521	0.720577	CP016491.1	MFS transporter	integral component of membrane [GO:0016021]; transmembrane transport [GO:0055085]
BB562_09960	7.55983	0.531446	0.625462	0.849686	0.3955	0.509105	CP016491.1	cyclic pyranopterin phosphate synthase	molybdopterin synthase complex [GO:0019008]; 4 iron, 4 sulfur cluster binding [GO:0051539]; GTP 3',8'-cyclase activity [GO:0061798]; GTP binding [GO:0005525]; metal ion binding [GO:0046872]; S-adenosyl-L-methionine binding [GO:1904047]; Mo-molybdopterin cofactor biosynthetic process [GO:0006777]
BB562_09970	3.40578	0.602402	0.991685	0.607453	0.54355	0.645673	CP016491.1	molybdenum cofactor biosynthesis protein E	Mo-molybdopterin cofactor biosynthetic process [GO:0006777]
BB562_09975	9.63294	0.33614	0.623055	0.539503	0.58954	0.685658	CP016491.1	flavodoxin	FMN binding [GO:0010181]; oxidation-reduction process [GO:0055114]
BB562_09980	20.5358	0.813389	0.35976	2.26092	0.0237643	0.0514767	CP016491.1	peptide ABC transporter substrate-binding protein	integral component of membrane [GO:0016021]; plasma membrane [GO:0005886]; transmembrane transporter activity [GO:0022857]
BB562_09985	15.9307	0.0916646	0.421754	0.217341	0.827943	0.874813	CP016491.1	iron ABC transporter ATP-binding protein	ATP binding [GO:0005524]; ATPase activity [GO:0016887]
BB562_09990	447.805	0.0519347	0.113461	0.457732	0.647145	0.732034	CP016491.1	peptide ABC transporter substrate-binding protein
BB562_09995	546.406	0.257413	0.110305	2.33364	0.0196146	0.0440277	CP016491.1	Fe-S cluster assembly protein SufB	iron-sulfur cluster assembly [GO:0016226]
BB562_10000	112.444	0.473872	0.209158	2.26562	0.0234748	0.0509713	CP016491.1	SUF system NifU family Fe-S cluster assembly protein	iron ion binding [GO:0005506]; iron-sulfur cluster binding [GO:0051536]; iron-sulfur cluster assembly [GO:0016226]
BB562_10005	216.514	0.533257	0.167633	3.18109	0.00146721	0.00488174	CP016491.1	cysteine sulfinate desulfinase	cysteine desulfurase activity [GO:0031071]; pyridoxal phosphate binding [GO:0030170]; cysteine metabolic process [GO:0006534]
BB562_10010	273.231	0.662278	0.159815	4.14404	3.41236e-05	0.000176446	CP016491.1	Fe-S cluster assembly protein SufD	iron-sulfur cluster assembly [GO:0016226]
BB562_10015	191.648	0.876421	0.176994	4.95171	7.35643e-07	6.57254e-06	CP016491.1	Fe-S cluster assembly ATPase SufC	ATP binding [GO:0005524]; ATPase activity [GO:0016887]
BB562_10020	21.2076	1.69061	0.419107	4.03383	5.48751e-05	0.000268947	CP016491.1	iron transporter FeoA	transition metal ion binding [GO:0046914]
BB562_10025	157.248	1.39518	0.264285	5.27908	1.29838e-07	1.42091e-06	CP016491.1	ferrous iron transport protein B	integral component of membrane [GO:0016021]; plasma membrane [GO:0005886]; ferrous iron transmembrane transporter activity [GO:0015093]; GTP binding [GO:0005525]; iron ion homeostasis [GO:0055072]
BB562_10075	3097.8	-0.17644	0.0973989	-1.81152	0.0700601	0.12776	CP016491.1	UDP-N-acetylmuramate--L-alanine ligase	cytoplasm [GO:0005737]; ATP binding [GO:0005524]; UDP-N-acetylmuramate-L-alanine ligase activity [GO:0008763]; cell cycle [GO:0007049]; cell division [GO:0051301]; cell wall organization [GO:0071555]; peptidoglycan biosynthetic process [GO:0009252]; regulation of cell shape [GO:0008360]
BB562_10080	2810.28	-0.229953	0.126148	-1.82289	0.0683203	0.125285	CP016491.1	cell division protein FtsK	ATP binding [GO:0005524]; DNA binding [GO:0003677]; cell division [GO:0051301]
BB562_10085	467.38	0.210745	0.114818	1.83548	0.0664348	0.12249	CP016491.1	tRNA-binding protein	cytoplasm [GO:0005737]; ATP binding [GO:0005524]; metal ion binding [GO:0046872]; phenylalanine-tRNA ligase activity [GO:0004826]; tRNA binding [GO:0000049]; translation [GO:0006412]
BB562_10090	1185.93	-0.399593	0.103813	-3.84917	0.000118517	0.000536478	CP016491.1	hypothetical protein	integral component of membrane [GO:0016021]
BB562_10095	467.141	-0.448742	0.107171	-4.18717	2.82454e-05	0.000150624	CP016491.1	hypothetical protein	integral component of membrane [GO:0016021]
BB562_10100	110.195	-0.278656	0.210818	-1.32179	0.186239	0.282889	CP016491.1	hypothetical protein	integral component of membrane [GO:0016021]
BB562_10105	71.9274	-0.235202	0.214915	-1.0944	0.273781	0.385957	CP016491.1	hypothetical protein	integral component of membrane [GO:0016021]
BB562_10110	58.1089	0.1036	0.242286	0.427594	0.668946	0.749539	CP016491.1	hypothetical protein	DNA binding [GO:0003677]; phosphorelay signal transduction system [GO:0000160]
BB562_10115	115.82	0.0900489	0.175568	0.512901	0.608021	0.699391	CP016491.1	hypothetical protein	integral component of membrane [GO:0016021]
BB562_10120	544.632	-0.239882	0.129612	-1.85077	0.0642024	0.119096	CP016491.1	tRNA (guanosine(46)-N7)-methyltransferase TrmB	tRNA (guanine-N7-)-methyltransferase activity [GO:0008176]
BB562_10125	2308.29	0.463454	0.0880932	5.26095	1.43311e-07	1.54357e-06	CP016491.1	phosphotransferase	transferase activity [GO:0016740]
BB562_10130	737.529	-0.248582	0.097509	-2.54932	0.0107933	0.0264971	CP016491.1	ABC transporter permease	integral component of membrane [GO:0016021]
BB562_10135	609.952	-0.208923	0.110298	-1.89417	0.0582029	0.109381	CP016491.1	multidrug ABC transporter ATP-binding protein	ATP binding [GO:0005524]; ATPase activity [GO:0016887]
BB562_10140	417.625	0.199952	0.168553	1.18628	0.235512	0.342459	CP016491.1	histidine triad protein	catalytic activity [GO:0003824]
BB562_10145	294.685	-0.0453772	0.139936	-0.324272	0.745732	0.810587	CP016491.1	hypothetical protein
BB562_10150	9472.73	-0.0325826	0.140579	-0.231775	0.816713	0.866644	CP016491.1	peptidylprolyl isomerase	plasma membrane [GO:0005886]; peptidyl-prolyl cis-trans isomerase activity [GO:0003755]; protein folding [GO:0006457]
BB562_10155	73.0337	-0.743431	0.30906	-2.40546	0.016152	0.0375869	CP016491.1	cell surface protein
BB562_10160	27.6653	-0.546334	0.502422	-1.0874	0.27686	0.389289	CP016491.1	cell surface protein
BB562_10165	33.1817	-0.983773	0.538732	-1.82609	0.0678368	0.124482	CP016491.1	cell surface protein	integral component of membrane [GO:0016021]
BB562_10170	8.49051	-0.418352	0.627438	-0.666763	0.504924	0.613371	CP016491.1	cell surface protein	integral component of membrane [GO:0016021]
BB562_10175	171.779	-0.800986	0.306928	-2.60968	0.00906259	0.0228	CP016491.1	cell surface protein
BB562_10180	225.566	-0.208829	0.164559	-1.26903	0.204432	0.305918	CP016491.1	ADP-ribosylglycohydrolase	hydrolase activity [GO:0016787]
BB562_10185	103.191	0.839843	0.193703	4.33572	1.45286e-05	8.51409e-05	CP016491.1	Crp/Fnr family transcriptional regulator	DNA binding [GO:0003677]; regulation of transcription, DNA-templated [GO:0006355]
BB562_10190	223.014	1.10994	0.186773	5.94269	2.80379e-09	4.52091e-08	CP016491.1	hypothetical protein
BB562_10195	285.526	-0.0598127	0.150087	-0.39852	0.690247	0.768351	CP016491.1	SGNH hydrolase (pseudogene)
BB562_10220	10.5022	0.0597331	0.527837	0.113166	0.909899	0.938129	CP016491.1	6%2C7-dimethyl-8-ribityllumazine synthase	riboflavin synthase complex [GO:0009349]; 6,7-dimethyl-8-ribityllumazine synthase activity [GO:0000906]; riboflavin biosynthetic process [GO:0009231]
BB562_10225	23.7684	-0.254412	0.367937	-0.691454	0.48928	0.598424	CP016491.1	bifunctional 3%2C4-dihydroxy-2-butanone 4-phosphate synthase/GTP cyclohydrolase II	3,4-dihydroxy-2-butanone-4-phosphate synthase activity [GO:0008686]; GTP binding [GO:0005525]; GTP cyclohydrolase II activity [GO:0003935]; zinc ion binding [GO:0008270]; riboflavin biosynthetic process [GO:0009231]
BB562_10230	12.6497	-0.388977	0.507532	-0.766409	0.443433	0.556589	CP016491.1	riboflavin synthase subunit alpha
BB562_10235	26.6098	0.0285161	0.394961	0.0721999	0.942443	0.960059	CP016491.1	riboflavin biosynthesis protein RibD	5-amino-6-(5-phosphoribosylamino)uracil reductase activity [GO:0008703]; diaminohydroxyphosphoribosylaminopyrimidine deaminase activity [GO:0008835]; zinc ion binding [GO:0008270]; riboflavin biosynthetic process [GO:0009231]
BB562_10240	22.9375	1.11543	0.42552	2.62133	0.00875867	0.0221404	CP016491.1	hypothetical protein	integral component of membrane [GO:0016021]
BB562_10245	67.5089	0.0184369	0.233017	0.0791226	0.936935	0.956594	CP016491.1	hypothetical protein	integral component of membrane [GO:0016021]
BB562_10250	25.0619	0.462841	0.344087	1.34513	0.178584	0.274318	CP016491.1	glycosyltransferase	integral component of membrane [GO:0016021]; transferase activity [GO:0016740]
BB562_10260	174.892	0.218228	0.162852	1.34004	0.180232	0.276212	CP016491.1	hypothetical protein
BB562_10265	68.774	0.407471	0.253561	1.60699	0.108056	0.181873	CP016491.1	flavocytochrome c	membrane [GO:0016020]; FMN binding [GO:0010181]; succinate dehydrogenase activity [GO:0000104]
BB562_10270	12.1892	1.26734	0.522002	2.42785	0.0151886	0.0356802	CP016491.1	NADPH-dependent FMN reductase	oxidoreductase activity [GO:0016491]
BB562_10275	105.658	0.28864	0.189656	1.52192	0.12803	0.209037	CP016491.1	LysR family transcriptional regulator	DNA binding [GO:0003677]; DNA-binding transcription factor activity [GO:0003700]
BB562_10280	7.23379	1.57352	0.657848	2.39192	0.0167604	0.0387053	CP016491.1	peptidase S41	serine-type peptidase activity [GO:0008236]
BB562_10285	148.899	1.06574	0.213494	4.99191	5.97845e-07	5.46687e-06	CP016491.1	hypothetical protein	integral component of membrane [GO:0016021]
BB562_10290	584.291	-0.0436819	0.127287	-0.343175	0.731467	0.799537	CP016491.1	3'-5' exonuclease	exonuclease activity [GO:0004527]; nucleic acid binding [GO:0003676]
BB562_10295	467.076	-0.0868858	0.138691	-0.62647	0.531007	0.636058	CP016491.1	hypothetical protein
BB562_10300	84.9187	-0.0502817	0.218639	-0.229975	0.818111	0.867452	CP016491.1	phosphoesterase	hydrolase activity [GO:0016787]
BB562_10305	3519.8	0.0815337	0.127499	0.639486	0.522507	0.628983	CP016491.1	hypothetical protein
BB562_10310	2431.04	0.491008	0.116455	4.21627	2.48376e-05	0.000135365	CP016491.1	penicillin-binding protein	integral component of membrane [GO:0016021]; penicillin binding [GO:0008658]; transferase activity [GO:0016740]
BB562_10315	654.403	-0.0859198	0.118617	-0.724348	0.468852	0.58021	CP016491.1	arginine repressor	cytoplasm [GO:0005737]; arginine binding [GO:0034618]; DNA binding [GO:0003677]; DNA-binding transcription factor activity [GO:0003700]; arginine biosynthetic process [GO:0006526]; protein complex oligomerization [GO:0051259]
BB562_10320	1386	0.476679	0.136902	3.48191	0.000497852	0.00192159	CP016491.1	aminotransferase	pyridoxal phosphate binding [GO:0030170]; transaminase activity [GO:0008483]; biosynthetic process [GO:0009058]
BB562_10325	191.257	0.602231	0.238004	2.53034	0.0113952	0.027651	CP016491.1	L-lysine permease	integral component of membrane [GO:0016021]; plasma membrane [GO:0005886]; amino acid transport [GO:0006865]
BB562_10330	382.545	0.69801	0.152299	4.58317	4.57987e-06	3.19185e-05	CP016491.1	GntR family transcriptional regulator	catalytic activity [GO:0003824]; DNA binding [GO:0003677]; DNA-binding transcription factor activity [GO:0003700]; pyridoxal phosphate binding [GO:0030170]; biosynthetic process [GO:0009058]
BB562_10335	1715.22	0.393139	0.106311	3.69802	0.000217285	0.000916567	CP016491.1	D-alanine--poly(phosphoribitol) ligase subunit 2	cytoplasm [GO:0005737]; D-alanyl carrier activity [GO:0036370]; ligase activity [GO:0016874]; cell wall organization [GO:0071555]; lipoteichoic acid biosynthetic process [GO:0070395]
BB562_10345	66.6182	-0.66573	0.381943	-1.74301	0.0813324	0.144078	CP016491.1	cell surface protein	integral component of membrane [GO:0016021]; transferase activity [GO:0016740]
BB562_10350	60.2829	-0.866161	0.308369	-2.80885	0.0049719	0.0136853	CP016491.1	MFS transporter	integral component of membrane [GO:0016021]
BB562_10355	148.192	0.949486	0.219353	4.32857	1.50079e-05	8.71996e-05	CP016491.1	hypothetical protein
BB562_10360	26.379	-0.454676	0.330566	-1.37545	0.168993	0.262845	CP016491.1	ABC transporter ATP-binding protein	integral component of membrane [GO:0016021]; plasma membrane [GO:0005886]; ATP binding [GO:0005524]; ATPase activity [GO:0016887]; response to antibiotic [GO:0046677]
BB562_10365	1.64791	-1.03774	1.38764	-0.747845	0.454554	NA	CP016491.1	hypothetical protein	integral component of membrane [GO:0016021]
BB562_10370	2106.53	-0.750872	0.11872	-6.32472	2.53684e-10	5.48643e-09	CP016491.1	arginine--tRNA ligase	cytoplasm [GO:0005737]; arginine-tRNA ligase activity [GO:0004814]; ATP binding [GO:0005524]; arginyl-tRNA aminoacylation [GO:0006420]
BB562_10375	125.593	-0.702413	0.189346	-3.70967	0.000207529	0.000880868	CP016491.1	GNAT family N-acetyltransferase	glucosamine 6-phosphate N-acetyltransferase activity [GO:0004343]; UDP-N-acetylglucosamine biosynthetic process [GO:0006048]
BB562_10390	648.815	0.444511	0.1718	2.58738	0.009671	0.0241332	CP016491.1	DUF2187 domain-containing protein
BB562_10395	757.388	0.362903	0.18314	1.98156	0.0475286	0.0919854	CP016491.1	MATE family efflux transporter	integral component of membrane [GO:0016021]; antiporter activity [GO:0015297]; xenobiotic transmembrane transporter activity [GO:0042910]
BB562_10400	122.686	0.0986174	0.310449	0.317661	0.750742	0.814724	CP016491.1	sodium:sulfate symporter	integral component of membrane [GO:0016021]; cation transmembrane transporter activity [GO:0008324]; potassium ion transport [GO:0006813]
BB562_10405	225.432	-0.648561	0.178886	-3.62555	0.000288345	0.00118513	CP016491.1	aryl-sulfate sulfotransferase	integral component of membrane [GO:0016021]; aryl sulfotransferase activity [GO:0004062]
BB562_10410	34.3526	-1.21898	0.421015	-2.89534	0.00378752	0.0109101	CP016491.1	phosphoesterase	nucleic acid binding [GO:0003676]
BB562_10415	55.1925	-0.236958	0.313901	-0.754883	0.450319	0.563158	CP016491.1	adenylyl-sulfate kinase	adenylylsulfate kinase activity [GO:0004020]; ATP binding [GO:0005524]; hydrogen sulfide biosynthetic process [GO:0070814]; sulfate assimilation [GO:0000103]
BB562_10420	103.671	-0.391164	0.236609	-1.65321	0.0982886	0.168239	CP016491.1	sulfate adenylyltransferase	ATP binding [GO:0005524]; sulfate adenylyltransferase (ATP) activity [GO:0004781]; hydrogen sulfide biosynthetic process [GO:0070814]; sulfate assimilation [GO:0000103]
BB562_10425	140.893	-0.348706	0.281896	-1.237	0.216087	0.320195	CP016491.1	hypothetical protein
BB562_10430	32.7258	0.415525	0.308544	1.34673	0.178069	0.273681	CP016491.1	5-methyltetrahydropteroyltriglutamate--homocysteine S-methyltransferase	5-methyltetrahydropteroyltriglutamate-homocysteine S-methyltransferase activity [GO:0003871]; zinc ion binding [GO:0008270]; methionine biosynthetic process [GO:0009086]; methylation [GO:0032259]
BB562_10435	32.7192	-0.0901363	0.300376	-0.300078	0.764118	0.823686	CP016491.1	bifunctional homocysteine S-methyltransferase/methylenetetrahydrofolate reductase	metal ion binding [GO:0046872]; methylenetetrahydrofolate reductase (NAD(P)H) activity [GO:0004489]; methyltransferase activity [GO:0008168]; methionine metabolic process [GO:0006555]; methylation [GO:0032259]
BB562_10440	120.616	1.06779	0.221216	4.82691	1.3867e-06	1.13477e-05	CP016491.1	hypothetical protein	integral component of membrane [GO:0016021]
BB562_10445	677.074	0.205977	0.145622	1.41446	0.157227	0.247799	CP016491.1	teichoic acid glycosylation protein	integral component of membrane [GO:0016021]; polysaccharide biosynthetic process [GO:0000271]
BB562_10450	847.921	0.170845	0.0946831	1.80439	0.0711707	0.12938	CP016491.1	hypothetical protein
BB562_10455	279.403	0.253915	0.139393	1.82158	0.0685182	0.125563	CP016491.1	hypothetical protein
BB562_10470	185.69	-0.469753	0.21834	-2.15147	0.031439	0.0655983	CP016491.1	endolysin	lysozyme activity [GO:0003796]; cell wall macromolecule catabolic process [GO:0016998]; peptidoglycan catabolic process [GO:0009253]
BB562_10485	410.567	-1.24211	0.116107	-10.698	1.03992e-26	4.04827e-24	CP016491.1	hypothetical protein
BB562_10490	342.844	-0.983105	0.25301	-3.88564	0.000102061	0.000473792	CP016491.1	hypothetical protein
BB562_10495	435.266	-0.706462	0.163144	-4.33029	1.48914e-05	8.67072e-05	CP016491.1	phage tail protein
BB562_10570	58.9835	-0.806869	0.386793	-2.08605	0.0369739	0.0746878	CP016491.1	terminase
BB562_10580	660.125	-0.887506	0.238275	-3.72471	0.000195542	0.000833882	CP016491.1	HNH endonuclease	endonuclease activity [GO:0004519]; nucleic acid binding [GO:0003676]
BB562_10650	13.3823	-0.837081	0.690925	-1.21154	0.22569	0.331882	CP016491.1	antirepressor
BB562_10660	100.106	-0.666401	0.220133	-3.02727	0.00246771	0.00759833	CP016491.1	XRE family transcriptional regulator	DNA binding [GO:0003677]
BB562_10705	105.859	0.42566	0.24502	1.73725	0.0823434	0.145705	CP016491.1	hypothetical protein
BB562_10715	915.393	-0.505781	0.102206	-4.94865	7.47286e-07	6.65475e-06	CP016491.1	daunorubicin resistance protein DrrC	ATP binding [GO:0005524]; ATPase activity [GO:0016887]
BB562_10720	481.339	-0.580045	0.122825	-4.72253	2.32932e-06	1.80324e-05	CP016491.1	hypothetical protein
BB562_10725	41.2535	-0.730528	0.319136	-2.28908	0.0220746	0.0483186	CP016491.1	hypothetical protein
BB562_10730	5057.56	-0.449247	0.128327	-3.50079	0.000463884	0.00180584	CP016491.1	MarR family transcriptional regulator	DNA-binding transcription factor activity [GO:0003700]
BB562_10735	27.8372	1.08235	0.365517	2.96115	0.00306494	0.00911786	CP016491.1	CAAX protease	integral component of membrane [GO:0016021]; cysteine-type endopeptidase activity [GO:0004197]; CAAX-box protein processing [GO:0071586]
BB562_10745	423.151	0.538197	0.194261	2.77048	0.00559738	0.0151019	CP016491.1	hypothetical protein
BB562_10750	2053.38	-1.12611	0.15833	-7.1124	1.14046e-12	4.14367e-11	CP016491.1	hypothetical protein
BB562_10755	860.456	0.747707	0.162276	4.60764	4.07266e-06	2.86864e-05	CP016491.1	DNA-binding response regulator	DNA binding [GO:0003677]; phosphorelay signal transduction system [GO:0000160]
BB562_10760	991.285	0.958241	0.177198	5.40773	6.38301e-08	7.66243e-07	CP016491.1	histidine kinase	integral component of membrane [GO:0016021]; kinase activity [GO:0016301]
BB562_10765	2302.63	0.703319	0.130827	5.37594	7.61837e-08	8.87181e-07	CP016491.1	hypothetical protein
BB562_10770	119.907	1.27344	0.204852	6.21641	5.08645e-10	1.01172e-08	CP016491.1	HAD family hydrolase	hydrolase activity [GO:0016787]
BB562_10775	346.252	0.278879	0.161998	1.72149	0.0851611	0.149815	CP016491.1	peptide-methionine (S)-S-oxide reductase	peptide-methionine (S)-S-oxide reductase activity [GO:0008113]; cellular protein modification process [GO:0006464]
BB562_10780	187.403	0.458836	0.20466	2.24194	0.0249652	0.0536093	CP016491.1	hypothetical protein	DNA-binding transcription factor activity [GO:0003700]; DNA-templated transcription, initiation [GO:0006352]
BB562_10785	5.68827	-0.0154453	0.741402	-0.0208325	0.983379	0.989918	CP016491.1	hypothetical protein	integral component of membrane [GO:0016021]
BB562_10790	184.521	-0.253579	0.216664	-1.17038	0.241849	0.350366	CP016491.1	mechanosensitive ion channel protein MscL	integral component of plasma membrane [GO:0005887]; mechanosensitive ion channel activity [GO:0008381]
BB562_10795	2889.25	-0.194755	0.0908963	-2.14261	0.0321443	0.0666109	CP016491.1	deoxyguanosine kinase	ATP binding [GO:0005524]; nucleoside kinase activity [GO:0019206]
BB562_10800	308.715	0.545877	0.16045	3.40217	0.000668538	0.00246518	CP016491.1	glycerophosphodiester phosphodiesterase	phosphoric diester hydrolase activity [GO:0008081]; lipid metabolic process [GO:0006629]
BB562_10805	95.3892	0.0742735	0.234852	0.316256	0.751808	0.815232	CP016491.1	glycerol-3-phosphate ABC transporter substrate-binding protein	transmembrane transport [GO:0055085]
BB562_10810	12.7423	-1.8364	0.696218	-2.63768	0.00834752	0.0212293	CP016491.1	glycerol-3-phosphate ABC transporter permease	integral component of membrane [GO:0016021]; plasma membrane [GO:0005886]; transmembrane transport [GO:0055085]
BB562_10815	24.761	-2.04013	0.609379	-3.34789	0.000814304	0.00291587	CP016491.1	glycerol-3-phosphate ABC transporter permease	integral component of membrane [GO:0016021]; plasma membrane [GO:0005886]; transmembrane transport [GO:0055085]
BB562_10820	64.4901	-2.17955	0.456168	-4.77796	1.77086e-06	1.41929e-05	CP016491.1	glycerol-3-phosphate ABC transporter ATP-binding protein	ATP binding [GO:0005524]; ATPase activity [GO:0016887]
BB562_10830	1132.12	-0.597946	0.117863	-5.07322	3.91139e-07	3.7803e-06	CP016491.1	universal stress protein UspA
BB562_10835	3950.34	-0.395725	0.095408	-4.14771	3.35811e-05	0.000174007	CP016491.1	dipeptidase PepV	dipeptidase activity [GO:0016805]; zinc ion binding [GO:0008270]
BB562_10840	115.846	0.341222	0.186186	1.8327	0.0668473	0.12308	CP016491.1	NAD(P)H-hydrate dehydratase	ADP-dependent NAD(P)H-hydrate dehydratase activity [GO:0052855]; ATP binding [GO:0005524]; nicotinamide nucleotide metabolic process [GO:0046496]
BB562_10845	488.161	-0.214704	0.109928	-1.95314	0.0508034	0.0972869	CP016491.1	16S rRNA pseudouridine(516) synthase	pseudouridine synthase activity [GO:0009982]; RNA binding [GO:0003723]; pseudouridine synthesis [GO:0001522]
BB562_10850	977.587	0.230213	0.127223	1.80953	0.0703691	0.128179	CP016491.1	transporter	integral component of membrane [GO:0016021]
BB562_10855	5504.78	-0.385241	0.117815	-3.26989	0.0010759	0.00370191	CP016491.1	leucine--tRNA ligase	cytoplasm [GO:0005737]; aminoacyl-tRNA editing activity [GO:0002161]; ATP binding [GO:0005524]; leucine-tRNA ligase activity [GO:0004823]; leucyl-tRNA aminoacylation [GO:0006429]
BB562_10860	425.058	0.628785	0.191632	3.28121	0.00103362	0.00357439	CP016491.1	phospholipid phosphatase	integral component of membrane [GO:0016021]
BB562_10865	830.938	0.247007	0.139771	1.76723	0.0771899	0.138113	CP016491.1	SAM-dependent methyltransferase	methyltransferase activity [GO:0008168]; methylation [GO:0032259]
BB562_10870	39.7657	0.0372715	0.290429	0.128333	0.897886	0.929612	CP016491.1	hypothetical protein	integral component of membrane [GO:0016021]
BB562_10875	223.843	-0.161917	0.15471	-1.04658	0.295293	0.408464	CP016491.1	poly(glycerol-phosphate) alpha-glucosyltransferase	transferase activity [GO:0016740]
BB562_10880	111.561	0.193335	0.259803	0.74416	0.45678	0.568314	CP016491.1	poly(glycerol-phosphate) alpha-glucosyltransferase	transferase activity [GO:0016740]; protein transport [GO:0015031]
BB562_10885	122.315	0.494181	0.25626	1.92844	0.0538008	0.102165	CP016491.1	glycosyl transferase family 1	transferase activity [GO:0016740]
BB562_10890	12.1845	0.538033	0.511752	1.05135	0.293096	0.406706	CP016491.1	cell shape-determining protein MreB	integral component of membrane [GO:0016021]
BB562_10895	557.354	-0.252939	0.124882	-2.02542	0.0428244	0.0841359	CP016491.1	multidrug MFS transporter	integral component of membrane [GO:0016021]; transmembrane transport [GO:0055085]
BB562_10900	7506.49	-0.0530363	0.0927757	-0.571661	0.567551	0.667491	CP016491.1	methionine adenosyltransferase	cytoplasm [GO:0005737]; ATP binding [GO:0005524]; magnesium ion binding [GO:0000287]; methionine adenosyltransferase activity [GO:0004478]; one-carbon metabolic process [GO:0006730]; S-adenosylmethionine biosynthetic process [GO:0006556]
BB562_10905	495.032	0.588869	0.146654	4.01537	5.9353e-05	0.000288816	CP016491.1	hypothetical protein	integral component of membrane [GO:0016021]
BB562_10910	26.8809	-0.0120794	0.318391	-0.0379389	0.969736	0.980168	CP016491.1	poly(glycerol-phosphate) alpha-glucosyltransferase	transferase activity [GO:0016740]
BB562_10915	190.256	-0.0496041	0.156526	-0.316906	0.751315	0.815021	CP016491.1	homocysteine S-methyltransferase	betaine-homocysteine S-methyltransferase activity [GO:0047150]; zinc ion binding [GO:0008270]; methionine biosynthetic process [GO:0009086]; methylation [GO:0032259]
BB562_10920	143.791	-0.0512816	0.191728	-0.267471	0.789107	0.8426	CP016491.1	amino acid permease	integral component of membrane [GO:0016021]; transmembrane transporter activity [GO:0022857]; amino acid transport [GO:0006865]
BB562_10925	34.8719	0.609824	0.292635	2.08391	0.0371687	0.0749703	CP016491.1	ferrochelatase	cytoplasm [GO:0005737]; ferrochelatase activity [GO:0004325]; metal ion binding [GO:0046872]; heme biosynthetic process [GO:0006783]
BB562_10930	34.6411	0.32572	0.318548	1.02251	0.306537	0.419124	CP016491.1	divalent metal cation transporter	integral component of membrane [GO:0016021]; plasma membrane [GO:0005886]; metal ion transmembrane transporter activity [GO:0046873]
BB562_10935	13.3975	0.409921	0.486608	0.842405	0.399561	0.511448	CP016491.1	sugar kinase	kinase activity [GO:0016301]
BB562_10940	20.0944	0.9687	0.420013	2.30636	0.0210907	0.0465738	CP016491.1	MFS transporter	integral component of membrane [GO:0016021]; transmembrane transport [GO:0055085]
BB562_10945	7.34474	0.582007	0.683697	0.851265	0.394622	0.508841	CP016491.1	lipase	hydrolase activity [GO:0016787]
BB562_10950	121.664	-0.700389	0.234075	-2.99215	0.00277017	0.00838746	CP016491.1	transcriptional regulator	DNA-binding transcription factor activity [GO:0003700]; sequence-specific DNA binding [GO:0043565]
BB562_10955	75.4659	0.132269	0.201561	0.656223	0.511681	0.619702	CP016491.1	metallophosphoesterase
BB562_10960	1357.53	-0.449711	0.115662	-3.88815	0.000101012	0.000470526	CP016491.1	GNAT family N-acetyltransferase	N-acetyltransferase activity [GO:0008080]
BB562_10965	470.1	-0.707165	0.137899	-5.12813	2.92633e-07	2.94252e-06	CP016491.1	hypothetical protein
BB562_10970	235.767	-0.127263	0.141249	-0.900984	0.367597	0.482515	CP016491.1	adenine phosphoribosyltransferase	transferase activity, transferring glycosyl groups [GO:0016757]; nucleoside metabolic process [GO:0009116]
BB562_11065	8258.03	0.466773	0.107651	4.33598	1.45114e-05	8.51409e-05	CP016491.1	glycerol phosphate lipoteichoic acid synthase	integral component of membrane [GO:0016021]; metal ion binding [GO:0046872]; sulfuric ester hydrolase activity [GO:0008484]
BB562_11070	700.363	-0.370216	0.165129	-2.24198	0.0249628	0.0536093	CP016491.1	hypothetical protein
BB562_11075	1052.75	0.0260251	0.108772	0.239264	0.810901	0.862829	CP016491.1	aromatic amino acid aminotransferase	pyridoxal phosphate binding [GO:0030170]; transaminase activity [GO:0008483]; biosynthetic process [GO:0009058]
BB562_11080	1010.03	-0.20339	0.113881	-1.78599	0.0741004	0.133663	CP016491.1	D-alanyl-D-alanine carboxypeptidase	serine-type D-Ala-D-Ala carboxypeptidase activity [GO:0009002]
BB562_11085	936.987	-0.0612824	0.110059	-0.556814	0.577655	0.675004	CP016491.1	hypothetical protein	integral component of membrane [GO:0016021]; plasma membrane [GO:0005886]; lysyltransferase activity [GO:0050071]; lipid metabolic process [GO:0006629]; response to antibiotic [GO:0046677]
BB562_11090	784.49	0.208558	0.119029	1.75217	0.0797444	0.141843	CP016491.1	glycosyltransferase	transferase activity [GO:0016740]
BB562_11095	1378.6	0.488869	0.105657	4.62694	3.71108e-06	2.68241e-05	CP016491.1	1%2C2-diacylglycerol 3-glucosyltransferase	transferase activity [GO:0016740]
BB562_11100	27525.6	-0.40876	0.147424	-2.77268	0.00555973	0.0150749	CP016491.1	phosphoenolpyruvate--protein phosphotransferase	cytoplasm [GO:0005737]; kinase activity [GO:0016301]; metal ion binding [GO:0046872]; phosphoenolpyruvate-protein phosphotransferase activity [GO:0008965]; phosphoenolpyruvate-dependent sugar phosphotransferase system [GO:0009401]
BB562_11105	4835.15	-0.179499	0.150284	-1.1944	0.232322	0.339089	CP016491.1	phosphocarrier protein HPr	cytoplasm [GO:0005737]; phosphoenolpyruvate-dependent sugar phosphotransferase system [GO:0009401]
BB562_11110	386.374	-0.417424	0.11136	-3.74841	0.000177957	0.000768513	CP016491.1	hypothetical protein
BB562_11115	7963.65	-0.501101	0.118595	-4.22529	2.3863e-05	0.000130773	CP016491.1	ATP-dependent Clp protease ATP-binding subunit	ATP binding [GO:0005524]; peptidase activity [GO:0008233]
BB562_11120	44.6644	-0.113576	0.277285	-0.409602	0.682098	0.761146	CP016491.1	integrase	DNA binding [GO:0003677]; DNA integration [GO:0015074]; DNA recombination [GO:0006310]
BB562_11125	708.636	0.140049	0.123386	1.13505	0.256356	0.367396	CP016491.1	MarR family transcriptional regulator	DNA-binding transcription factor activity [GO:0003700]
BB562_11130	1040.99	-0.107282	0.11169	-0.960535	0.336786	0.450392	CP016491.1	peptide ABC transporter substrate-binding protein	ATP binding [GO:0005524]; ATPase activity [GO:0016887]; peptide transport [GO:0015833]
BB562_11135	716.166	0.15931	0.106788	1.49183	0.135743	0.219786	CP016491.1	peptide ABC transporter ATP-binding protein	ATP binding [GO:0005524]; ATPase activity [GO:0016887]; peptide transport [GO:0015833]
BB562_11140	600.631	0.348552	0.143781	2.42419	0.0153427	0.0360111	CP016491.1	peptide ABC transporter permease	integral component of membrane [GO:0016021]; plasma membrane [GO:0005886]; transmembrane transport [GO:0055085]
BB562_11145	541.436	0.318037	0.133612	2.3803	0.0172985	0.0396581	CP016491.1	peptide ABC transporter permease	integral component of membrane [GO:0016021]; plasma membrane [GO:0005886]; transmembrane transport [GO:0055085]
BB562_11150	1875.82	0.509745	0.25703	1.98321	0.0473436	0.0917577	CP016491.1	peptide ABC transporter substrate-binding protein	ATP-binding cassette (ABC) transporter complex [GO:0043190]; transmembrane transport [GO:0055085]
BB562_11155	92.3219	0.0710014	0.196589	0.361167	0.717975	0.788968	CP016491.1	hypothetical protein	integral component of membrane [GO:0016021]
BB562_11160	417.1	0.32376	0.128266	2.52412	0.0115987	0.0280448	CP016491.1	permease	integral component of membrane [GO:0016021]; plasma membrane [GO:0005886]
BB562_11165	306.361	1.09707	0.180146	6.08991	1.12976e-09	2.06617e-08	CP016491.1	LysR family transcriptional regulator	DNA binding [GO:0003677]; DNA-binding transcription factor activity [GO:0003700]
BB562_11170	793.679	1.10122	0.150412	7.32134	2.45514e-13	1.06195e-11	CP016491.1	hypothetical protein
BB562_11175	21.7671	-0.481161	0.395828	-1.21558	0.224145	0.330159	CP016491.1	hypothetical protein
BB562_11180	2513.25	-0.361912	0.100418	-3.60404	0.000313303	0.00127616	CP016491.1	peptide chain release factor 3	cytoplasm [GO:0005737]; GTP binding [GO:0005525]; GTPase activity [GO:0003924]; translation release factor activity, codon specific [GO:0016149]; regulation of translational termination [GO:0006449]
BB562_11185	793.134	-0.745869	0.138219	-5.39627	6.80395e-08	8.02631e-07	CP016491.1	glutathione reductase	electron transfer activity [GO:0009055]; flavin adenine dinucleotide binding [GO:0050660]
BB562_11190	124.141	0.537499	0.193567	2.77681	0.00548951	0.014929	CP016491.1	6-phosphogluconate dehydrogenase (decarboxylating)	NADP binding [GO:0050661]; phosphogluconate dehydrogenase (decarboxylating) activity [GO:0004616]; pentose-phosphate shunt [GO:0006098]
BB562_11195	275.216	0.665798	0.146142	4.55583	5.21792e-06	3.58157e-05	CP016491.1	gluconate kinase	kinase activity [GO:0016301]; phosphotransferase activity, alcohol group as acceptor [GO:0016773]; carbohydrate metabolic process [GO:0005975]
BB562_11200	190.155	0.483499	0.155868	3.10198	0.00192234	0.0061628	CP016491.1	gluconate permease	integral component of membrane [GO:0016021]; gluconate transmembrane transporter activity [GO:0015128]
BB562_11205	1169.11	-0.107002	0.0964531	-1.10936	0.267273	0.379333	CP016491.1	AI-2E family transporter	integral component of membrane [GO:0016021]
BB562_11210	612.385	0.163503	0.149132	1.09637	0.272917	0.385336	CP016491.1	L-lactate dehydrogenase	L-lactate dehydrogenase activity [GO:0004459]; carbohydrate metabolic process [GO:0005975]; carboxylic acid metabolic process [GO:0019752]
BB562_11215	8.58071	1.23477	0.572388	2.15722	0.0309886	0.0648073	CP016491.1	hypothetical protein
BB562_11220	1401.22	0.305889	0.109159	2.80224	0.00507488	0.0139265	CP016491.1	prevent-host-death protein
BB562_11225	252.888	0.540522	0.164697	3.28192	0.00103104	0.00357	CP016491.1	transcriptional regulator	DNA binding [GO:0003677]
BB562_11230	24.9742	0.0317618	0.342268	0.0927982	0.926064	0.949407	CP016491.1	gamma-D-glutamyl-meso-diaminopimelate peptidase
BB562_11235	3929.94	-0.616956	0.126427	-4.87996	1.06109e-06	8.92432e-06	CP016491.1	hypothetical protein
BB562_11240	547.596	-0.34397	0.123082	-2.79465	0.00519562	0.0142149	CP016491.1	recombination regulator RecX	cytoplasm [GO:0005737]; regulation of DNA repair [GO:0006282]
BB562_11245	145.518	-0.875492	0.184715	-4.7397	2.14037e-06	1.66643e-05	CP016491.1	hypothetical protein
BB562_11270	113.896	0.289913	0.183313	1.58152	0.113758	0.18983	CP016491.1	hypothetical protein
BB562_11275	105.745	-0.158152	0.183745	-0.860715	0.389395	0.503369	CP016491.1	hypothetical protein	DNA binding [GO:0003677]
BB562_11285	893.105	0.0818772	0.130701	0.626449	0.531021	0.636058	CP016491.1	multidrug MFS transporter	integral component of membrane [GO:0016021]
BB562_11295	174.37	0.175812	0.157706	1.11481	0.264932	0.376992	CP016491.1	hypothetical protein	integral component of membrane [GO:0016021]
BB562_11300	14.5055	-0.183165	0.457414	-0.400435	0.688836	0.767721	CP016491.1	exopolysaccharide biosynthesis protein
BB562_11305	24.2843	0.00175122	0.347126	0.0050449	0.995975	0.996706	CP016491.1	acetyltransferase	integral component of membrane [GO:0016021]; transferase activity, transferring acyl groups other than amino-acyl groups [GO:0016747]
BB562_11310	57.8891	0.130044	0.239705	0.542514	0.587464	0.683827	CP016491.1	polysaccharide biosynthesis protein	integral component of membrane [GO:0016021]
BB562_11315	74.6932	0.195451	0.256451	0.762137	0.445978	0.559269	CP016491.1	polysaccharide biosynthesis protein	integral component of membrane [GO:0016021]
BB562_11320	34.8994	0.237816	0.329134	0.722552	0.469955	0.58052	CP016491.1	polysaccharide biosynthesis protein	integral component of membrane [GO:0016021]
BB562_11325	71.2075	0.708586	0.291542	2.43047	0.0150791	0.0355148	CP016491.1	polysaccharide biosynthesis protein
BB562_11330	97.3086	0.856779	0.215382	3.97794	6.95135e-05	0.000334082	CP016491.1	UDP-galactopyranose mutase	UDP-galactopyranose mutase activity [GO:0008767]
BB562_11335	64.5058	0.882413	0.288598	3.05758	0.00223131	0.00702927	CP016491.1	glycosyl transferase family 2	transferase activity [GO:0016740]
BB562_11340	45.0322	1.10028	0.293629	3.74716	0.000178848	0.000770747	CP016491.1	glycosyl transferase family 2	transferase activity [GO:0016740]
BB562_11380	1.11126	0.523766	1.70719	0.306799	0.758996	NA	CP016491.1	UDP-phosphate N-acetylgalactosaminyl-1-phosphate transferase	integral component of membrane [GO:0016021]; transferase activity [GO:0016740]
BB562_11385	1.24766	0.740551	2.02254	0.366148	0.714255	NA	CP016491.1	epimerase (pseudogene)
BB562_11400	2732.58	-0.411725	0.121377	-3.3921	0.000693589	0.00254721	CP016491.1	glycerol transporter	integral component of membrane [GO:0016021]; channel activity [GO:0015267]
BB562_11405	1019.01	-0.360972	0.123091	-2.93256	0.00336185	0.00989313	CP016491.1	hypothetical protein	integral component of membrane [GO:0016021]; plasma membrane [GO:0005886]
BB562_11410	705.688	0.853235	0.133546	6.38909	1.66874e-10	3.84573e-09	CP016491.1	UDP-N-acetylglucosamine 2-epimerase	UDP-N-acetylglucosamine 2-epimerase activity [GO:0008761]
BB562_11415	35.8781	0.882179	0.311727	2.82998	0.00465516	0.0129707	CP016491.1	D-alanyl-D-alanine carboxypeptidase	carboxypeptidase activity [GO:0004180]
BB562_11420	1660.44	-0.0410966	0.122333	-0.33594	0.736916	0.803519	CP016491.1	glutamate dehydrogenase	nucleotide binding [GO:0000166]; oxidoreductase activity, acting on the CH-NH2 group of donors, NAD or NADP as acceptor [GO:0016639]; cellular amino acid metabolic process [GO:0006520]
BB562_11425	135.621	0.412823	0.273846	1.5075	0.131683	0.214487	CP016491.1	hypothetical protein
BB562_11430	1320.86	0.101932	0.0995568	1.02385	0.305904	0.418468	CP016491.1	hypothetical protein
BB562_11440	295.265	0.581444	0.165734	3.50831	0.000450968	0.00175806	CP016491.1	acyltransferase	transferase activity, transferring acyl groups [GO:0016746]
BB562_11445	337.421	0.914626	0.200055	4.57188	4.8336e-06	3.33458e-05	CP016491.1	PTS cellobiose transporter subunit IIC	integral component of membrane [GO:0016021]; plasma membrane [GO:0005886]; protein-N(PI)-phosphohistidine-sugar phosphotransferase activity [GO:0008982]; phosphoenolpyruvate-dependent sugar phosphotransferase system [GO:0009401]
BB562_11450	644.432	-0.496847	0.150735	-3.29616	0.000980161	0.00342428	CP016491.1	universal stress protein UspA	cytoplasm [GO:0005737]
BB562_11455	19.8394	-0.541088	0.402373	-1.34474	0.178709	0.274356	CP016491.1	hypothetical protein
BB562_11480	87.8567	-0.354368	0.22403	-1.58179	0.113698	0.18983	CP016491.1	hypothetical protein	unfolded protein binding [GO:0051082]; protein tetramerization [GO:0051262]; protein transport [GO:0015031]
BB562_11485	3438.18	0.325626	0.0960179	3.39131	0.00069559	0.0025485	CP016491.1	hypothetical protein
BB562_11490	740.078	0.03099	0.128762	0.240677	0.809806	0.862	CP016491.1	hypothetical protein
BB562_11500	1324.4	-0.0905396	0.0892178	-1.01481	0.310194	0.423063	CP016491.1	helicase	ATP binding [GO:0005524]; helicase activity [GO:0004386]; nucleic acid binding [GO:0003676]
BB562_11505	811.021	-0.0704644	0.12367	-0.569778	0.568828	0.667764	CP016491.1	oxidoreductase	oxidoreductase activity [GO:0016491]
BB562_11515	18747.1	-0.766161	0.163189	-4.69492	2.66707e-06	2.00767e-05	CP016491.1	cold-shock protein	cytoplasm [GO:0005737]; nucleic acid binding [GO:0003676]
BB562_11520	398.125	0.299424	0.140843	2.12594	0.0335084	0.0688096	CP016491.1	DUF4828 domain-containing protein
BB562_11525	570.456	0.331932	0.0985363	3.36863	0.000755426	0.00272293	CP016491.1	lysozyme	lysozyme activity [GO:0003796]; cell wall macromolecule catabolic process [GO:0016998]; peptidoglycan catabolic process [GO:0009253]
BB562_11530	784.877	0.380363	0.109191	3.48348	0.000494939	0.00191344	CP016491.1	RpiR family transcriptional regulator	carbohydrate derivative binding [GO:0097367]; DNA binding [GO:0003677]; DNA-binding transcription factor activity [GO:0003700]; carbohydrate derivative metabolic process [GO:1901135]
BB562_11535	83.2102	0.609776	0.239233	2.54888	0.0108069	0.0265066	CP016491.1	acyltransferase	hydrolase activity [GO:0016787]; transferase activity, transferring acyl groups [GO:0016746]
BB562_11540	137.319	0.97099	0.217345	4.46751	7.91338e-06	5.13428e-05	CP016491.1	PTS cellobiose transporter subunit IIC	integral component of membrane [GO:0016021]; plasma membrane [GO:0005886]; protein-N(PI)-phosphohistidine-sugar phosphotransferase activity [GO:0008982]; phosphoenolpyruvate-dependent sugar phosphotransferase system [GO:0009401]
BB562_11545	478.379	-0.341197	0.147765	-2.30905	0.0209407	0.0463178	CP016491.1	hypothetical protein
BB562_11550	99.894	-0.187211	0.21145	-0.885368	0.375958	0.48995	CP016491.1	transcriptional regulator
BB562_11555	1670.04	0.951446	0.199648	4.76562	1.88277e-06	1.49579e-05	CP016491.1	magnesium-transporting ATPase	integral component of membrane [GO:0016021]; nucleotide binding [GO:0000166]
BB562_11560	5205.12	0.997117	0.200192	4.98081	6.33198e-07	5.75155e-06	CP016491.1	TetR family transcriptional regulator	DNA binding [GO:0003677]
BB562_11570	85.1953	0.819886	0.239924	3.41727	0.000632522	0.00235228	CP016491.1	hypothetical protein
BB562_11575	34.3636	-0.773922	0.331834	-2.33226	0.0196871	0.0441542	CP016491.1	transposase (pseudogene)
BB562_11590	112.046	-0.592596	0.194569	-3.04569	0.00232148	0.00722149	CP016491.1	transposase (pseudogene)
BB562_11595	38.224	-0.602473	0.300722	-2.00342	0.0451317	0.0881605	CP016491.1	transposase	DNA binding [GO:0003677]; transposase activity [GO:0004803]; transposition, DNA-mediated [GO:0006313]
BB562_11600	128.752	1.22501	0.270806	4.52356	6.08092e-06	4.06245e-05	CP016491.1	toxin-antitoxin system
BB562_11605	1.21595	3.62051	1.80039	2.01095	0.0443305	NA	CP016491.1	hypothetical protein
BB562_11610	1.18763	3.74946	1.7374	2.15809	0.0309211	NA	CP016491.1	XRE family transcriptional regulator	DNA binding [GO:0003677]; regulation of transcription, DNA-templated [GO:0006355]
BB562_11615	2375.56	0.223733	0.0928513	2.40959	0.0159706	0.0372355	CP016491.1	23S rRNA (uracil-5-)-methyltransferase RumA	RNA methyltransferase activity [GO:0008173]; RNA processing [GO:0006396]
BB562_11620	2255.95	-0.0650481	0.09212	-0.706123	0.480112	0.590124	CP016491.1	diacylglycerol kinase	NAD+ kinase activity [GO:0003951]
BB562_11625	3188.34	0.117073	0.0944686	1.23928	0.215241	0.319495	CP016491.1	aspartyl/glutamyl-tRNA amidotransferase subunit B	ATP binding [GO:0005524]; glutaminyl-tRNA synthase (glutamine-hydrolyzing) activity [GO:0050567]; transferase activity [GO:0016740]; translation [GO:0006412]
BB562_11630	2724.59	0.383547	0.0829697	4.62274	3.78707e-06	2.71573e-05	CP016491.1	aspartyl/glutamyl-tRNA amidotransferase subunit A	glutamyl-tRNA(Gln) amidotransferase complex [GO:0030956]; amidase activity [GO:0004040]; ATP binding [GO:0005524]; glutaminyl-tRNA synthase (glutamine-hydrolyzing) activity [GO:0050567]; transferase activity [GO:0016740]; translation [GO:0006412]
BB562_11635	580.557	0.506571	0.126807	3.99483	6.47409e-05	0.000313913	CP016491.1	asparaginyl/glutamyl-tRNA amidotransferase subunit C	ATP binding [GO:0005524]; glutaminyl-tRNA synthase (glutamine-hydrolyzing) activity [GO:0050567]; transferase activity [GO:0016740]; regulation of translational fidelity [GO:0006450]; translation [GO:0006412]
BB562_11640	2384.02	0.788257	0.133458	5.90641	3.49652e-09	5.5142e-08	CP016491.1	CamS family sex pheromone protein
BB562_11645	1816.45	0.382362	0.082232	4.64979	3.32269e-06	2.43396e-05	CP016491.1	DNA ligase (NAD(+)) LigA	DNA ligase (NAD+) activity [GO:0003911]; metal ion binding [GO:0046872]; DNA repair [GO:0006281]; DNA replication [GO:0006260]
BB562_11650	1124.41	-0.399173	0.10202	-3.9127	9.12703e-05	0.000426606	CP016491.1	ATP-dependent DNA helicase PcrA	cytoplasm [GO:0005737]; ATP binding [GO:0005524]; DNA binding [GO:0003677]; DNA helicase activity [GO:0003678]; DNA unwinding involved in DNA replication [GO:0006268]
BB562_11655	2765.49	0.1277	0.107355	1.18951	0.23424	0.340975	CP016491.1	phosphoribosylaminoimidazole carboxylase	ATP binding [GO:0005524]; metal ion binding [GO:0046872]; transferase activity [GO:0016740]; 'de novo' IMP biosynthetic process [GO:0006189]
BB562_11660	406.146	0.737063	0.128601	5.73138	9.96189e-09	1.45947e-07	CP016491.1	hypothetical protein	integral component of membrane [GO:0016021]; plasma membrane [GO:0005886]
BB562_11665	693.629	1.01441	0.13417	7.56067	4.00987e-14	1.98671e-12	CP016491.1	xanthine phosphoribosyltransferase	cytoplasm [GO:0005737]; xanthine phosphoribosyltransferase activity [GO:0000310]; purine ribonucleoside salvage [GO:0006166]; xanthine metabolic process [GO:0046110]; XMP salvage [GO:0032265]
BB562_11670	366.482	1.51032	0.192273	7.85508	3.99527e-15	2.65539e-13	CP016491.1	cell wall hydrolase	integral component of membrane [GO:0016021]; amidase activity [GO:0004040]
BB562_11675	520.556	-0.175963	0.124126	-1.41762	0.156302	0.246626	CP016491.1	oxidoreductase	oxidoreductase activity [GO:0016491]
BB562_11680	513.638	0.327776	0.135765	2.41429	0.0157659	0.0368457	CP016491.1	heptaprenyl diphosphate synthase	transferase activity [GO:0016740]; isoprenoid biosynthetic process [GO:0008299]
BB562_11685	1625.88	-0.18287	0.0890634	-2.05325	0.0400482	0.079426	CP016491.1	1%2C4-dihydroxy-2-naphthoate prenyltransferase	integral component of membrane [GO:0016021]; prenyltransferase activity [GO:0004659]
BB562_11690	414.15	0.173046	0.119376	1.44958	0.147175	0.234242	CP016491.1	thiol reductant ABC exporter subunit CydC	cell [GO:0005623]; integral component of membrane [GO:0016021]; ATP binding [GO:0005524]; ATPase activity [GO:0016887]; ATPase-coupled transmembrane transporter activity [GO:0042626]; cell redox homeostasis [GO:0045454]; glutathione transmembrane transport [GO:0034775]
BB562_11695	257.44	0.331032	0.146067	2.2663	0.0234328	0.0509206	CP016491.1	thiol reductant ABC exporter subunit CydD	integral component of membrane [GO:0016021]; ATP binding [GO:0005524]; ATPase activity [GO:0016887]; ATPase-coupled transmembrane transporter activity [GO:0042626]; cysteine transport [GO:0042883]
BB562_11700	459.409	-0.26542	0.109675	-2.42007	0.0155176	0.0363431	CP016491.1	cytochrome d ubiquinol oxidase subunit II	integral component of membrane [GO:0016021]; oxidation-reduction process [GO:0055114]
BB562_11705	400.959	0.0948272	0.119844	0.791257	0.428794	0.542462	CP016491.1	cytochrome D ubiquinol oxidase subunit I	cytochrome complex [GO:0070069]; integral component of membrane [GO:0016021]; plasma membrane [GO:0005886]; electron transfer activity [GO:0009055]; metal ion binding [GO:0046872]; aerobic electron transport chain [GO:0019646]
BB562_11710	22.8167	-0.0833835	0.361944	-0.230377	0.817799	0.867452	CP016491.1	hydrolase	integral component of membrane [GO:0016021]; hydrolase activity [GO:0016787]
BB562_11715	664.467	-0.19865	0.118399	-1.6778	0.0933861	0.161266	CP016491.1	ECF transporter S component	integral component of membrane [GO:0016021]; transmembrane transporter activity [GO:0022857]
BB562_11720	348.351	-0.77246	0.152861	-5.05334	4.34148e-07	4.10783e-06	CP016491.1	amino acid permease	integral component of membrane [GO:0016021]; transmembrane transporter activity [GO:0022857]
BB562_11725	100.752	-0.0300346	0.307149	-0.097785	0.922103	0.946771	CP016491.1	malate permease	integral component of membrane [GO:0016021]; transmembrane transport [GO:0055085]
BB562_11730	134.323	-0.157985	0.299734	-0.527085	0.598135	0.692603	CP016491.1	NAD-dependent malic enzyme	malate dehydrogenase (decarboxylating) (NAD+) activity [GO:0004471]; metal ion binding [GO:0046872]; NAD binding [GO:0051287]; oxaloacetate decarboxylase activity [GO:0008948]
BB562_11735	35.8276	-0.649739	0.335407	-1.93716	0.0527254	0.100473	CP016491.1	LysR family transcriptional regulator	DNA binding [GO:0003677]; DNA-binding transcription factor activity [GO:0003700]
BB562_11740	227.679	-0.411727	0.160866	-2.55943	0.0104843	0.0258317	CP016491.1	LysR family transcriptional regulator	DNA binding [GO:0003677]; DNA-binding transcription factor activity [GO:0003700]
BB562_11745	64.4649	0.288244	0.224255	1.28534	0.198675	0.29845	CP016491.1	holo-ACP synthase CitX	prosthetic group biosynthetic process [GO:0051191]
BB562_11750	1561.7	0.530993	0.096574	5.4983	3.83479e-08	4.86037e-07	CP016491.1	flavocytochrome c	succinate dehydrogenase activity [GO:0000104]
BB562_11755	1019.04	1.06475	0.126903	8.39029	4.84947e-17	4.40493e-15	CP016491.1	class II fumarate hydratase	tricarboxylic acid cycle enzyme complex [GO:0045239]; fumarate hydratase activity [GO:0004333]; fumarate metabolic process [GO:0006106]; tricarboxylic acid cycle [GO:0006099]
BB562_11760	25.3115	0.30058	0.349037	0.86117	0.389144	0.503283	CP016491.1	flagellar biosynthesis protein FlhB	integral component of membrane [GO:0016021]
BB562_11765	558.856	-0.302211	0.124715	-2.42322	0.0153837	0.0360763	CP016491.1	citrate lyase subunit alpha	citrate lyase complex [GO:0009346]; citrate (pro-3S)-lyase activity [GO:0008815]; citrate CoA-transferase activity [GO:0008814]; acetyl-CoA metabolic process [GO:0006084]
BB562_11770	229.888	-0.656987	0.155426	-4.227	2.36824e-05	0.000130373	CP016491.1	citrate (pro-3S)-lyase subunit beta	citrate lyase complex [GO:0009346]; citryl-CoA lyase activity [GO:0008816]; metal ion binding [GO:0046872]; acetyl-CoA metabolic process [GO:0006084]
BB562_11775	58.2882	-0.703968	0.242514	-2.90279	0.00369854	0.0107105	CP016491.1	citrate lyase acyl carrier protein	cytoplasm [GO:0005737]; lyase activity [GO:0016829]
BB562_11780	196.085	-0.694143	0.141392	-4.90934	9.13822e-07	7.90529e-06	CP016491.1	[citrate (pro-3S)-lyase] ligase	[citrate (pro-3S)-lyase] ligase activity [GO:0008771]; ATP binding [GO:0005524]; lyase activity [GO:0016829]; pantetheine-phosphate adenylyltransferase activity [GO:0004595]; coenzyme A biosynthetic process [GO:0015937]
BB562_11785	208.894	-0.223181	0.191448	-1.16576	0.243712	0.352503	CP016491.1	malate dehydrogenase	malate dehydrogenase (decarboxylating) (NAD+) activity [GO:0004471]; metal ion binding [GO:0046872]; NAD binding [GO:0051287]
BB562_11790	403.58	-0.157248	0.119672	-1.31399	0.188849	0.285896	CP016491.1	citrate lyase	carbohydrate binding [GO:0030246]; lyase activity [GO:0016829]
BB562_11795	263.538	0.859544	0.171321	5.01715	5.24434e-07	4.84435e-06	CP016491.1	anion permease	integral component of membrane [GO:0016021]; transmembrane transporter activity [GO:0022857]
BB562_11800	240.093	1.49077	0.240486	6.19897	5.68342e-10	1.11957e-08	CP016491.1	L-lactate dehydrogenase	cytoplasm [GO:0005737]; L-lactate dehydrogenase activity [GO:0004459]; glycolytic process [GO:0006096]
BB562_11805	89.5996	-0.046338	0.194936	-0.237709	0.812107	0.863101	CP016491.1	hypothetical protein
BB562_11810	20.7021	0.587159	0.385315	1.52384	0.127548	0.20864	CP016491.1	hypothetical protein	cell wall [GO:0005618]; extracellular region [GO:0005576]; integral component of membrane [GO:0016021]
BB562_11815	39.0319	-0.357891	0.374792	-0.954907	0.339625	0.452999	CP016491.1	hypothetical protein	DNA binding [GO:0003677]
BB562_11820	581.747	-0.836916	0.600974	-1.3926	0.163741	0.256285	CP016491.1	manganese ABC transporter substrate-binding protein	metal ion binding [GO:0046872]; cell adhesion [GO:0007155]; metal ion transport [GO:0030001]
BB562_11825	442.443	-0.58493	0.615624	-0.950141	0.34204	0.45533	CP016491.1	hypothetical protein	ATP-binding cassette (ABC) transporter complex [GO:0043190]; integral component of plasma membrane [GO:0005887]; ATPase-coupled transmembrane transporter activity [GO:0042626]
BB562_11830	326.083	-0.601034	0.593044	-1.01347	0.310835	0.423301	CP016491.1	manganese ABC transporter ATP-binding protein	ATP binding [GO:0005524]; ATPase activity [GO:0016887]
BB562_11835	304.602	0.0136625	0.150348	0.0908721	0.927594	0.949904	CP016491.1	triphosphoribosyl-dephospho-CoA synthase	ATP binding [GO:0005524]; transferase activity, transferring glycosyl groups [GO:0016757]; triphosphoribosyl-dephospho-CoA synthase activity [GO:0046917]; phosphorylation [GO:0016310]
BB562_11840	74.1754	1.15773	0.217004	5.33507	9.55079e-08	1.07991e-06	CP016491.1	AraC family transcriptional regulator	DNA-binding transcription factor activity [GO:0003700]; sequence-specific DNA binding [GO:0043565]
BB562_11845	1.75095	-0.481173	1.44482	-0.333033	0.73911	NA	CP016491.1	L(+)-tartrate dehydratase subunit alpha	lyase activity [GO:0016829]
BB562_11860	2.7539	-0.603156	0.962562	-0.626615	0.530911	NA	CP016491.1	anion permease	integral component of membrane [GO:0016021]; transmembrane transporter activity [GO:0022857]
BB562_11865	120.927	0.709026	0.219109	3.23595	0.00121237	0.0041142	CP016491.1	3-dehydroquinate synthase	cytoplasm [GO:0005737]; 3-dehydroquinate synthase activity [GO:0003856]; metal ion binding [GO:0046872]; nucleotide binding [GO:0000166]; aromatic amino acid family biosynthetic process [GO:0009073]; chorismate biosynthetic process [GO:0009423]
BB562_11870	92.3983	0.938394	0.255265	3.67615	0.000236781	0.000986589	CP016491.1	3-deoxy-7-phosphoheptulonate synthase	aldehyde-lyase activity [GO:0016832]; transferase activity [GO:0016740]; aromatic amino acid family biosynthetic process [GO:0009073]
BB562_11875	61.9257	1.52839	0.307316	4.97336	6.58007e-07	5.95704e-06	CP016491.1	shikimate dehydrogenase	NADP binding [GO:0050661]; shikimate 3-dehydrogenase (NADP+) activity [GO:0004764]; aromatic amino acid family biosynthetic process [GO:0009073]; chorismate biosynthetic process [GO:0009423]; shikimate metabolic process [GO:0019632]
BB562_11880	149.889	2.04199	0.247411	8.25344	1.53894e-16	1.23341e-14	CP016491.1	transketolase	metal ion binding [GO:0046872]; transketolase activity [GO:0004802]
BB562_11885	96.0138	2.41186	0.409633	5.88787	3.9121e-09	5.98903e-08	CP016491.1	malate dehydrogenase	oxidoreductase activity [GO:0016491]
BB562_11890	2.32196	-0.206668	1.17243	-0.176272	0.86008	NA	CP016491.1	hypothetical protein
BB562_11895	472.761	0.165421	0.116101	1.4248	0.154216	0.243899	CP016491.1	fatty acid-binding protein DegV	lipid binding [GO:0008289]
BB562_11900	39.6359	-0.158083	0.319794	-0.494326	0.621076	0.711405	CP016491.1	zeta toxin family protein	ATP binding [GO:0005524]; kinase activity [GO:0016301]
BB562_11905	14.0542	0.945039	0.479368	1.97143	0.048675	0.0938707	CP016491.1	prevent-host-death protein
[truncated: 780 more rows]

## Sheet: TO Up
	baseMean	log2FoldChange	lfcSE	stat	pvalue	padj	Chr	Product	GO Terms
BB562_00085	8.59544	2.00983	0.801949	2.50619	0.0122041	0.0293005	CP016491.1	1%2C4-alpha-glucan branching enzyme	1,4-alpha-glucan branching enzyme activity [GO:0003844]; 1,4-alpha-glucan branching enzyme activity (using a glucosylated glycogenin as primer for glycogen synthesis) [GO:0102752]; cation binding [GO:0043169]; hydrolase activity, hydrolyzing O-glycosyl compounds [GO:0004553]; glycogen biosynthetic process [GO:0005978]
BB562_00090	3.42516	2.36	1.01525	2.32455	0.0200959	0.0448863	CP016491.1	glucose-1-phosphate adenylyltransferase	ATP binding [GO:0005524]; glucose-1-phosphate adenylyltransferase activity [GO:0008878]; glycogen biosynthetic process [GO:0005978]
BB562_00810	679.661	2.11969	0.635453	3.33572	0.000850783	0.00303057	CP016491.1	PTS beta-glucoside transporter subunit EIIBCA	integral component of membrane [GO:0016021]; plasma membrane [GO:0005886]; kinase activity [GO:0016301]; protein-N(PI)-phosphohistidine-sugar phosphotransferase activity [GO:0008982]; phosphoenolpyruvate-dependent sugar phosphotransferase system [GO:0009401]
BB562_00815	392.741	1.65119	0.304132	5.42918	5.66124e-08	6.8564e-07	CP016491.1	sucrose-6-phosphate hydrolase	cytoplasm [GO:0005737]; beta-fructofuranosidase activity [GO:0004564]; sucrose metabolic process [GO:0005985]
BB562_01000	105.007	1.81912	0.23369	7.78432	7.00874e-15	4.34064e-13	CP016491.1	transcription elongation factor GreA	DNA binding [GO:0003677]; RNA polymerase binding [GO:0070063]; translation elongation factor activity [GO:0003746]; regulation of DNA-templated transcription, elongation [GO:0032784]
BB562_01135	921.96	1.86307	0.153413	12.1441	6.16608e-34	3.36051e-31	CP016491.1	cystathionine gamma-synthase	catalytic activity [GO:0003824]; pyridoxal phosphate binding [GO:0030170]; transsulfuration [GO:0019346]
BB562_01140	508.266	2.49495	0.184759	13.5038	1.485e-41	1.01166e-38	CP016491.1	cysteine synthase	cysteine biosynthetic process from serine [GO:0006535]
BB562_01170	1190.58	1.5424	0.275219	5.60425	2.09153e-08	2.8076e-07	CP016491.1	trehalose operon repressor	DNA binding [GO:0003677]; DNA-binding transcription factor activity [GO:0003700]
BB562_01175	1405.13	1.62047	0.277466	5.84025	5.21212e-09	7.84698e-08	CP016491.1	alpha%2Calpha-phosphotrehalase	cytoplasm [GO:0005737]; alpha,alpha-phosphotrehalase activity [GO:0008788]; trehalose catabolic process [GO:0005993]
BB562_01300	5.94232	2.09981	0.861081	2.43858	0.0147451	0.0347883	CP016491.1	hypothetical protein
BB562_01420	28.4224	1.80986	0.39529	4.57857	4.68157e-06	3.25441e-05	CP016491.1	hypothetical protein
BB562_01450	573.122	1.74564	0.270974	6.44207	1.17852e-10	2.86738e-09	CP016491.1	spermidine/putrescine ABC transporter permease	integral component of membrane [GO:0016021]; plasma membrane [GO:0005886]; transmembrane transport [GO:0055085]
BB562_01455	875.579	2.05511	0.31223	6.58202	4.64101e-11	1.26468e-09	CP016491.1	spermidine/putrescine ABC transporter ATP-binding protein	ATP-binding cassette (ABC) transporter complex [GO:0043190]; ATP binding [GO:0005524]; ATPase activity [GO:0016887]; ATPase-coupled putrescine transmembrane transporter activity [GO:0015594]; ATPase-coupled spermidine transmembrane transporter activity [GO:0015595]
BB562_01460	563.853	2.04548	0.286207	7.14685	8.87897e-13	3.45646e-11	CP016491.1	Cro/Cl family transcriptional regulator	DNA binding [GO:0003677]
BB562_02810	21.5753	1.53157	0.387818	3.9492	7.84128e-05	0.000372905	CP016491.1	MerR family transcriptional regulator	DNA binding [GO:0003677]; regulation of transcription, DNA-templated [GO:0006355]
BB562_02820	69.2179	1.65642	0.445267	3.72005	0.00019918	0.000848071	CP016491.1	6-phospho-beta-glucosidase	hydrolase activity, hydrolyzing O-glycosyl compounds [GO:0004553]; carbohydrate metabolic process [GO:0005975]
BB562_02905	12.0727	1.81869	0.687923	2.64375	0.00819944	0.0209798	CP016491.1	hypothetical protein	integral component of membrane [GO:0016021]
BB562_02975	272.202	1.80638	0.192598	9.37902	6.65875e-21	1.08904e-18	CP016491.1	ABC transporter substrate-binding protein
BB562_02995	77.6231	1.91558	0.347491	5.51262	3.53539e-08	4.50184e-07	CP016491.1	NAD(P)H-dependent quinone reductase	oxidoreductase activity [GO:0016491]
BB562_03015	9.75929	1.60205	0.58806	2.72429	0.00644401	0.0170154	CP016491.1	hypothetical protein	integral component of membrane [GO:0016021]
BB562_03705	45.7484	1.74686	0.340032	5.13735	2.78643e-07	2.81223e-06	CP016491.1	hypothetical protein
BB562_04205	79.4339	1.51061	0.286049	5.28097	1.28501e-07	1.41195e-06	CP016491.1	hypothetical protein
BB562_04230	832.77	2.23187	0.452833	4.92869	8.27837e-07	7.30051e-06	CP016491.1	aspartate carbamoyltransferase	amino acid binding [GO:0016597]; aspartate carbamoyltransferase activity [GO:0004070]; 'de novo' pyrimidine nucleobase biosynthetic process [GO:0006207]; 'de novo' UMP biosynthetic process [GO:0044205]; cellular amino acid metabolic process [GO:0006520]
BB562_04235	1045.24	1.78399	0.291788	6.11399	9.71718e-10	1.80131e-08	CP016491.1	dihydroorotase	dihydroorotase activity [GO:0004151]; zinc ion binding [GO:0008270]; 'de novo' UMP biosynthetic process [GO:0044205]
BB562_04880	273.244	1.66233	0.222778	7.46182	8.53385e-14	3.87579e-12	CP016491.1	hypothetical protein	integral component of membrane [GO:0016021]
BB562_04885	201.113	1.52452	0.194305	7.84601	4.29498e-15	2.78662e-13	CP016491.1	histidinol-phosphatase	histidinol-phosphatase activity [GO:0004401]; histidine biosynthetic process [GO:0000105]
BB562_06180	43.1838	2.14879	0.338887	6.34073	2.28676e-10	5.0662e-09	CP016491.1	antiholin LrgB	integral component of membrane [GO:0016021]
BB562_06185	18.3103	2.99406	0.531114	5.63733	1.72707e-08	2.36496e-07	CP016491.1	hypothetical protein	integral component of membrane [GO:0016021]; plasma membrane [GO:0005886]
BB562_06970	41.5597	1.87353	0.347361	5.3936	6.90581e-08	8.11135e-07	CP016491.1	polysaccharide biosynthesis protein	integral component of membrane [GO:0016021]; lipopolysaccharide biosynthetic process [GO:0009103]
BB562_06975	27.1251	1.55224	0.349199	4.44513	8.78387e-06	5.64529e-05	CP016491.1	exopolysaccharide biosynthesis protein	extracellular polysaccharide biosynthetic process [GO:0045226]
BB562_06980	13.3683	2.26077	0.548157	4.1243	3.71857e-05	0.000190472	CP016491.1	tyrosine protein phosphatase	manganese ion binding [GO:0030145]; protein tyrosine phosphatase activity [GO:0004725]
BB562_07535	244.557	1.97179	0.236067	8.35267	6.67356e-17	5.86628e-15	CP016491.1	MFS transporter	integral component of membrane [GO:0016021]; transmembrane transporter activity [GO:0022857]; chorismate metabolic process [GO:0046417]
BB562_07540	146.853	1.83583	0.223761	8.20445	2.3165e-16	1.80356e-14	CP016491.1	chorismate synthase	chorismate synthase activity [GO:0004107]; aromatic amino acid family biosynthetic process [GO:0009073]; chorismate biosynthetic process [GO:0009423]
BB562_07545	34.2279	1.61019	0.346924	4.64133	3.46166e-06	2.5222e-05	CP016491.1	amino acid biosynthesis protein
BB562_07550	101.483	1.69569	0.273577	6.19821	5.71085e-10	1.11957e-08	CP016491.1	3-phosphoshikimate 1-carboxyvinyltransferase	cytoplasm [GO:0005737]; 3-phosphoshikimate 1-carboxyvinyltransferase activity [GO:0003866]; aromatic amino acid family biosynthetic process [GO:0009073]; chorismate biosynthetic process [GO:0009423]
BB562_07860	171	2.14615	0.252478	8.50033	1.89048e-17	1.83984e-15	CP016491.1	LysR family transcriptional regulator	DNA binding [GO:0003677]; DNA-binding transcription factor activity [GO:0003700]
BB562_07905	8.11777	1.81195	0.664197	2.72803	0.00637134	0.0168562	CP016491.1	hypothetical protein
BB562_08515	6.13976	1.70416	0.68512	2.48738	0.0128687	0.0307608	CP016491.1	ABC transporter ATP-binding protein	ATP binding [GO:0005524]; ATPase activity [GO:0016887]
BB562_08855	13.9147	1.9564	0.529095	3.69763	0.000217622	0.000916568	CP016491.1	hypothetical protein	integral component of membrane [GO:0016021]
BB562_08890	4.57426	2.56501	1.01108	2.5369	0.011184	0.0271868	CP016491.1	hypothetical protein	integral component of membrane [GO:0016021]
BB562_10020	21.2076	1.69061	0.419107	4.03383	5.48751e-05	0.000268947	CP016491.1	iron transporter FeoA	transition metal ion binding [GO:0046914]
BB562_10280	7.23379	1.57352	0.657848	2.39192	0.0167604	0.0387053	CP016491.1	peptidase S41	serine-type peptidase activity [GO:0008236]
BB562_11670	366.482	1.51032	0.192273	7.85508	3.99527e-15	2.65539e-13	CP016491.1	cell wall hydrolase	integral component of membrane [GO:0016021]; amidase activity [GO:0004040]
BB562_11875	61.9257	1.52839	0.307316	4.97336	6.58007e-07	5.95704e-06	CP016491.1	shikimate dehydrogenase	NADP binding [GO:0050661]; shikimate 3-dehydrogenase (NADP+) activity [GO:0004764]; aromatic amino acid family biosynthetic process [GO:0009073]; chorismate biosynthetic process [GO:0009423]; shikimate metabolic process [GO:0019632]
BB562_11880	149.889	2.04199	0.247411	8.25344	1.53894e-16	1.23341e-14	CP016491.1	transketolase	metal ion binding [GO:0046872]; transketolase activity [GO:0004802]
BB562_11885	96.0138	2.41186	0.409633	5.88787	3.9121e-09	5.98903e-08	CP016491.1	malate dehydrogenase	oxidoreductase activity [GO:0016491]
BB562_12605	497.419	2.03574	0.291468	6.98444	2.85999e-12	9.50423e-11	CP016491.1	cytochrome O ubiquinol oxidase	integral component of membrane [GO:0016021]
BB562_12625	281.883	1.82453	0.244017	7.47709	7.59883e-14	3.63277e-12	CP016491.1	phosphohydrolase	hydrolase activity [GO:0016787]
BB562_12710	40.5918	1.57848	0.321668	4.90718	9.23975e-07	7.96782e-06	CP016491.1	hypothetical protein
BB562_12880	1463.59	2.38032	0.259737	9.16433	4.98553e-20	6.46932e-18	CP016491.1	hypothetical protein	integral component of membrane [GO:0016021]
BB562_13280	18.2983	2.18287	0.659528	3.30975	0.0009338	0.00329186	CP016491.1	beta-galactosidase	beta-galactosidase complex [GO:0009341]; beta-galactosidase activity [GO:0004565]; metal ion binding [GO:0046872]; galactose metabolic process [GO:0006012]
BB562_14850	299.17	1.69526	0.334161	5.07319	3.91209e-07	3.7803e-06	CP016491.1	hypothetical protein
BB562_15615	213.882	1.54017	0.221474	6.95416	3.54678e-12	1.15059e-10	CP016491.1	hypothetical protein	integral component of membrane [GO:0016021]
BB562_15625	16.8056	2.07567	0.468986	4.42588	9.60507e-06	6.01697e-05	CP016491.1	copper resistance protein CopZ	metal ion binding [GO:0046872]; metal ion transport [GO:0030001]
BB562_16160	13.2073	1.58666	0.514054	3.08656	0.00202489	0.00644605	CP016491.1	multidrug ABC transporter ATP-binding protein	integral component of membrane [GO:0016021]; ATP binding [GO:0005524]; ATPase activity [GO:0016887]; ATPase-coupled transmembrane transporter activity [GO:0042626]
BB562_16170	36.09	1.73803	0.454771	3.82177	0.000132497	0.000592864	CP016491.1	GntR family transcriptional regulator	DNA binding [GO:0003677]; DNA-binding transcription factor activity [GO:0003700]
BB562_16525	92.8667	2.21916	0.365713	6.06804	1.2948e-09	2.32127e-08	CP016493.1	hypothetical protein	integral component of membrane [GO:0016021]
BB562_16545	932.731	1.8135	0.299984	6.04533	1.49107e-09	2.60459e-08	CP016493.1	lactococcin immunity protein
BB562_16570	3199.44	2.03387	0.494523	4.1128	3.90896e-05	0.000199101	CP016493.1	hypothetical protein	integral component of membrane [GO:0016021]
BB562_16580	2649.8	1.89011	0.510704	3.701	0.000214754	0.000908704	CP016493.1	hypothetical protein	integral component of membrane [GO:0016021]

## Sheet: TO Down
	baseMean	log2FoldChange	lfcSE	stat	pvalue	padj	Chr	Product	GO Terms
BB562_00570	1961.42	-1.62512	0.182702	-8.8949	5.84719e-19	1.35411e-16	CP016491.1	heat-shock protein
BB562_01610	3603.72	-2.17455	0.164561	-13.2143	7.25915e-40	5.0433e-37	CP016491.1	ammonia permease	integral component of membrane [GO:0016021]; ammonium transmembrane transporter activity [GO:0008519]
BB562_02530	945.187	-1.81002	0.162043	-11.17	5.71812e-29	1.98633e-26	CP016491.1	asparagine synthase (glutamine-hydrolyzing)	asparagine synthase (glutamine-hydrolyzing) activity [GO:0004066]; ATP binding [GO:0005524]; asparagine biosynthetic process [GO:0006529]; glutamine metabolic process [GO:0006541]
BB562_04375	2093.76	-2.86901	0.168625	-17.0141	6.45386e-65	1.79353e-61	CP016491.1	hypothetical protein
BB562_04780	4.81785	-2.32171	0.957749	-2.42413	0.0153451	0.0398543	CP016491.1	hypothetical protein	serine-type peptidase activity [GO:0008236]
BB562_04835	4.69334	-2.20346	0.946781	-2.32732	0.0199484	0.0498012	CP016491.1	hypothetical protein
BB562_05100	10.7736	-1.54953	0.593431	-2.61114	0.00902405	0.0255896	CP016491.1	hypothetical protein	integral component of membrane [GO:0016021]
BB562_05280	106.065	-2.2997	0.426244	-5.39526	6.8426e-08	1.04679e-06	CP016491.1	hypothetical protein
BB562_05285	300.627	-1.99971	0.320553	-6.23832	4.42282e-10	1.25418e-08	CP016491.1	hypothetical protein	integral component of membrane [GO:0016021]
BB562_05330	13.8832	-2.1535	0.685818	-3.14005	0.00168919	0.00621123	CP016491.1	hypothetical protein
BB562_05335	17.1671	-1.87156	0.605857	-3.08911	0.00200757	0.00718024	CP016491.1	DUF771 domain-containing protein
BB562_05345	30.3789	-1.81787	0.536718	-3.387	0.000706602	0.00293081	CP016491.1	hypothetical protein
BB562_05350	72.1803	-2.07069	0.40432	-5.12142	3.03239e-07	3.61674e-06	CP016491.1	recombinase RecT	DNA binding [GO:0003677]; DNA metabolic process [GO:0006259]
BB562_05355	59.6643	-1.53285	0.405588	-3.77932	0.000157255	0.000809283	CP016491.1	hypothetical protein
BB562_05370	6.74968	-4.07808	1.15631	-3.5268	0.000420617	0.00186724	CP016491.1	endodeoxyribonuclease	magnesium ion binding [GO:0000287]; DNA recombination [GO:0006310]; DNA repair [GO:0006281]
BB562_06950	2748.73	-1.51375	0.143585	-10.5426	5.49798e-26	1.69765e-23	CP016491.1	hypothetical protein
BB562_07175	53.398	-2.02329	0.376847	-5.36899	7.91786e-08	1.17667e-06	CP016491.1	tagatose-bisphosphate aldolase
BB562_07315	109.838	-2.30687	0.623293	-3.70109	0.000214675	0.00103753	CP016491.1	peptidase M23
BB562_08670	24.1263	-1.83564	0.451353	-4.06698	4.76263e-05	0.000292817	CP016491.1	iron ABC transporter ATP-binding protein	ATP-binding cassette (ABC) transporter complex [GO:0043190]; ATP binding [GO:0005524]; ATPase activity [GO:0016887]; transmembrane transporter activity [GO:0022857]
BB562_10650	13.3823	-2.24115	0.655798	-3.41744	0.000632133	0.00267986	CP016491.1	antirepressor
BB562_10815	24.761	-2.26655	0.606179	-3.73908	0.000184695	0.000918188	CP016491.1	glycerol-3-phosphate ABC transporter permease	integral component of membrane [GO:0016021]; plasma membrane [GO:0005886]; transmembrane transport [GO:0055085]
BB562_10820	64.4901	-2.43475	0.454356	-5.35868	8.38334e-08	1.20966e-06	CP016491.1	glycerol-3-phosphate ABC transporter ATP-binding protein	ATP binding [GO:0005524]; ATPase activity [GO:0016887]
BB562_11980	10944.2	-1.63638	0.260909	-6.27184	3.56806e-10	1.05485e-08	CP016491.1	DNA-directed RNA polymerase subunit alpha	DNA binding [GO:0003677]; DNA-directed 5'-3' RNA polymerase activity [GO:0003899]; protein dimerization activity [GO:0046983]; transcription, DNA-templated [GO:0006351]
BB562_11985	2863.83	-1.60793	0.267912	-6.0017	1.95263e-09	4.75995e-08	CP016491.1	30S ribosomal protein S11	ribosome [GO:0005840]; rRNA binding [GO:0019843]; structural constituent of ribosome [GO:0003735]; translation [GO:0006412]
BB562_11990	2994.11	-1.50385	0.260896	-5.76419	8.20521e-09	1.67664e-07	CP016491.1	30S ribosomal protein S13	ribosome [GO:0005840]; rRNA binding [GO:0019843]; structural constituent of ribosome [GO:0003735]; tRNA binding [GO:0000049]; translation [GO:0006412]
BB562_12000	2260.6	-1.94893	0.469882	-4.14769	3.35842e-05	0.000215544	CP016491.1	adenylate kinase	cytoplasm [GO:0005737]; adenylate kinase activity [GO:0004017]; ATP binding [GO:0005524]; zinc ion binding [GO:0008270]; AMP salvage [GO:0044209]
BB562_12015	625.761	-1.55418	0.323947	-4.79765	1.60541e-06	1.59337e-05	CP016491.1	50S ribosomal protein L30	large ribosomal subunit [GO:0015934]; structural constituent of ribosome [GO:0003735]; translation [GO:0006412]
BB562_12020	2704.17	-1.57901	0.314009	-5.02856	4.94187e-07	5.60549e-06	CP016491.1	30S ribosomal protein S5	small ribosomal subunit [GO:0015935]; rRNA binding [GO:0019843]; structural constituent of ribosome [GO:0003735]; translation [GO:0006412]
BB562_12025	1867.74	-1.93836	0.462829	-4.18808	2.81321e-05	0.000186585	CP016491.1	50S ribosomal protein L18	ribosome [GO:0005840]; rRNA binding [GO:0019843]; structural constituent of ribosome [GO:0003735]; translation [GO:0006412]
BB562_12030	3801.1	-2.20991	0.508503	-4.34591	1.38701e-05	9.90873e-05	CP016491.1	50S ribosomal protein L6	ribosome [GO:0005840]; rRNA binding [GO:0019843]; structural constituent of ribosome [GO:0003735]; translation [GO:0006412]
BB562_12035	1623.76	-2.36883	0.578249	-4.09656	4.19333e-05	0.000261284	CP016491.1	30S ribosomal protein S8	ribosome [GO:0005840]; rRNA binding [GO:0019843]; structural constituent of ribosome [GO:0003735]; translation [GO:0006412]
BB562_12040	3189.22	-2.57713	0.581638	-4.43081	9.38783e-06	7.14761e-05	CP016491.1	50S ribosomal protein L5	ribosome [GO:0005840]; rRNA binding [GO:0019843]; structural constituent of ribosome [GO:0003735]; tRNA binding [GO:0000049]; translation [GO:0006412]
BB562_12045	1315.87	-2.52698	0.590224	-4.28139	1.85731e-05	0.000127759	CP016491.1	50S ribosomal protein L24	ribosome [GO:0005840]; rRNA binding [GO:0019843]; structural constituent of ribosome [GO:0003735]; translation [GO:0006412]
BB562_12050	1558.55	-2.5719	0.598957	-4.29396	1.75513e-05	0.000122243	CP016491.1	50S ribosomal protein L14	large ribosomal subunit [GO:0015934]; rRNA binding [GO:0019843]; structural constituent of ribosome [GO:0003735]; translation [GO:0006412]
BB562_12055	1212.56	-2.57914	0.611673	-4.21653	2.4809e-05	0.000166131	CP016491.1	30S ribosomal protein S17	ribosome [GO:0005840]; rRNA binding [GO:0019843]; structural constituent of ribosome [GO:0003735]; translation [GO:0006412]
BB562_12060	620.741	-2.40161	0.652952	-3.67807	0.000235002	0.00112019	CP016491.1	50S ribosomal protein L29	ribosome [GO:0005840]; structural constituent of ribosome [GO:0003735]; translation [GO:0006412]
BB562_12065	2379.9	-2.39754	0.579483	-4.13737	3.51306e-05	0.000223917	CP016491.1	50S ribosomal protein L16	ribosome [GO:0005840]; rRNA binding [GO:0019843]; structural constituent of ribosome [GO:0003735]; tRNA binding [GO:0000049]; translation [GO:0006412]
BB562_12070	3977.86	-2.34945	0.562468	-4.17703	2.95336e-05	0.000195414	CP016491.1	30S ribosomal protein S3	ribosome [GO:0005840]; mRNA binding [GO:0003729]; rRNA binding [GO:0019843]; structural constituent of ribosome [GO:0003735]; translation [GO:0006412]
BB562_12075	1706.8	-2.30674	0.555102	-4.15553	3.24536e-05	0.000210721	CP016491.1	50S ribosomal protein L22	large ribosomal subunit [GO:0015934]; rRNA binding [GO:0019843]; structural constituent of ribosome [GO:0003735]; translation [GO:0006412]
BB562_12080	1711.41	-2.29867	0.553114	-4.15588	3.24043e-05	0.000210721	CP016491.1	30S ribosomal protein S19	small ribosomal subunit [GO:0015935]; rRNA binding [GO:0019843]; structural constituent of ribosome [GO:0003735]; translation [GO:0006412]
BB562_12085	6229.01	-2.24632	0.491473	-4.57058	4.86372e-06	4.15886e-05	CP016491.1	50S ribosomal protein L2	large ribosomal subunit [GO:0015934]; rRNA binding [GO:0019843]; structural constituent of ribosome [GO:0003735]; transferase activity [GO:0016740]; translation [GO:0006412]
BB562_12090	1275.12	-2.18854	0.538962	-4.06065	4.89361e-05	0.000299545	CP016491.1	50S ribosomal protein L23	ribosome [GO:0005840]; rRNA binding [GO:0019843]; structural constituent of ribosome [GO:0003735]; translation [GO:0006412]
BB562_12095	4910.89	-2.0512	0.458957	-4.46926	7.8491e-06	6.17922e-05	CP016491.1	50S ribosomal protein L4	ribosome [GO:0005840]; rRNA binding [GO:0019843]; structural constituent of ribosome [GO:0003735]; translation [GO:0006412]
BB562_12100	6886.43	-1.55444	0.290021	-5.35975	8.33382e-08	1.20966e-06	CP016491.1	50S ribosomal protein L3	ribosome [GO:0005840]; rRNA binding [GO:0019843]; structural constituent of ribosome [GO:0003735]; translation [GO:0006412]
BB562_12520	377.861	-1.50129	0.531863	-2.8227	0.00476213	0.0150156	CP016491.1	hypothetical protein	integral component of membrane [GO:0016021]
BB562_13420	828.89	-2.35452	0.631545	-3.72819	0.000192857	0.00094691	CP016491.1	phosphate ABC transporter substrate-binding protein	phosphate ion binding [GO:0042301]
BB562_13480	215.704	-2.15927	0.67783	-3.18556	0.00144473	0.00541092	CP016491.1	phosphonate ABC transporter substrate-binding protein (pseudogene)
BB562_13485	80.8024	-2.51057	0.486519	-5.16026	2.46601e-07	3.05939e-06	CP016491.1	phosphonate ABC transporter ATP-binding protein	plasma membrane [GO:0005886]; ATP binding [GO:0005524]; ATPase activity [GO:0016887]; ATPase-coupled organic phosphonate transmembrane transporter activity [GO:0015416]
BB562_13490	59.8253	-2.26071	0.487532	-4.63705	3.53416e-06	3.17845e-05	CP016491.1	phosphonate ABC transporter%2C permease protein PhnE	integral component of plasma membrane [GO:0005887]; organic phosphonate transmembrane transporter activity [GO:0015604]
BB562_13495	51.7237	-2.4452	0.502016	-4.87076	1.11172e-06	1.17025e-05	CP016491.1	ABC transporter permease	integral component of membrane [GO:0016021]; plasma membrane [GO:0005886]; transmembrane transport [GO:0055085]
BB562_13500	50.6814	-1.98823	0.412643	-4.81828	1.448e-06	1.44748e-05	CP016491.1	phosphonoacetaldehyde hydrolase	magnesium ion binding [GO:0000287]; phosphonoacetaldehyde hydrolase activity [GO:0050194]; organic phosphonate catabolic process [GO:0019700]
BB562_13505	76.275	-2.57036	0.455488	-5.64308	1.67033e-08	3.20127e-07	CP016491.1	2-aminoethylphosphonate--pyruvate transaminase	2-aminoethylphosphonate-pyruvate transaminase activity [GO:0047304]; organic phosphonate catabolic process [GO:0019700]
BB562_13915	119.559	-2.21551	0.61068	-3.62794	0.00028569	0.0013321	CP016491.1	peptidase M23
BB562_13950	6.05133	-2.8097	0.984431	-2.85414	0.00431537	0.0138962	CP016491.1	DNA packaging protein
BB562_13975	127.916	-1.54121	0.330795	-4.65911	3.17583e-06	2.90316e-05	CP016491.1	terminase
BB562_14015	2.06322	-3.93468	1.67591	-2.34779	0.0188853	0.0476245	CP016491.1	hypothetical protein
BB562_14020	117.487	-1.68394	0.348616	-4.83034	1.36297e-06	1.38237e-05	CP016491.1	hypothetical protein
BB562_14025	281.744	-1.57275	0.26376	-5.9628	2.47958e-09	5.79054e-08	CP016491.1	DNA replication protein
BB562_14050	36.9258	-1.70741	0.45768	-3.73058	0.000191039	0.000941308	CP016491.1	hypothetical protein
BB562_14075	537.245	-2.11042	0.337525	-6.25261	4.03639e-10	1.1564e-08	CP016491.1	antirepressor
BB562_14870	70.024	-1.83421	0.331615	-5.53114	3.1815e-08	5.56062e-07	CP016491.1	3'%2C5'-cyclic-nucleotide phosphodiesterase	hydrolase activity [GO:0016787]
BB562_15015	3985.58	-1.75775	0.121943	-14.4145	4.1943e-47	5.82798e-44	CP016491.1	hemolysin III	integral component of membrane [GO:0016021]; cytolysis [GO:0019835]
BB562_16190	7.84994	-4.35228	1.18057	-3.68658	0.000227287	0.00108902	CP016491.1	PTS sugar transporter subunit IIB	protein-N(PI)-phosphohistidine-sugar phosphotransferase activity [GO:0008982]; phosphoenolpyruvate-dependent sugar phosphotransferase system [GO:0009401]
BB562_16195	214.452	-2.61301	0.577902	-4.52155	6.13884e-06	5.0324e-05	CP016491.1	hypothetical protein	integral component of membrane [GO:0016021]
BB562_16415	6.37985	-3.35542	1.05026	-3.19484	0.00139907	0.0053115	CP016492.1	hypothetical protein
BB562_16455	38.3237	-1.9645	0.516885	-3.80065	0.000144318	0.000755289	CP016492.1	conjugal transfer protein	membrane [GO:0016020]; unidirectional conjugation [GO:0009291]
