# Supplementary material for: Transcriptomic Profile and Probiotic Properties of Lactiplantibacillus pentosus Pre-adapted to Edible Oils
Source: Front Microbiol. 2021 Oct 14;12:747043. doi: 10.3389/fmicb.2021.747043 (PMC8553220; doi:10.3389/fmicb.2021.747043)
Supplement: Supplementary file 5 [file Table_2.XLSX]

## Sheet: TO_vs_TA
	baseMean	log2FoldChange	lfcSE	stat	pvalue	padj	Chr	Product	GO Terms
BB562_00005	2416.32	-0.29331	0.111451	-2.63174	0.00849489	0.0242375	CP016491.1	chromosomal replication initiation protein DnaA	cytoplasm [GO:0005737]; ATP binding [GO:0005524]; DNA replication origin binding [GO:0003688]; DNA replication initiation [GO:0006270]; regulation of DNA replication [GO:0006275]
BB562_00010	3802.73	-0.173105	0.0818075	-2.116	0.0343448	0.0779772	CP016491.1	DNA polymerase III subunit beta	cytoplasm [GO:0005737]; DNA polymerase III complex [GO:0009360]; 3'-5' exonuclease activity [GO:0008408]; DNA binding [GO:0003677]; DNA-directed DNA polymerase activity [GO:0003887]; DNA replication [GO:0006260]
BB562_00015	507.039	-0.718461	0.160149	-4.48621	7.25023e-06	5.78977e-05	CP016491.1	RNA-binding protein	RNA binding [GO:0003723]
BB562_00020	1928.56	-0.762749	0.156007	-4.88918	1.01257e-06	1.08228e-05	CP016491.1	DNA replication/repair protein RecF	cytoplasm [GO:0005737]; ATP binding [GO:0005524]; single-stranded DNA binding [GO:0003697]; DNA repair [GO:0006281]; DNA replication [GO:0006260]; SOS response [GO:0009432]
BB562_00025	3651.15	-0.30737	0.121136	-2.53741	0.0111678	0.0305164	CP016491.1	DNA gyrase subunit B	chromosome [GO:0005694]; cytoplasm [GO:0005737]; ATP binding [GO:0005524]; DNA binding [GO:0003677]; DNA topoisomerase type II (double strand cut, ATP-hydrolyzing) activity [GO:0003918]; metal ion binding [GO:0046872]; DNA topological change [GO:0006265]; DNA-dependent DNA replication [GO:0006261]
BB562_00030	8611.12	-0.16662	0.0935739	-1.78062	0.0749739	0.149678	CP016491.1	DNA gyrase subunit A	chromosome [GO:0005694]; cytoplasm [GO:0005737]; ATP binding [GO:0005524]; DNA binding [GO:0003677]; DNA topoisomerase type II (double strand cut, ATP-hydrolyzing) activity [GO:0003918]; DNA topological change [GO:0006265]; DNA-dependent DNA replication [GO:0006261]
BB562_00035	5898.75	-0.934694	0.107497	-8.69508	3.46598e-18	5.66586e-16	CP016491.1	30S ribosomal protein S6	ribosome [GO:0005840]; rRNA binding [GO:0019843]; structural constituent of ribosome [GO:0003735]; translation [GO:0006412]
BB562_00040	17143.8	-1.06817	0.12096	-8.83076	1.03964e-18	2.06369e-16	CP016491.1	single-stranded DNA-binding protein	single-stranded DNA binding [GO:0003697]; DNA recombination [GO:0006310]; DNA repair [GO:0006281]; DNA replication [GO:0006260]
BB562_00045	6450.27	-1.00096	0.134527	-7.44058	1.00244e-13	6.96446e-12	CP016491.1	30S ribosomal protein S18	ribosome [GO:0005840]; rRNA binding [GO:0019843]; structural constituent of ribosome [GO:0003735]; translation [GO:0006412]
BB562_00050	1854.57	0.0664722	0.0831994	0.798951	0.424319	0.571033	CP016491.1	hypothetical protein	integral component of membrane [GO:0016021]; plasma membrane [GO:0005886]; hydrolase activity [GO:0016787]; metal ion binding [GO:0046872]; nucleic acid binding [GO:0003676]
BB562_00055	523.691	-0.149789	0.120402	-1.24407	0.213473	0.340356	CP016491.1	50S ribosomal protein L9	ribosome [GO:0005840]; rRNA binding [GO:0019843]; structural constituent of ribosome [GO:0003735]; translation [GO:0006412]
BB562_00060	1533.71	-0.274226	0.102445	-2.6768	0.00743297	0.0218584	CP016491.1	replicative DNA helicase	primosome complex [GO:1990077]; ATP binding [GO:0005524]; DNA binding [GO:0003677]; DNA helicase activity [GO:0003678]; DNA replication, synthesis of RNA primer [GO:0006269]
BB562_00065	372.401	0.251169	0.141863	1.7705	0.0766436	0.152355	CP016491.1	MFS transporter	integral component of membrane [GO:0016021]; transmembrane transport [GO:0055085]
BB562_00070	357.017	0.162238	0.142535	1.13823	0.255024	0.392637	CP016491.1	glutamate 5-kinase	cytoplasm [GO:0005737]; ATP binding [GO:0005524]; glutamate 5-kinase activity [GO:0004349]; L-proline biosynthetic process [GO:0055129]
BB562_00075	854	0.00108465	0.151771	0.00714663	0.994298	0.996204	CP016491.1	glutamate-5-semialdehyde dehydrogenase	cytoplasm [GO:0005737]; glutamate-5-semialdehyde dehydrogenase activity [GO:0004350]; NADP binding [GO:0050661]; L-proline biosynthetic process [GO:0055129]
BB562_00080	759.247	0.506756	0.223744	2.26489	0.0235192	0.0571827	CP016491.1	peptide ABC transporter substrate-binding protein	ATP-binding cassette (ABC) transporter complex [GO:0043190]; transmembrane transport [GO:0055085]
BB562_00085	8.59544	1.37456	0.758278	1.81274	0.0698726	0.141425	CP016491.1	1%2C4-alpha-glucan branching enzyme	1,4-alpha-glucan branching enzyme activity [GO:0003844]; 1,4-alpha-glucan branching enzyme activity (using a glucosylated glycogenin as primer for glycogen synthesis) [GO:0102752]; cation binding [GO:0043169]; hydrolase activity, hydrolyzing O-glycosyl compounds [GO:0004553]; glycogen biosynthetic process [GO:0005978]
BB562_00090	3.42516	1.79487	0.924004	1.94249	0.0520777	0.110392	CP016491.1	glucose-1-phosphate adenylyltransferase	ATP binding [GO:0005524]; glucose-1-phosphate adenylyltransferase activity [GO:0008878]; glycogen biosynthetic process [GO:0005978]
BB562_00095	6.26799	1.06297	0.711365	1.49427	0.135106	0.236637	CP016491.1	glucose-1-phosphate adenylyltransferase subunit GlgD	nucleotidyltransferase activity [GO:0016779]; glycogen biosynthetic process [GO:0005978]
BB562_00100	14.0141	-0.378088	0.444747	-0.850119	0.395259	0.542842	CP016491.1	starch synthase	alpha-1,4-glucan synthase activity [GO:0033201]; glycogen (starch) synthase activity [GO:0004373]; starch synthase activity [GO:0009011]; glycogen biosynthetic process [GO:0005978]
BB562_00105	37.5859	-0.0177016	0.293826	-0.060245	0.95196	0.969047	CP016491.1	glucan phosphorylase	glycogen phosphorylase activity [GO:0008184]; linear malto-oligosaccharide phosphorylase activity [GO:0102250]; pyridoxal phosphate binding [GO:0030170]; SHG alpha-glucan phosphorylase activity [GO:0102499]; carbohydrate metabolic process [GO:0005975]
BB562_00110	34.963	-0.375888	0.280984	-1.33775	0.180976	0.297894	CP016491.1	alpha-glycosidase	hydrolase activity, acting on glycosyl bonds [GO:0016798]; carbohydrate metabolic process [GO:0005975]
BB562_00115	270.785	-0.0182905	0.131912	-0.138657	0.889722	0.930574	CP016491.1	HAD family hydrolase	hydrolase activity [GO:0016787]
BB562_00120	62.9301	-0.353367	0.250706	-1.40949	0.15869	0.269079	CP016491.1	beta-phosphoglucomutase	beta-phosphoglucomutase activity [GO:0008801]; hydrolase activity [GO:0016787]; magnesium ion binding [GO:0000287]; carbohydrate metabolic process [GO:0005975]
BB562_00125	223.82	0.332764	0.178876	1.8603	0.0628428	0.129363	CP016491.1	kojibiose phosphorylase	carbohydrate binding [GO:0030246]; catalytic activity [GO:0003824]; carbohydrate metabolic process [GO:0005975]
BB562_00130	595.46	-0.740386	0.198105	-3.73734	0.000185974	0.000922896	CP016491.1	pyridoxamine 5'-phosphate oxidase	cofactor binding [GO:0048037]
BB562_00135	4782.11	-0.879763	0.105617	-8.32977	8.09977e-17	9.78663e-15	CP016491.1	cold-shock protein	cytoplasm [GO:0005737]; nucleic acid binding [GO:0003676]
BB562_00140	674.097	-0.555305	0.103588	-5.36071	8.28956e-08	1.20966e-06	CP016491.1	hypothetical protein
BB562_00150	665.532	-0.499538	0.120405	-4.14883	3.3418e-05	0.000214974	CP016491.1	DNA-binding response regulator	DNA binding [GO:0003677]; phosphorelay signal transduction system [GO:0000160]; regulation of transcription, DNA-templated [GO:0006355]
BB562_00155	1880.36	-0.28044	0.10156	-2.76132	0.00575675	0.0175609	CP016491.1	PAS domain-containing sensor histidine kinase	integral component of membrane [GO:0016021]; ATP binding [GO:0005524]; phosphorelay sensor kinase activity [GO:0000155]; regulation of transcription, DNA-templated [GO:0006355]
BB562_00160	1277.46	0.00851417	0.102341	0.0831944	0.933697	0.956764	CP016491.1	regulator
BB562_00165	1120.44	0.0505915	0.0940371	0.537995	0.59058	0.718889	CP016491.1	regulator	integral component of membrane [GO:0016021]
BB562_00170	1137.03	-0.0950995	0.0996621	-0.954219	0.339973	0.484505	CP016491.1	metallohydrolase	hydrolase activity [GO:0016787]
BB562_00175	4237.22	0.251431	0.139257	1.80552	0.0709929	0.143034	CP016491.1	serine protease	serine-type endopeptidase activity [GO:0004252]
BB562_00180	53.1439	-0.120596	0.28003	-0.430654	0.66672	0.779148	CP016491.1	23S rRNA (pseudouridine(1915)-N(3))-methyltransferase RlmH	cytoplasm [GO:0005737]; rRNA (pseudouridine-N3-)-methyltransferase activity [GO:0070038]
BB562_00195	147.734	-0.483091	0.28563	-1.69132	0.0907764	0.173978	CP016491.1	hypothetical protein
BB562_00205	41.4419	-0.396275	0.276613	-1.4326	0.151973	0.259738	CP016491.1	alpha-L-glutamate ligase	ATP binding [GO:0005524]; ligase activity [GO:0016874]; metal ion binding [GO:0046872]
BB562_00210	59.6124	0.229302	0.270936	0.846332	0.397367	0.543982	CP016491.1	amino acid:cation symporter	integral component of membrane [GO:0016021]; symporter activity [GO:0015293]; aspartate transmembrane transport [GO:0015810]; L-glutamate transmembrane transport [GO:0015813]
BB562_00215	53.9433	0.649018	0.367091	1.768	0.0770604	0.152856	CP016491.1	hypothetical protein
BB562_00220	124.774	-0.308536	0.209414	-1.47333	0.140661	0.244463	CP016491.1	uracil-DNA glycosylase
BB562_00225	377.742	-0.300158	0.149549	-2.00709	0.0447402	0.096908	CP016491.1	hypothetical protein
BB562_00230	251.414	0.337998	0.148479	2.2764	0.022822	0.0556825	CP016491.1	6-pyruvoyl tetrahydropterin synthase
BB562_00235	15.4764	0.236071	0.412577	0.572185	0.567196	0.702111	CP016491.1	fumarate reductase	membrane [GO:0016020]; FMN binding [GO:0010181]; oxidoreductase activity [GO:0016491]
BB562_00240	11.2229	0.858884	0.501051	1.71416	0.0864988	0.167629	CP016491.1	anion permease (pseudogene)
BB562_00245	102.656	0.327915	0.186961	1.75392	0.0794435	0.156577	CP016491.1	LysR family transcriptional regulator	DNA binding [GO:0003677]; DNA-binding transcription factor activity [GO:0003700]
BB562_00250	61.6491	1.29614	0.332195	3.90174	9.55027e-05	0.000527638	CP016491.1	flavoprotein
BB562_00255	12.6117	-0.355873	0.460742	-0.772391	0.439883	0.587426	CP016491.1	hypothetical protein	integral component of membrane [GO:0016021]
BB562_00260	216.817	-0.00112874	0.161509	-0.00698872	0.994424	0.996204	CP016491.1	arsenate reductase (thioredoxin)	arsenate reductase (thioredoxin) activity [GO:0030612]; protein tyrosine phosphatase activity [GO:0004725]; response to arsenic-containing substance [GO:0046685]
BB562_00265	7.6907	0.456929	0.566295	0.806875	0.419739	0.566515	CP016491.1	short-chain dehydrogenase
BB562_00270	6.96416	-0.143875	0.685997	-0.209731	0.833877	0.894382	CP016491.1	acetoacetate decarboxylase	lyase activity [GO:0016829]
BB562_00275	4.49872	-0.223177	0.806719	-0.276647	0.782051	0.862428	CP016491.1	NAD(P)H-dependent quinone reductase	oxidoreductase activity [GO:0016491]
BB562_00285	52.0738	0.621435	0.32764	1.8967	0.0578677	0.120499	CP016491.1	hypothetical protein
BB562_00290	786.004	0.985526	0.244849	4.02504	5.69663e-05	0.000341184	CP016491.1	beta-phosphoglucomutase	beta-phosphoglucomutase activity [GO:0008801]; hydrolase activity [GO:0016787]; magnesium ion binding [GO:0000287]; carbohydrate metabolic process [GO:0005975]
BB562_00295	158.443	0.568139	0.158223	3.59075	0.000329728	0.00151708	CP016491.1	penicillin acylase
BB562_00300	844.186	0.205223	0.13588	1.51033	0.130959	0.230339	CP016491.1	hypothetical protein	integral component of membrane [GO:0016021]
BB562_00305	105.216	0.186475	0.187418	0.99497	0.319751	0.463773	CP016491.1	phosphatase	protein tyrosine phosphatase activity [GO:0004725]
BB562_00310	72.3446	0.173079	0.209212	0.827292	0.408072	0.554538	CP016491.1	4-hydroxyphenylacetate 3-hydroxylase	oxidoreductase activity, acting on the CH-CH group of donors [GO:0016627]
BB562_00320	922.269	0.496828	0.181003	2.74485	0.00605378	0.0182864	CP016491.1	GMP synthase	glutamine metabolic process [GO:0006541]
BB562_00325	925.12	-0.192027	0.109723	-1.7501	0.0801008	0.157649	CP016491.1	elongation factor G (pseudogene)
BB562_00330	303.41	-0.396497	0.146941	-2.69834	0.00696853	0.0206676	CP016491.1	permease	integral component of membrane [GO:0016021]
BB562_00335	62.3292	0.142331	0.28926	0.492054	0.622681	0.744289	CP016491.1	GNAT family N-acetyltransferase	N-acetyltransferase activity [GO:0008080]
BB562_00340	24.4218	-0.194481	0.38152	-0.509753	0.610224	0.733801	CP016491.1	peptidase C56
BB562_00345	19.2184	-0.0908473	0.407416	-0.222984	0.823548	0.890672	CP016491.1	NADPH:quinone reductase	oxidoreductase activity [GO:0016491]
BB562_00350	478.62	0.44969	0.185079	2.42972	0.0151106	0.0394295	CP016491.1	transcriptional regulator	DNA-binding transcription factor activity [GO:0003700]
BB562_00355	405.928	0.491591	0.126691	3.88022	0.000104362	0.000564243	CP016491.1	MATE family efflux transporter	integral component of membrane [GO:0016021]; antiporter activity [GO:0015297]; xenobiotic transmembrane transporter activity [GO:0042910]
BB562_00360	85.8484	0.0225315	0.211243	0.106662	0.915057	0.945333	CP016491.1	proline iminopeptidase	aminopeptidase activity [GO:0004177]
BB562_00365	220.451	0.980615	0.192068	5.10556	3.29817e-07	3.90027e-06	CP016491.1	hypothetical protein
BB562_00375	1.07619	1.9491	1.66417	1.17122	0.241511	0.376422	CP016491.1	hypothetical protein
BB562_00380	1072.29	0.00920091	0.132704	0.0693339	0.944724	0.964028	CP016491.1	pyridoxamine 5'-phosphate oxidase	cofactor binding [GO:0048037]
BB562_00385	189.214	-0.218693	0.150046	-1.4575	0.144977	0.249468	CP016491.1	hypothetical protein	DNA binding [GO:0003677]
BB562_00395	419.085	-0.543562	0.13651	-3.98184	6.83851e-05	0.000395921	CP016491.1	peptide ABC transporter substrate-binding protein	ATP-binding cassette (ABC) transporter complex [GO:0043190]; transmembrane transport [GO:0055085]
BB562_00400	153.536	0.736213	0.198023	3.71781	0.000200957	0.00097804	CP016491.1	hypothetical protein
BB562_00410	1003.6	0.0600567	0.099764	0.601987	0.547183	0.685273	CP016491.1	hypothetical protein
BB562_00415	765.314	0.364152	0.155398	2.34335	0.0191114	0.0480205	CP016491.1	cobalt ABC transporter	ATP binding [GO:0005524]; ATPase activity [GO:0016887]
BB562_00420	62.1994	0.086235	0.228993	0.376583	0.706484	0.80795	CP016491.1	cobalt ABC transporter permease	integral component of membrane [GO:0016021]
BB562_00425	78.5881	0.0862705	0.265262	0.325228	0.745009	0.83821	CP016491.1	cobalamin biosynthesis protein CbiM	integral component of membrane [GO:0016021]; transition metal ion transport [GO:0000041]
BB562_00430	116.486	0.00714356	0.17688	0.0403864	0.967785	0.980129	CP016491.1	Crp/Fnr family transcriptional regulator	DNA binding [GO:0003677]; DNA-binding transcription factor activity [GO:0003700]
BB562_00435	5.51803	0.208272	0.695008	0.299668	0.76443	0.851388	CP016491.1	lactate racemization operon protein LarA	lactate racemase activity [GO:0050043]
BB562_00440	2.92158	-2.43104	1.20158	-2.0232	0.0430521	0.0939103	CP016491.1	1-(5-phosphoribosyl)-5-amino-4-imidazole-carboxylate carboxylase	hydrolase activity [GO:0016787]; 'de novo' IMP biosynthetic process [GO:0006189]
BB562_00445	2.97778	0.643752	0.954296	0.674583	0.499941	0.646986	CP016491.1	lactate racemization operon protein
BB562_00450	1.73387	1.6974	1.3203	1.28562	0.198577	0.31991	CP016491.1	lactate racemization operon protein
BB562_00455	3.40532	0.51575	0.969212	0.532134	0.594633	0.721609	CP016491.1	glycerol transporter	integral component of membrane [GO:0016021]; channel activity [GO:0015267]
BB562_00460	5.36715	-0.197812	0.726478	-0.272289	0.7854	0.865435	CP016491.1	TIGR00268 family protein	sulfurtransferase activity [GO:0016783]
BB562_00465	338.541	0.541843	0.123645	4.38223	1.17468e-05	8.54567e-05	CP016491.1	alcohol dehydrogenase	oxidoreductase activity [GO:0016491]
BB562_00470	161.192	0.088292	0.160075	0.551566	0.581246	0.712069	CP016491.1	hydroxyethylthiazole kinase	ATP binding [GO:0005524]; hydroxyethylthiazole kinase activity [GO:0004417]; magnesium ion binding [GO:0000287]; thiamine biosynthetic process [GO:0009228]; thiamine diphosphate biosynthetic process [GO:0009229]
BB562_00475	175.033	-0.157765	0.151055	-1.04442	0.296289	0.438672	CP016491.1	bifunctional hydroxymethylpyrimidine kinase/phosphomethylpyrimidine kinase	ATP binding [GO:0005524]; phosphomethylpyrimidine kinase activity [GO:0008972]; thiamine biosynthetic process [GO:0009228]
BB562_00480	181.046	-0.293313	0.20062	-1.46203	0.143734	0.24856	CP016491.1	thiamine-phosphate diphosphorylase	magnesium ion binding [GO:0000287]; thiamine-phosphate diphosphorylase activity [GO:0004789]; thiamine biosynthetic process [GO:0009228]; thiamine diphosphate biosynthetic process [GO:0009229]
BB562_00485	361.446	-0.369366	0.152865	-2.41629	0.0156794	0.0404953	CP016491.1	hydroxymethylpyrimidine permease	integral component of membrane [GO:0016021]; cytosine transmembrane transporter activity [GO:0015209]
BB562_00490	850.201	0.301877	0.147126	2.05183	0.0401858	0.0887728	CP016491.1	gamma-glutamyl-gamma-aminobutyrate hydrolase	hydrolase activity [GO:0016787]; glutamine metabolic process [GO:0006541]
BB562_00495	60.4998	0.832567	0.315825	2.63616	0.00838493	0.024072	CP016491.1	alcohol dehydrogenase	oxidoreductase activity [GO:0016491]; zinc ion binding [GO:0008270]
BB562_00500	67.5445	0.146862	0.209216	0.701964	0.482702	0.63037	CP016491.1	HxlR family transcriptional regulator
BB562_00505	639.783	0.0647346	0.112062	0.57767	0.563487	0.698141	CP016491.1	DNA-binding protein	DNA binding [GO:0003677]; hydrolase activity, acting on acid anhydrides, in phosphorus-containing anhydrides [GO:0016818]; zinc ion binding [GO:0008270]
BB562_00510	192.194	0.17874	0.159589	1.12	0.262713	0.400702	CP016491.1	ADP-ribose pyrophosphatase	hydrolase activity [GO:0016787]
BB562_00515	1650.54	0.134961	0.132048	1.02206	0.306753	0.450088	CP016491.1	amino acid permease	integral component of membrane [GO:0016021]; transmembrane transporter activity [GO:0022857]; amino acid transport [GO:0006865]
BB562_00520	335.72	0.391983	0.140469	2.79053	0.00526219	0.0162485	CP016491.1	hypothetical protein
BB562_00525	256.643	0.327203	0.125625	2.6046	0.00919827	0.0260041	CP016491.1	alpha/beta hydrolase	hydrolase activity [GO:0016787]
BB562_00530	255.514	0.305933	0.300259	1.0189	0.308253	0.451573	CP016491.1	type II CRISPR RNA-guided endonuclease Cas9	DNA binding [GO:0003677]; endonuclease activity [GO:0004519]; metal ion binding [GO:0046872]; RNA binding [GO:0003723]; defense response to virus [GO:0051607]; maintenance of CRISPR repeat elements [GO:0043571]
BB562_00535	27.1811	0.247408	0.373898	0.6617	0.508163	0.653982	CP016491.1	subtype II CRISPR-associated endonuclease Cas1	DNA binding [GO:0003677]; endodeoxyribonuclease activity [GO:0004520]; metal ion binding [GO:0046872]; defense response to virus [GO:0051607]; maintenance of CRISPR repeat elements [GO:0043571]
BB562_00540	9.41076	0.0634064	0.575173	0.110239	0.91222	0.944846	CP016491.1	CRISPR-associated endonuclease Cas2	endoribonuclease activity [GO:0004521]; metal ion binding [GO:0046872]; defense response to virus [GO:0051607]; maintenance of CRISPR repeat elements [GO:0043571]
BB562_00545	71.4832	0.244263	0.228933	1.06696	0.285989	0.427062	CP016491.1	type II-A CRISPR-associated protein Csn2
BB562_00550	4434.16	-0.31746	0.150249	-2.11289	0.0346102	0.0784516	CP016491.1	magnesium-transporting ATPase	integral component of membrane [GO:0016021]; nucleotide binding [GO:0000166]
BB562_00555	328.86	-0.203252	0.268606	-0.756694	0.449233	0.595336	CP016491.1	PspC domain-containing protein	integral component of membrane [GO:0016021]
BB562_00560	50.2777	1.20971	0.258915	4.67223	2.97941e-06	2.75993e-05	CP016491.1	NADPH-dependent FMN reductase	oxidoreductase activity [GO:0016491]
BB562_00565	94.9261	0.348826	0.239692	1.45531	0.145583	0.2502	CP016491.1	MarR family transcriptional regulator	DNA-binding transcription factor activity [GO:0003700]
BB562_00570	1961.42	-1.62512	0.182702	-8.8949	5.84719e-19	1.35411e-16	CP016491.1	heat-shock protein
BB562_00575	1135.02	-0.789928	0.14625	-5.40122	6.61897e-08	1.0276e-06	CP016491.1	multidrug transporter	integral component of membrane [GO:0016021]; transmembrane transport [GO:0055085]
BB562_00580	118.099	0.411012	0.200144	2.05358	0.0400161	0.0886094	CP016491.1	transcriptional regulator	DNA-binding transcription factor activity [GO:0003700]
BB562_00585	183.02	-0.12098	0.205003	-0.590136	0.5551	0.691759	CP016491.1	MFS transporter	integral component of membrane [GO:0016021]; transmembrane transport [GO:0055085]
BB562_00590	200.892	-1.47197	0.205001	-7.1803	6.95572e-13	3.86599e-11	CP016491.1	2%2C5-diketo-D-gluconic acid reductase	oxidoreductase activity [GO:0016491]
BB562_00595	1225.44	-0.482728	0.108579	-4.44589	8.75293e-06	6.77587e-05	CP016491.1	aldo/keto reductase	oxidoreductase activity [GO:0016491]
BB562_00600	945.964	-0.584437	0.161788	-3.61236	0.000303423	0.0014077	CP016491.1	nucleoside 2-deoxyribosyltransferase	transferase activity [GO:0016740]
BB562_00605	397.455	0.704658	0.582076	1.21059	0.226051	0.35693	CP016491.1	glycerol dehydrogenase	metal ion binding [GO:0046872]; oxidoreductase activity, acting on CH-OH group of donors [GO:0016614]
BB562_00610	1687.3	0.27312	0.198688	1.37461	0.169252	0.282902	CP016491.1	oleate hydratase	FAD binding [GO:0071949]; oleate hydratase activity [GO:0050151]; fatty acid metabolic process [GO:0006631]
BB562_00615	10.6037	0.917297	0.628972	1.45841	0.144728	0.249349	CP016491.1	hypothetical protein
BB562_00620	1060.59	-0.61062	0.129622	-4.71077	2.46781e-06	2.34063e-05	CP016491.1	hypothetical protein
BB562_00625	1995.75	-0.377599	0.152861	-2.47021	0.0135034	0.0358414	CP016491.1	transposase
BB562_00630	309.416	-1.47402	0.141063	-10.4493	1.4755e-25	4.10041e-23	CP016491.1	NADH-dependent flavin oxidoreductase	FMN binding [GO:0010181]; oxidoreductase activity [GO:0016491]
BB562_00635	103.137	-0.955171	0.22604	-4.22566	2.38238e-05	0.000160695	CP016491.1	hypothetical protein
BB562_00640	90.0267	-1.02425	0.195709	-5.23355	1.66287e-07	2.1901e-06	CP016491.1	hypothetical protein	DNA binding [GO:0003677]
BB562_00655	315.66	-0.211789	0.127125	-1.66599	0.0957147	0.181316	CP016491.1	hypothetical protein (pseudogene)
BB562_00660	711.676	0.0475566	0.120485	0.394709	0.693058	0.797849	CP016491.1	heme ABC transporter ATP-binding protein	ATP binding [GO:0005524]; ATPase activity [GO:0016887]
BB562_00665	135.076	0.0558707	0.187105	0.298605	0.765241	0.851664	CP016491.1	ECF transporter S component	integral component of membrane [GO:0016021]; plasma membrane [GO:0005886]
BB562_00670	612.322	-0.16892	0.134446	-1.25641	0.208967	0.334515	CP016491.1	GntR family transcriptional regulator	DNA binding [GO:0003677]; DNA-binding transcription factor activity [GO:0003700]
BB562_00675	45.5781	1.32143	0.317838	4.15756	3.21665e-05	0.000209837	CP016491.1	PadR family transcriptional regulator
BB562_00680	114.837	0.82916	0.253592	3.26967	0.00107673	0.0042323	CP016491.1	hypothetical protein	integral component of membrane [GO:0016021]
BB562_00685	136.68	0.628851	0.206097	3.05124	0.00227896	0.00798643	CP016491.1	hypothetical protein	integral component of membrane [GO:0016021]
BB562_00690	1891.55	-0.283642	0.157649	-1.7992	0.0719877	0.144861	CP016491.1	alcohol dehydrogenase
BB562_00695	163.691	1.35938	0.370124	3.67276	0.000239947	0.00113985	CP016491.1	ABC transporter	ATP binding [GO:0005524]; ATPase activity [GO:0016887]
BB562_00700	202.865	0.581412	0.278748	2.0858	0.0369969	0.0825155	CP016491.1	ABC transporter permease	integral component of membrane [GO:0016021]
BB562_00705	181.698	0.231108	0.224997	1.02716	0.304345	0.447338	CP016491.1	TetR family transcriptional regulator	DNA binding [GO:0003677]
BB562_00710	690.181	0.449892	0.137132	3.28073	0.00103539	0.00411637	CP016491.1	acyl-CoA dehydrogenase	oxidoreductase activity, acting on the CH-CH group of donors [GO:0016627]
BB562_00715	179.395	0.528444	0.181622	2.90959	0.00361905	0.0119446	CP016491.1	ECF transporter S component	integral component of membrane [GO:0016021]; transmembrane transporter activity [GO:0022857]
BB562_00720	191.975	0.945169	0.173992	5.43224	5.565e-08	8.91362e-07	CP016491.1	dihydroxyacetone kinase transcriptional activator DhaS	DNA binding [GO:0003677]; kinase activity [GO:0016301]
BB562_00725	259.901	0.338861	0.128455	2.63798	0.00834004	0.0239679	CP016491.1	DhaKLM operon coactivator DhaQ	glycerone kinase activity [GO:0004371]; glycerol metabolic process [GO:0006071]
BB562_00730	617.602	0.0701828	0.2955	0.237505	0.812265	0.883588	CP016491.1	dihydroxyacetone kinase subunit DhaK	glycerone kinase activity [GO:0004371]; phosphoenolpyruvate-glycerone phosphotransferase activity [GO:0047324]; glycerol metabolic process [GO:0006071]
BB562_00735	238.851	0.0388253	0.305942	0.126904	0.899016	0.93677	CP016491.1	dihydroxyacetone kinase subunit L	glycerone kinase activity [GO:0004371]; glycerol metabolic process [GO:0006071]
BB562_00740	136.574	-0.155622	0.277392	-0.561018	0.574786	0.707096	CP016491.1	PTS mannnose family transporter subunit IIA	integral component of membrane [GO:0016021]; phosphoenolpyruvate-glycerone phosphotransferase activity [GO:0047324]; glycerol catabolic process [GO:0019563]; phosphoenolpyruvate-dependent sugar phosphotransferase system [GO:0009401]
BB562_00795	134.501	0.411984	0.162014	2.5429	0.0109937	0.0301297	CP016491.1	maltose phosphorylase	carbohydrate binding [GO:0030246]; catalytic activity [GO:0003824]; carbohydrate metabolic process [GO:0005975]
BB562_00800	14.0982	0.756321	0.517656	1.46105	0.144002	0.248714	CP016491.1	mannosyl-glycoprotein endo-beta-N-acetylglucosamidase	cytoplasm [GO:0005737]; mannosyl-glycoprotein endo-beta-N-acetylglucosaminidase activity [GO:0033925]
BB562_00805	201.544	1.23268	0.21778	5.66022	1.5118e-08	2.93797e-07	CP016491.1	fructokinase	kinase activity [GO:0016301]
BB562_00810	679.661	2.86606	0.63651	4.50277	6.70741e-06	5.45026e-05	CP016491.1	PTS beta-glucoside transporter subunit EIIBCA	integral component of membrane [GO:0016021]; plasma membrane [GO:0005886]; kinase activity [GO:0016301]; protein-N(PI)-phosphohistidine-sugar phosphotransferase activity [GO:0008982]; phosphoenolpyruvate-dependent sugar phosphotransferase system [GO:0009401]
BB562_00815	392.741	1.97504	0.305232	6.47061	9.761e-11	3.22927e-09	CP016491.1	sucrose-6-phosphate hydrolase	cytoplasm [GO:0005737]; beta-fructofuranosidase activity [GO:0004564]; sucrose metabolic process [GO:0005985]
BB562_00820	263.056	1.25758	0.169592	7.41534	1.2131e-13	8.0267e-12	CP016491.1	LacI family transcriptional regulator	DNA binding [GO:0003677]; regulation of transcription, DNA-templated [GO:0006355]
BB562_00825	362.353	0.788355	0.143056	5.51083	3.57151e-08	6.03483e-07	CP016491.1	glucohydrolase	hydrolase activity [GO:0016787]; carbohydrate metabolic process [GO:0005975]
BB562_00830	236.112	-0.575763	0.161649	-3.56182	0.000368297	0.00167786	CP016491.1	alcohol dehydrogenase	oxidoreductase activity [GO:0016491]
BB562_00835	188.716	-0.647628	0.159937	-4.04928	5.13762e-05	0.000313102	CP016491.1	Na+/H+ antiporter NhaC	integral component of membrane [GO:0016021]; antiporter activity [GO:0015297]
BB562_00840	145.52	0.33328	0.198373	1.68007	0.0929445	0.177399	CP016491.1	glucohydrolase	hydrolase activity [GO:0016787]; carbohydrate metabolic process [GO:0005975]
BB562_00845	350.443	-0.697512	0.136035	-5.12745	2.9369e-07	3.51795e-06	CP016491.1	LysR family transcriptional regulator	DNA binding [GO:0003677]; DNA-binding transcription factor activity [GO:0003700]
BB562_00850	1094.4	-0.00486496	0.137662	-0.0353398	0.971809	0.981497	CP016491.1	transcriptional regulator	DNA binding [GO:0003677]
BB562_00855	5.37262	-0.115803	0.708984	-0.163336	0.870254	0.920958	CP016491.1	peptide ABC transporter substrate-binding protein	ATP-binding cassette (ABC) transporter complex [GO:0043190]; transmembrane transport [GO:0055085]
BB562_00860	84.2641	1.00406	0.342859	2.9285	0.00340599	0.0113811	CP016491.1	peptide ABC transporter substrate-binding protein	ATP-binding cassette (ABC) transporter complex [GO:0043190]; transmembrane transport [GO:0055085]
BB562_00865	101.999	-0.0943332	0.234527	-0.402228	0.687516	0.794245	CP016491.1	3-phosphoglycerate dehydrogenase	NAD binding [GO:0051287]; oxidoreductase activity, acting on the CH-OH group of donors, NAD or NADP as acceptor [GO:0016616]
BB562_00870	124.751	0.604231	0.200417	3.01486	0.00257095	0.00886436	CP016491.1	phosphoserine transaminase	cytoplasm [GO:0005737]; O-phospho-L-serine:2-oxoglutarate aminotransferase activity [GO:0004648]; pyridoxal phosphate binding [GO:0030170]; L-serine biosynthetic process [GO:0006564]
BB562_00875	466.623	0.0471143	0.1366	0.344907	0.730165	0.827202	CP016491.1	fructose-2%2C6-bisphosphatase	catalytic activity [GO:0003824]
BB562_00880	17.1947	0.639828	0.409604	1.56206	0.118273	0.212738	CP016491.1	hypothetical protein	ATP binding [GO:0005524]; ATPase activity [GO:0016887]
BB562_00885	43.8171	0.311388	0.282203	1.10342	0.269846	0.408667	CP016491.1	hypothetical protein	integral component of membrane [GO:0016021]; ATP binding [GO:0005524]; ATPase activity [GO:0016887]; ATPase-coupled transmembrane transporter activity [GO:0042626]
BB562_00890	981.267	-0.0705498	0.108954	-0.647521	0.517295	0.661861	CP016491.1	aldo/keto reductase
BB562_00895	468.811	-0.299005	0.192362	-1.55439	0.120092	0.215452	CP016491.1	hypothetical protein
BB562_00900	63.7161	0.0238989	0.213507	0.111935	0.910875	0.944171	CP016491.1	hypothetical protein
BB562_00905	229.704	0.132544	0.14104	0.939762	0.34734	0.491225	CP016491.1	hypothetical protein
BB562_00910	2719.15	-0.0452189	0.142433	-0.317476	0.750883	0.841443	CP016491.1	acetate kinase	cytoplasm [GO:0005737]; acetate kinase activity [GO:0008776]; ATP binding [GO:0005524]; magnesium ion binding [GO:0000287]; acetyl-CoA biosynthetic process [GO:0006085]; organic acid metabolic process [GO:0006082]
BB562_00915	2330.02	0.237777	0.188957	1.25836	0.208261	0.333577	CP016491.1	small multidrug resistance protein	integral component of membrane [GO:0016021]
BB562_00920	21.5993	0.380947	0.419371	0.908377	0.363679	0.509665	CP016491.1	chromosome condensation protein CrcB	integral component of plasma membrane [GO:0005887]; inorganic anion transmembrane transporter activity [GO:0015103]
BB562_00925	38.2112	0.0382668	0.2691	0.142203	0.88692	0.929042	CP016491.1	chromosome condensation protein CrcB	integral component of plasma membrane [GO:0005887]; inorganic anion transmembrane transporter activity [GO:0015103]
BB562_00930	631.947	0.0171939	0.138075	0.124525	0.900899	0.937678	CP016491.1	ABC transporter ATP-binding protein	ATP binding [GO:0005524]; ATPase activity [GO:0016887]
BB562_00935	177.952	-0.333585	0.159979	-2.08518	0.0370533	0.082575	CP016491.1	ABC transporter permease	integral component of membrane [GO:0016021]
BB562_00940	329.834	0.0577573	0.120572	0.479026	0.63192	0.749832	CP016491.1	ABC transporter ATP-binding protein	ATP binding [GO:0005524]; ATPase activity [GO:0016887]
BB562_00945	120.012	0.0718538	0.174293	0.412259	0.680149	0.789387	CP016491.1	ABC transporter permease	integral component of membrane [GO:0016021]
BB562_00950	559.961	-0.362243	0.127465	-2.8419	0.00448449	0.0143411	CP016491.1	glutathione peroxidase	glutathione peroxidase activity [GO:0004602]; response to oxidative stress [GO:0006979]
BB562_00955	1394.62	-0.40344	0.1258	-3.20698	0.00134136	0.00514866	CP016491.1	2%2C5-diketo-D-gluconic acid reductase	oxidoreductase activity [GO:0016491]
BB562_00990	17.3332	0.825508	0.434957	1.89791	0.0577079	0.120398	CP016491.1	hypothetical protein	integral component of membrane [GO:0016021]
BB562_00995	34.2833	0.173456	0.308761	0.56178	0.574266	0.706931	CP016491.1	transcription elongation factor GreA (pseudogene)
BB562_01000	105.007	1.5448	0.228396	6.76367	1.34538e-11	5.58031e-10	CP016491.1	transcription elongation factor GreA	DNA binding [GO:0003677]; RNA polymerase binding [GO:0070063]; translation elongation factor activity [GO:0003746]; regulation of DNA-templated transcription, elongation [GO:0032784]
BB562_01005	11.3041	1.35626	0.558898	2.42666	0.0152386	0.0396517	CP016491.1	hypothetical protein	integral component of membrane [GO:0016021]
BB562_01010	12.2327	1.0715	0.585762	1.82924	0.0673632	0.137245	CP016491.1	transcriptional regulator	DNA binding [GO:0003677]
BB562_01015	1660.83	0.374612	0.258501	1.44917	0.147289	0.252509	CP016491.1	glucosamine-6-phosphate deaminase	glucosamine-6-phosphate deaminase activity [GO:0004342]; carbohydrate metabolic process [GO:0005975]; N-acetylglucosamine metabolic process [GO:0006044]; N-acetylneuraminate catabolic process [GO:0019262]
BB562_01020	16.9189	0.723954	0.451343	1.604	0.108714	0.199813	CP016491.1	hypothetical protein	serine-type peptidase activity [GO:0008236]
BB562_01025	393.83	-0.0980606	0.157813	-0.621372	0.534355	0.675867	CP016491.1	hypothetical protein	DNA binding [GO:0003677]
BB562_01030	4.17637	-0.135168	0.969428	-0.13943	0.88911	0.930285	CP016491.1	hypothetical protein	integral component of membrane [GO:0016021]
BB562_01035	12.2853	0.397335	0.524599	0.757407	0.448806	0.595054	CP016491.1	bleomycin resistance protein
BB562_01040	830.545	0.561899	0.161386	3.48172	0.00049821	0.00217692	CP016491.1	peptidase C69	dipeptidase activity [GO:0016805]
BB562_01045	2243.36	1.10888	0.478307	2.31835	0.0204305	0.0507838	CP016491.1	PTS mannitol transporter subunit IICBA	integral component of membrane [GO:0016021]; plasma membrane [GO:0005886]; protein-N(PI)-phosphohistidine-mannitol phosphotransferase system transmembrane transporter activity [GO:0022872]; phosphoenolpyruvate-dependent sugar phosphotransferase system [GO:0009401]
BB562_01050	1243.78	0.525111	0.242934	2.16154	0.0306537	0.0709888	CP016491.1	transcription antiterminator BglG	kinase activity [GO:0016301]; protein-N(PI)-phosphohistidine-sugar phosphotransferase activity [GO:0008982]; phosphoenolpyruvate-dependent sugar phosphotransferase system [GO:0009401]; regulation of transcription, DNA-templated [GO:0006355]
BB562_01055	302.829	0.0965561	0.197849	0.48803	0.625528	0.745694	CP016491.1	PTS mannitol transporter subunit IIA	kinase activity [GO:0016301]
BB562_01060	1113.99	0.0983188	0.173473	0.566766	0.570873	0.704778	CP016491.1	mannitol-1-phosphate 5-dehydrogenase	coenzyme binding [GO:0050662]; mannitol-1-phosphate 5-dehydrogenase activity [GO:0008926]; mannitol metabolic process [GO:0019594]
BB562_01065	246.896	-0.319369	0.186044	-1.71664	0.0860457	0.166984	CP016491.1	hypothetical protein
BB562_01070	215.624	-1.20467	0.183532	-6.56379	5.24559e-11	1.84525e-09	CP016491.1	thioredoxin	cell [GO:0005623]; protein disulfide oxidoreductase activity [GO:0015035]; cell redox homeostasis [GO:0045454]; glycerol ether metabolic process [GO:0006662]
BB562_01075	96.7538	0.112322	0.190037	0.591056	0.554483	0.691581	CP016491.1	hypothetical protein	integral component of membrane [GO:0016021]
BB562_01080	9.10435	1.82873	0.622653	2.93699	0.00331411	0.0111365	CP016491.1	hypothetical protein
BB562_01085	242.682	0.18991	0.183958	1.03235	0.301907	0.444385	CP016491.1	hypothetical protein
BB562_01090	4.69694	0.909787	0.804207	1.13129	0.257935	0.395586	CP016491.1	hypothetical protein
BB562_01100	315.268	1.26589	0.336305	3.76412	0.000167138	0.00085225	CP016491.1	nucleoside-diphosphate kinase	nucleoside diphosphate kinase activity [GO:0004550]; CTP biosynthetic process [GO:0006241]; GTP biosynthetic process [GO:0006183]; UTP biosynthetic process [GO:0006228]
BB562_01105	608.709	0.712714	0.1835	3.88401	0.000102749	0.000557336	CP016491.1	hypothetical protein
BB562_01110	569.676	-1.17552	0.136125	-8.63559	5.84242e-18	9.02004e-16	CP016491.1	ACP phosphodiesterase	oxidoreductase activity [GO:0016491]
BB562_01115	92.0224	0.291162	0.200763	1.45027	0.146982	0.252284	CP016491.1	PTS cellbiose transporter subunit IIC (pseudogene)
BB562_01120	14.2872	0.128479	0.463548	0.277165	0.781654	0.862426	CP016491.1	hypothetical protein	integral component of membrane [GO:0016021]
BB562_01125	77.6429	-0.235686	0.212315	-1.11008	0.266966	0.405838	CP016491.1	outer surface protein	catalytic activity [GO:0003824]
BB562_01130	401.866	1.80598	0.142964	12.6324	1.39946e-36	7.77823e-34	CP016491.1	serine acetyltransferase	cytoplasm [GO:0005737]; serine O-acetyltransferase activity [GO:0009001]; cysteine biosynthetic process from serine [GO:0006535]
BB562_01135	921.96	2.15003	0.1543	13.9341	3.92958e-44	3.6401e-41	CP016491.1	cystathionine gamma-synthase	catalytic activity [GO:0003824]; pyridoxal phosphate binding [GO:0030170]; transsulfuration [GO:0019346]
BB562_01140	508.266	2.16248	0.182479	11.8506	2.13741e-32	9.89979e-30	CP016491.1	cysteine synthase	cysteine biosynthetic process from serine [GO:0006535]
BB562_01155	2402.35	0.0421363	0.0944533	0.446107	0.65552	0.76918	CP016491.1	type I methionyl aminopeptidase	metal ion binding [GO:0046872]; metalloaminopeptidase activity [GO:0070006]; protein initiator methionine removal [GO:0070084]
BB562_01160	566.974	-0.279078	0.14747	-1.89244	0.0584328	0.121364	CP016491.1	hypothetical protein	integral component of membrane [GO:0016021]; nicotinamide riboside transmembrane transporter activity [GO:0034257]
BB562_01165	343.999	0.765264	0.164455	4.65333	3.26612e-06	2.96619e-05	CP016491.1	hypothetical protein	integral component of membrane [GO:0016021]
BB562_01170	1190.58	1.47631	0.275096	5.36654	8.02593e-08	1.18639e-06	CP016491.1	trehalose operon repressor	DNA binding [GO:0003677]; DNA-binding transcription factor activity [GO:0003700]
BB562_01175	1405.13	1.72176	0.277536	6.20374	5.51363e-10	1.51707e-08	CP016491.1	alpha%2Calpha-phosphotrehalase	cytoplasm [GO:0005737]; alpha,alpha-phosphotrehalase activity [GO:0008788]; trehalose catabolic process [GO:0005993]
BB562_01180	1362.69	1.45864	0.199412	7.31471	2.57939e-13	1.62912e-11	CP016491.1	PTS beta-glucoside transporter subunit IIABC	integral component of membrane [GO:0016021]; plasma membrane [GO:0005886]; kinase activity [GO:0016301]; protein-N(PI)-phosphohistidine-sugar phosphotransferase activity [GO:0008982]; phosphoenolpyruvate-dependent sugar phosphotransferase system [GO:0009401]
BB562_01185	179.154	0.286495	0.158156	1.81147	0.0700684	0.141718	CP016491.1	PTS beta-glucoside transporter subunit IIABC	integral component of membrane [GO:0016021]; plasma membrane [GO:0005886]; kinase activity [GO:0016301]; protein-N(PI)-phosphohistidine-sugar phosphotransferase activity [GO:0008982]; phosphoenolpyruvate-dependent sugar phosphotransferase system [GO:0009401]
BB562_01190	93.7338	0.86002	0.210594	4.08378	4.43091e-05	0.000273633	CP016491.1	hypothetical protein
BB562_01195	58.1208	-0.253267	0.251724	-1.00613	0.314353	0.458524	CP016491.1	glycerol-3-phosphate cytidylyltransferase	cytoplasm [GO:0005737]; glycerol-3-phosphate cytidylyltransferase activity [GO:0047348]; metal ion binding [GO:0046872]; teichoic acid biosynthetic process [GO:0019350]
BB562_01200	2203.09	-0.464333	0.148255	-3.13198	0.00173631	0.00634671	CP016491.1	CDP-glycerol glycerophosphotransferase	membrane [GO:0016020]; CDP-glycerol glycerophosphotransferase activity [GO:0047355]
BB562_01205	7623.35	-0.900638	0.167459	-5.37825	7.52134e-08	1.12375e-06	CP016491.1	CDP-glycerol--glycerophosphate glycerophosphotransferase	membrane [GO:0016020]; CDP-glycerol glycerophosphotransferase activity [GO:0047355]
BB562_01210	303.549	-0.411534	0.190323	-2.16229	0.0305956	0.0709134	CP016491.1	hypothetical protein	membrane [GO:0016020]; CDP-glycerol glycerophosphotransferase activity [GO:0047355]
BB562_01215	545.553	0.346062	0.119089	2.9059	0.00366202	0.0120578	CP016491.1	hypothetical protein	transferase activity [GO:0016740]
BB562_01220	41.1363	0.0204699	0.280835	0.0728896	0.941894	0.961618	CP016491.1	3-octaprenyl-4-hydroxybenzoate carboxy-lyase	flavin prenyltransferase activity [GO:0106141]; lyase activity [GO:0016829]; cofactor biosynthetic process [GO:0051188]
BB562_01225	31.846	0.541983	0.323426	1.67576	0.0937857	0.178665	CP016491.1	amino acid decarboxylase
BB562_01235	161.284	-0.131107	0.178557	-0.734258	0.462791	0.608659	CP016491.1	Rrf2 family transcriptional regulator
BB562_01240	278.586	0.189745	0.193924	0.978453	0.32785	0.472209	CP016491.1	TetR family transcriptional regulator	DNA binding [GO:0003677]
BB562_01245	3647.03	-0.173038	0.160138	-1.08055	0.279895	0.419994	CP016491.1	divalent metal cation transporter	integral component of membrane [GO:0016021]; plasma membrane [GO:0005886]; metal ion binding [GO:0046872]; metal ion transmembrane transporter activity [GO:0046873]; symporter activity [GO:0015293]
BB562_01250	641.197	0.546479	0.220609	2.47714	0.013244	0.0352877	CP016491.1	hypothetical protein
BB562_01255	479.51	0.355811	0.239932	1.48296	0.138084	0.240889	CP016491.1	hypothetical protein
BB562_01260	354.838	-0.029156	0.254056	-0.114762	0.908634	0.943255	CP016491.1	hypothetical protein
BB562_01265	463.167	0.0888936	0.138737	0.640735	0.521695	0.665072	CP016491.1	two-component sensor histidine kinase	integral component of membrane [GO:0016021]; ATP binding [GO:0005524]; phosphorelay sensor kinase activity [GO:0000155]
BB562_01270	216.645	0.647731	0.192698	3.36139	0.00077552	0.00318341	CP016491.1	DNA-binding response regulator	DNA binding [GO:0003677]; phosphorelay signal transduction system [GO:0000160]; regulation of transcription, DNA-templated [GO:0006355]
BB562_01275	74.1575	0.902023	0.203298	4.43696	9.12381e-06	6.98487e-05	CP016491.1	hypothetical protein
BB562_01280	145.356	0.815484	0.168332	4.84451	1.26927e-06	1.31936e-05	CP016491.1	RpiR family transcriptional regulator (pseudogene)
BB562_01285	889.121	1.03265	0.235633	4.38246	1.17347e-05	8.54567e-05	CP016491.1	PTS system%2C cellobiose-specific IIC component	integral component of membrane [GO:0016021]; plasma membrane [GO:0005886]; protein-N(PI)-phosphohistidine-sugar phosphotransferase activity [GO:0008982]; phosphoenolpyruvate-dependent sugar phosphotransferase system [GO:0009401]
BB562_01290	25.9859	0.743356	0.333477	2.22911	0.0258068	0.0616125	CP016491.1	hypothetical protein	regulation of transcription, DNA-templated [GO:0006355]
BB562_01295	28.2738	0.66734	0.346739	1.92462	0.0542769	0.114269	CP016491.1	hypothetical protein
BB562_01300	5.94232	0.724433	0.740529	0.978264	0.327944	0.472209	CP016491.1	hypothetical protein
BB562_01305	30.6042	0.486482	0.336774	1.44453	0.148589	0.25458	CP016491.1	LytR family transcriptional regulator	integral component of membrane [GO:0016021]
BB562_01310	317.043	-0.246849	0.138965	-1.77634	0.0756771	0.150938	CP016491.1	FAD-binding protein	FAD binding [GO:0071949]; oxidoreductase activity [GO:0016491]
BB562_01315	350.839	0.912046	0.207927	4.38638	1.15253e-05	8.42865e-05	CP016491.1	hypothetical protein
BB562_01320	1172.02	0.680431	0.161839	4.20436	2.61823e-05	0.000174486	CP016491.1	GTP pyrophosphokinase	kinase activity [GO:0016301]; guanosine tetraphosphate metabolic process [GO:0015969]
BB562_01325	206.223	0.529398	0.205497	2.57619	0.00998953	0.0278724	CP016491.1	TetR family transcriptional regulator	DNA binding [GO:0003677]
BB562_01330	639.958	-0.699681	0.141722	-4.93701	7.93306e-07	8.67952e-06	CP016491.1	transporter	integral component of membrane [GO:0016021]
BB562_01335	459.393	-0.525066	0.130821	-4.01363	5.97909e-05	0.000354283	CP016491.1	3-methyladenine DNA glycosylase	DNA-3-methyladenine glycosylase activity [GO:0008725]; base-excision repair [GO:0006284]
BB562_01340	236.583	-0.115832	0.139282	-0.831635	0.405615	0.55201	CP016491.1	hypothetical protein
BB562_01345	171.823	0.384174	0.259505	1.48041	0.138763	0.241619	CP016491.1	ABC transporter permease	integral component of membrane [GO:0016021]
BB562_01350	75.094	0.707641	0.30369	2.33014	0.0197988	0.0494793	CP016491.1	ABC transporter	ATP binding [GO:0005524]; ATPase activity [GO:0016887]
BB562_01355	170.175	0.779537	0.157794	4.94023	7.80297e-07	8.57093e-06	CP016491.1	CAAX protease	integral component of membrane [GO:0016021]; cysteine-type endopeptidase activity [GO:0004197]; CAAX-box protein processing [GO:0071586]
BB562_01360	12896.1	-1.16083	0.283256	-4.09817	4.16436e-05	0.000260287	CP016491.1	transglycosylase
BB562_01365	59.6844	0.0989145	0.241195	0.410102	0.681731	0.789387	CP016491.1	hypothetical protein
BB562_01370	1833.14	-1.4106	0.548788	-2.57038	0.0101586	0.0282589	CP016491.1	peptidase M23
BB562_01375	235.39	-0.0748242	0.139532	-0.536251	0.591785	0.72004	CP016491.1	glycine cleavage system protein H
BB562_01380	369.356	0.0590551	0.143349	0.411968	0.680363	0.789387	CP016491.1	hypothetical protein
BB562_01385	180.511	0.0975827	0.168678	0.578514	0.562917	0.698057	CP016491.1	hypothetical protein
BB562_01390	680.001	0.514478	0.113144	4.54712	5.43851e-06	4.53863e-05	CP016491.1	ATP-dependent helicase	ATP binding [GO:0005524]; DNA binding [GO:0003677]; DNA helicase activity [GO:0003678]; exonuclease activity [GO:0004527]; DNA repair [GO:0006281]
BB562_01395	293.594	0.465786	0.156059	2.98468	0.00283877	0.00969159	CP016491.1	hypothetical protein	integral component of membrane [GO:0016021]
BB562_01400	707.597	0.545362	0.144082	3.78509	0.000153656	0.000794937	CP016491.1	acetate kinase	cytoplasm [GO:0005737]; acetate kinase activity [GO:0008776]; ATP binding [GO:0005524]; magnesium ion binding [GO:0000287]; acetyl-CoA biosynthetic process [GO:0006085]; organic acid metabolic process [GO:0006082]
BB562_01405	205.926	0.556717	0.17507	3.17998	0.00147286	0.00548671	CP016491.1	GNAT family N-acetyltransferase	glucosamine 6-phosphate N-acetyltransferase activity [GO:0004343]; UDP-N-acetylglucosamine biosynthetic process [GO:0006048]
BB562_01410	92.1473	0.717702	0.201066	3.56949	0.000357679	0.00163485	CP016491.1	MarR family transcriptional regulator	DNA-binding transcription factor activity [GO:0003700]
BB562_01415	649.211	-0.0581053	0.127419	-0.456018	0.648377	0.761877	CP016491.1	NADH dehydrogenase	oxidoreductase activity [GO:0016491]
BB562_01420	28.4224	1.93297	0.399301	4.8409	1.29254e-06	1.3353e-05	CP016491.1	hypothetical protein
BB562_01425	3.98124	0.287902	0.910399	0.316237	0.751822	0.841448	CP016491.1	hypothetical protein	integral component of membrane [GO:0016021]
BB562_01430	11.6575	-0.888727	0.506461	-1.75478	0.0792971	0.156487	CP016491.1	hypothetical protein	integral component of membrane [GO:0016021]
BB562_01435	3.84653	-0.686568	0.91006	-0.754421	0.450597	0.596573	CP016491.1	hypothetical protein	integral component of membrane [GO:0016021]
BB562_01440	605.547	1.01569	0.230223	4.41175	1.0254e-05	7.72246e-05	CP016491.1	spermidine/putrescine ABC transporter substrate-binding protein	periplasmic space [GO:0042597]; polyamine binding [GO:0019808]; polyamine transport [GO:0015846]
BB562_01445	412.21	1.45234	0.254984	5.69581	1.22787e-08	2.47265e-07	CP016491.1	spermidine/putrescine ABC transporter permease PotC	integral component of membrane [GO:0016021]; plasma membrane [GO:0005886]; transmembrane transport [GO:0055085]
BB562_01450	573.122	1.63257	0.270561	6.03402	1.59928e-09	3.96821e-08	CP016491.1	spermidine/putrescine ABC transporter permease	integral component of membrane [GO:0016021]; plasma membrane [GO:0005886]; transmembrane transport [GO:0055085]
BB562_01455	875.579	1.86327	0.311822	5.97542	2.29496e-09	5.40483e-08	CP016491.1	spermidine/putrescine ABC transporter ATP-binding protein	ATP-binding cassette (ABC) transporter complex [GO:0043190]; ATP binding [GO:0005524]; ATPase activity [GO:0016887]; ATPase-coupled putrescine transmembrane transporter activity [GO:0015594]; ATPase-coupled spermidine transmembrane transporter activity [GO:0015595]
BB562_01460	563.853	1.74715	0.285234	6.12535	9.04864e-10	2.4179e-08	CP016491.1	Cro/Cl family transcriptional regulator	DNA binding [GO:0003677]
BB562_01470	420.481	0.46286	0.155946	2.96807	0.00299674	0.0101436	CP016491.1	RNA-binding protein
BB562_01475	375.222	-0.0551064	0.133337	-0.413286	0.679397	0.788986	CP016491.1	GNAT family N-acetyltransferase	N-acetyltransferase activity [GO:0008080]
BB562_01480	298.467	-0.0278672	0.147438	-0.18901	0.850085	0.904436	CP016491.1	GNAT family N-acetyltransferase	N-acetyltransferase activity [GO:0008080]
BB562_01485	1031.95	0.839747	0.216111	3.88572	0.000102027	0.000555947	CP016491.1	hypothetical protein	integral component of membrane [GO:0016021]
BB562_01495	70.3151	0.82243	0.263505	3.12111	0.00180168	0.00653639	CP016491.1	GntR family transcriptional regulator	DNA binding [GO:0003677]; DNA-binding transcription factor activity [GO:0003700]
BB562_01500	221.895	0.869486	0.193977	4.48241	7.38055e-06	5.86015e-05	CP016491.1	multidrug ABC transporter	ATP binding [GO:0005524]; ATPase activity [GO:0016887]
BB562_01505	155.305	0.200715	0.150939	1.32978	0.183592	0.301004	CP016491.1	acetoin ABC transporter permease	integral component of membrane [GO:0016021]
BB562_01510	621.28	1.0845	0.14935	7.26151	3.82797e-13	2.26339e-11	CP016491.1	hypothetical protein	oxidoreductase activity, acting on the aldehyde or oxo group of donors, NAD or NADP as acceptor [GO:0016620]
BB562_01515	127941	-0.235815	0.114393	-2.06144	0.0392608	0.0870756	CP016491.1	fructose-1%2C6-bisphosphate aldolase%2C class II	fructose-bisphosphate aldolase activity [GO:0004332]; zinc ion binding [GO:0008270]; fructose 1,6-bisphosphate metabolic process [GO:0030388]; glycolytic process [GO:0006096]
BB562_01520	1458.86	-0.576884	0.120473	-4.78851	1.68026e-06	1.65583e-05	CP016491.1	sodium:solute symporter	integral component of membrane [GO:0016021]; symporter activity [GO:0015293]; carbohydrate transport [GO:0008643]; sodium ion transport [GO:0006814]
BB562_01525	747.668	0.201801	0.125627	1.60636	0.108196	0.199022	CP016491.1	paraslipin	membrane [GO:0016020]
BB562_01530	84.451	0.244507	0.201502	1.21342	0.224968	0.356028	CP016491.1	hypothetical protein
BB562_01535	66.963	0.442484	0.316975	1.39596	0.162728	0.274739	CP016491.1	hypothetical protein
BB562_01540	13.4726	0.0354801	0.446181	0.0795194	0.936619	0.958345	CP016491.1	hypothetical protein	DNA binding [GO:0003677]
BB562_01545	95.965	0.0823559	0.27811	0.296127	0.767133	0.853087	CP016491.1	hypothetical protein	DNA binding [GO:0003677]
BB562_01550	1617.39	0.0593748	0.0938804	0.632451	0.527092	0.668854	CP016491.1	peptidase C69	dipeptidase activity [GO:0016805]
BB562_01555	1243.71	-0.343918	0.10736	-3.20342	0.00135808	0.00518419	CP016491.1	hypothetical protein
BB562_01560	11.2425	0.674083	0.570025	1.18255	0.236987	0.371036	CP016491.1	hypothetical protein	transmembrane transport [GO:0055085]
BB562_01565	11.8082	0.830223	0.534587	1.55302	0.120419	0.215483	CP016491.1	methionine ABC transporter ATP-binding protein	plasma membrane [GO:0005886]; ATP binding [GO:0005524]; ATPase activity [GO:0016887]; ATPase-coupled amino acid transmembrane transporter activity [GO:0015424]; methionine transport [GO:0015821]
BB562_01570	7.5415	-0.172662	0.705106	-0.244874	0.806554	0.880358	CP016491.1	methionine ABC transporter permease	integral component of membrane [GO:0016021]; plasma membrane [GO:0005886]; transmembrane transport [GO:0055085]
BB562_01575	21.4252	0.0646877	0.384778	0.168117	0.866491	0.917675	CP016491.1	2-dehydropantoate 2-reductase	2-dehydropantoate 2-reductase activity [GO:0008677]; pantothenate biosynthetic process [GO:0015940]
BB562_01580	117.305	0.851267	0.238385	3.57097	0.000355662	0.00162831	CP016491.1	aspartate aminotransferase	pyridoxal phosphate binding [GO:0030170]; transaminase activity [GO:0008483]; biosynthetic process [GO:0009058]
BB562_01585	1626.25	0.263833	0.126385	2.08753	0.0368405	0.0823179	CP016491.1	hypothetical protein
BB562_01590	87.0693	0.608413	0.214075	2.84206	0.00448235	0.0143411	CP016491.1	damage-inducible protein J	regulation of transcription, DNA-templated [GO:0006355]
BB562_01595	4466.92	0.561069	0.171965	3.26269	0.00110361	0.00431963	CP016491.1	Teichoic acid translocation permease TagG	ATP-binding cassette (ABC) transporter complex [GO:0043190]; transmembrane transport [GO:0055085]
BB562_01600	5727.13	0.391522	0.159763	2.45065	0.0142598	0.0374909	CP016491.1	teichoic acid ABC transporter ATP-binding protein	integral component of membrane [GO:0016021]; plasma membrane [GO:0005886]; ATP binding [GO:0005524]; ATPase activity [GO:0016887]; ATPase-coupled teichoic acid transmembrane transporter activity [GO:0015438]
BB562_01605	24.5941	-0.574778	0.367454	-1.56422	0.117766	0.212239	CP016491.1	hypothetical protein	integral component of membrane [GO:0016021]
BB562_01610	3603.72	-2.17455	0.164561	-13.2143	7.25915e-40	5.0433e-37	CP016491.1	ammonia permease	integral component of membrane [GO:0016021]; ammonium transmembrane transporter activity [GO:0008519]
BB562_01615	22.4593	0.0687493	0.352613	0.194971	0.845415	0.901885	CP016491.1	L-lactate dehydrogenase	oxidoreductase activity, acting on the CH-OH group of donors, NAD or NADP as acceptor [GO:0016616]; carbohydrate metabolic process [GO:0005975]; carboxylic acid metabolic process [GO:0019752]
BB562_01620	210.702	-1.03494	0.189833	-5.45186	4.9846e-08	8.14835e-07	CP016491.1	hypothetical protein	integral component of membrane [GO:0016021]
BB562_01625	35.4432	-0.0259572	0.292538	-0.0887312	0.929296	0.954365	CP016491.1	peptidase M10	extracellular matrix [GO:0031012]; metalloendopeptidase activity [GO:0004222]; zinc ion binding [GO:0008270]
BB562_01630	405.767	0.0406568	0.120475	0.337472	0.735761	0.830179	CP016491.1	ribose 5-phosphate isomerase A	ribose-5-phosphate isomerase activity [GO:0004751]; pentose-phosphate shunt, non-oxidative branch [GO:0009052]
BB562_01635	1821.67	0.920158	0.10667	8.62624	6.34027e-18	9.27348e-16	CP016491.1	copper oxidase	copper ion binding [GO:0005507]; oxidoreductase activity [GO:0016491]
BB562_01640	285.509	-0.3416	0.18027	-1.89493	0.0581011	0.120856	CP016491.1	hypothetical protein	integral component of membrane [GO:0016021]
BB562_01645	665.391	0.0998199	0.109989	0.907546	0.364118	0.510022	CP016491.1	hypothetical protein	kinase activity [GO:0016301]
BB562_01650	407.279	0.194729	0.119258	1.63283	0.102504	0.190925	CP016491.1	DNA replication initiation protein
BB562_01655	128.059	0.073317	0.178278	0.411251	0.680888	0.789387	CP016491.1	Rrf2 family transcriptional regulator
BB562_01660	215.862	0.165209	0.169844	0.972714	0.330696	0.474937	CP016491.1	hypothetical protein (pseudogene)
BB562_01665	1642.8	0.496641	0.166908	2.97554	0.00292472	0.00994833	CP016491.1	acetyl-CoA carboxylase biotin carboxyl carrier protein subunit	acetyl-CoA carboxylase complex [GO:0009317]; acetyl-CoA carboxylase activity [GO:0003989]; fatty acid biosynthetic process [GO:0006633]
BB562_01670	695.444	0.499723	0.125993	3.96628	7.30041e-05	0.000418306	CP016491.1	ribonucleoside hydrolase RihC	hydrolase activity [GO:0016787]
BB562_01675	676.377	0.815113	0.150065	5.43173	5.58103e-08	8.91362e-07	CP016491.1	short-chain dehydrogenase/reductase
BB562_01680	1.24772	-0.936563	1.70961	-0.547824	0.583813	0.713382	CP016491.1	ribonuclease H	nucleic acid binding [GO:0003676]
BB562_01685	25.0759	0.0170449	0.356854	0.0477644	0.961904	0.974884	CP016491.1	hypothetical protein
BB562_01690	610.642	-0.216182	0.154233	-1.40166	0.161017	0.272181	CP016491.1	glycine/betaine ABC transporter permease	ATP-binding cassette (ABC) transporter complex [GO:0043190]; transmembrane transporter activity [GO:0022857]
BB562_01695	371.849	-0.161313	0.13824	-1.16691	0.243248	0.378916	CP016491.1	ABC transporter ATP-binding protein	ATP binding [GO:0005524]; ATPase activity [GO:0016887]
BB562_01700	828.373	-0.310174	0.137228	-2.26027	0.0238042	0.0577746	CP016491.1	glutathione reductase	cell [GO:0005623]; electron transfer activity [GO:0009055]; flavin adenine dinucleotide binding [GO:0050660]; cell redox homeostasis [GO:0045454]
BB562_01705	429.359	0.250425	0.348166	0.719269	0.471975	0.618397	CP016491.1	glycerol kinase	ATP binding [GO:0005524]; glycerol kinase activity [GO:0004370]; glycerol catabolic process [GO:0019563]; glycerol-3-phosphate metabolic process [GO:0006072]
BB562_01710	468.715	-0.0403293	0.258911	-0.155765	0.876218	0.924453	CP016491.1	alpha-glycerophosphate oxidase	glycerol-3-phosphate dehydrogenase complex [GO:0009331]; glycerol-3-phosphate dehydrogenase (quinone) activity [GO:0004368]; glycerol-3-phosphate metabolic process [GO:0006072]
BB562_01715	131.566	-0.312656	0.30814	-1.01466	0.310269	0.454053	CP016491.1	aquaporin	integral component of membrane [GO:0016021]; channel activity [GO:0015267]
BB562_01720	23.7658	0.476351	0.35208	1.35296	0.176067	0.29194	CP016491.1	maltose acetyltransferase	acetyltransferase activity [GO:0016407]
BB562_01725	60.2296	1.3042	0.253042	5.15409	2.54867e-07	3.1479e-06	CP016491.1	MFS transporter	integral component of membrane [GO:0016021]; transmembrane transport [GO:0055085]
BB562_01730	74.3043	1.42589	0.235012	6.06731	1.30072e-09	3.37823e-08	CP016491.1	HAD family hydrolase	hydrolase activity [GO:0016787]
BB562_01735	114.82	1.25474	0.22771	5.51026	3.58311e-08	6.03483e-07	CP016491.1	AraC family transcriptional regulator	DNA-binding transcription factor activity [GO:0003700]; sequence-specific DNA binding [GO:0043565]
BB562_01740	79.8967	0.122328	0.232431	0.5263	0.59868	0.724622	CP016491.1	hydrolase	hydrolase activity [GO:0016787]
BB562_01745	75.8827	0.595587	0.314851	1.89164	0.0585384	0.121492	CP016491.1	branched-chain amino acid transport system II carrier protein	integral component of membrane [GO:0016021]; plasma membrane [GO:0005886]; branched-chain amino acid transmembrane transporter activity [GO:0015658]
BB562_01750	232.638	0.0221145	0.142523	0.155164	0.876692	0.924602	CP016491.1	sodium:proton antiporter	integral component of membrane [GO:0016021]; solute:proton antiporter activity [GO:0015299]
BB562_01760	515.033	-0.94129	0.226633	-4.15337	3.27616e-05	0.000211732	CP016491.1	histidine kinase	integral component of membrane [GO:0016021]; kinase activity [GO:0016301]
BB562_01765	233.206	-1.45118	0.243495	-5.95979	2.52555e-09	5.84876e-08	CP016491.1	DNA-binding response regulator	DNA binding [GO:0003677]; phosphorelay signal transduction system [GO:0000160]
BB562_01780	7.23721	1.28872	0.878543	1.46688	0.142407	0.246727	CP016491.1	hypothetical protein	integral component of membrane [GO:0016021]
BB562_01785	31.3101	0.222917	0.356748	0.624858	0.532065	0.673932	CP016491.1	hypothetical protein	ATP binding [GO:0005524]; metal ion binding [GO:0046872]
BB562_01790	58.2867	0.181223	0.284014	0.638079	0.523422	0.665716	CP016491.1	hypothetical protein	ATP binding [GO:0005524]; metal ion binding [GO:0046872]
BB562_01805	77.3636	-0.205535	0.229839	-0.894259	0.371183	0.517311	CP016491.1	hypothetical protein	integral component of membrane [GO:0016021]; cysteine-type endopeptidase activity [GO:0004197]; CAAX-box protein processing [GO:0071586]
BB562_01810	138.596	-0.357125	0.186723	-1.91259	0.0558005	0.116945	CP016491.1	plasmid maintenance system killer
BB562_01815	128.553	-0.395358	0.204934	-1.9292	0.0537062	0.113325	CP016491.1	addiction module antidote protein%2C HigA family	DNA binding [GO:0003677]
BB562_01820	1361.24	-0.176763	0.114902	-1.53837	0.123958	0.220678	CP016491.1	ATP-dependent DNA helicase	ATP binding [GO:0005524]; DNA binding [GO:0003677]; DNA helicase activity [GO:0003678]
BB562_01825	98.9805	0.191762	0.196852	0.974141	0.329987	0.474409	CP016491.1	hydrolase	hydrolase activity [GO:0016787]; nitrogen compound metabolic process [GO:0006807]
BB562_01830	1235.23	-0.461594	0.13714	-3.36586	0.000763045	0.00313684	CP016491.1	tryptophan--tRNA ligase	ATP binding [GO:0005524]; tryptophan-tRNA ligase activity [GO:0004830]; tryptophanyl-tRNA aminoacylation [GO:0006436]
BB562_01835	7.70408	0.807903	0.782582	1.03236	0.301906	0.444385	CP016491.1	peptide-binding protein (pseudogene)
BB562_01845	18.2793	0.20825	0.441079	0.472138	0.636828	0.753871	CP016491.1	hypothetical protein
BB562_01850	6.26372	0.264663	0.770677	0.343416	0.731285	0.82746	CP016491.1	peptide ABC transporter permease	integral component of membrane [GO:0016021]; plasma membrane [GO:0005886]; transmembrane transport [GO:0055085]
BB562_01855	5.39322	0.481768	0.737275	0.653444	0.51347	0.657876	CP016491.1	peptide ABC transporter permease	integral component of membrane [GO:0016021]; plasma membrane [GO:0005886]; transmembrane transport [GO:0055085]
BB562_01860	18.4322	0.0816435	0.387939	0.210455	0.833313	0.894122	CP016491.1	oligopeptide transport ATP-binding protein AmiE	ATP binding [GO:0005524]; ATPase activity [GO:0016887]; peptide transport [GO:0015833]
BB562_01865	20.2433	0.00873821	0.407174	0.0214606	0.982878	0.988928	CP016491.1	peptide ABC transporter ATP-binding protein	ATP binding [GO:0005524]; ATPase activity [GO:0016887]; peptide transport [GO:0015833]
BB562_01870	370.813	1.34172	0.532084	2.52163	0.0116813	0.0317947	CP016491.1	GntR family transcriptional regulator	DNA binding [GO:0003677]; DNA-binding transcription factor activity [GO:0003700]
BB562_01875	448.175	1.11335	0.324838	3.42739	0.000609418	0.00259751	CP016491.1	PTS cellobiose transporter subunit IIC	integral component of membrane [GO:0016021]; plasma membrane [GO:0005886]; protein-N(PI)-phosphohistidine-sugar phosphotransferase activity [GO:0008982]; phosphoenolpyruvate-dependent sugar phosphotransferase system [GO:0009401]
BB562_01880	30.9557	1.2769	0.341948	3.73419	0.000188322	0.000931224	CP016491.1	hypothetical protein	integral component of membrane [GO:0016021]
BB562_01885	110.327	0.804384	0.287175	2.80103	0.00509404	0.0158171	CP016491.1	hypothetical protein
BB562_01890	25.0589	0.632638	0.401986	1.57378	0.115538	0.208964	CP016491.1	PTS cellobiose transporter subunit IIC	integral component of membrane [GO:0016021]; plasma membrane [GO:0005886]; protein-N(PI)-phosphohistidine-sugar phosphotransferase activity [GO:0008982]; phosphoenolpyruvate-dependent sugar phosphotransferase system [GO:0009401]
BB562_01895	42.1661	0.0406302	0.267955	0.15163	0.879478	0.926135	CP016491.1	6-phospho-beta-glucosidase	hydrolase activity, hydrolyzing O-glycosyl compounds [GO:0004553]; carbohydrate metabolic process [GO:0005975]
BB562_01900	19.4658	0.240479	0.393378	0.611318	0.540989	0.679968	CP016491.1	transcriptional regulator
BB562_01905	268.783	0.857865	0.177697	4.82767	1.38138e-06	1.39594e-05	CP016491.1	RpiR family transcriptional regulator	carbohydrate derivative binding [GO:0097367]; DNA binding [GO:0003677]; DNA-binding transcription factor activity [GO:0003700]; carbohydrate derivative metabolic process [GO:1901135]
BB562_01910	1576.16	-0.433343	0.121741	-3.55954	0.000371502	0.0016897	CP016491.1	tRNA-dihydrouridine synthase	flavin adenine dinucleotide binding [GO:0050660]; tRNA dihydrouridine synthase activity [GO:0017150]
BB562_01915	139.992	-0.447951	0.172736	-2.59326	0.00950707	0.0268225	CP016491.1	hypothetical protein
BB562_01920	739.171	-0.237109	0.105686	-2.24351	0.024864	0.0598243	CP016491.1	exopolyphosphatase
BB562_01925	1041.52	-0.113961	0.104302	-1.09261	0.274565	0.414007	CP016491.1	hydroxymethylglutaryl-CoA reductase%2C degradative	coenzyme binding [GO:0050662]; hydroxymethylglutaryl-CoA reductase (NADPH) activity [GO:0004420]; hydroxymethylglutaryl-CoA reductase activity [GO:0042282]; coenzyme A metabolic process [GO:0015936]
BB562_01930	806.641	-0.135824	0.114598	-1.18522	0.235931	0.36959	CP016491.1	IpaB/EvcA family protein
BB562_01935	436.528	-0.267699	0.151241	-1.77001	0.0767254	0.152409	CP016491.1	NAD-dependent protein deacylase	NAD+ binding [GO:0070403]
BB562_01940	910.405	-0.236474	0.106219	-2.22629	0.0259949	0.0619852	CP016491.1	hypothetical protein
BB562_01945	8274.49	-0.378986	0.0949407	-3.99182	6.55695e-05	0.000383616	CP016491.1	methionine--tRNA ligase	cytoplasm [GO:0005737]; ATP binding [GO:0005524]; methionine-tRNA ligase activity [GO:0004825]; tRNA binding [GO:0000049]; methionyl-tRNA aminoacylation [GO:0006431]
BB562_01955	982.058	0.430068	0.125305	3.43218	0.000598757	0.00255992	CP016491.1	hydrolase TatD	endodeoxyribonuclease activity, producing 5'-phosphomonoesters [GO:0016888]
BB562_01960	518.291	0.353867	0.122382	2.89148	0.00383429	0.0125506	CP016491.1	ribonuclease M5	cytoplasm [GO:0005737]; ribonuclease M5 activity [GO:0043822]; rRNA binding [GO:0019843]; rRNA processing [GO:0006364]
BB562_01965	914.343	0.136826	0.0995473	1.37448	0.169293	0.282902	CP016491.1	16S rRNA (adenine(1518)-N(6)/adenine(1519)-N(6))-dimethyltransferase	cytoplasm [GO:0005737]; 16S rRNA (adenine(1518)-N(6)/adenine(1519)-N(6))-dimethyltransferase activity [GO:0052908]; RNA binding [GO:0003723]; rRNA (adenine-N6,N6-)-dimethyltransferase activity [GO:0000179]
BB562_01970	4286.19	-0.398138	0.0906612	-4.3915	1.12572e-05	8.28184e-05	CP016491.1	hypothetical protein	regulation of transcription, DNA-templated [GO:0006355]
BB562_01975	1672.16	0.509507	0.144345	3.5298	0.000415878	0.0018551	CP016491.1	4-(cytidine 5'-diphospho)-2-C-methyl-D-erythritol kinase	4-(cytidine 5'-diphospho)-2-C-methyl-D-erythritol kinase activity [GO:0050515]; ATP binding [GO:0005524]; isopentenyl diphosphate biosynthetic process, methylerythritol 4-phosphate pathway [GO:0019288]; terpenoid biosynthetic process [GO:0016114]
BB562_01980	1690.85	0.398179	0.13528	2.94336	0.00324672	0.0109233	CP016491.1	hydrolase	integral component of membrane [GO:0016021]; hydrolase activity [GO:0016787]
BB562_01985	510.566	-0.191687	0.14538	-1.31853	0.187328	0.304718	CP016491.1	ABC transporter ATP-binding protein	ATP binding [GO:0005524]; ATPase activity [GO:0016887]
BB562_01990	435.017	-0.0695655	0.128149	-0.54285	0.587233	0.716698	CP016491.1	ABC transporter	ATP-binding cassette (ABC) transporter complex [GO:0043190]; integral component of plasma membrane [GO:0005887]; ATPase-coupled transmembrane transporter activity [GO:0042626]
BB562_01995	1357.03	-0.170617	0.182622	-0.934265	0.350167	0.493978	CP016491.1	pur operon repressor	DNA binding [GO:0003677]; negative regulation of purine nucleobase metabolic process [GO:0045982]; negative regulation of transcription, DNA-templated [GO:0045892]; nucleoside metabolic process [GO:0009116]
BB562_02000	5347.41	0.0609448	0.136043	0.447981	0.654167	0.768356	CP016491.1	UDP-N-acetylglucosamine diphosphorylase/glucosamine-1-phosphate N-acetyltransferase	cytoplasm [GO:0005737]; glucosamine-1-phosphate N-acetyltransferase activity [GO:0019134]; magnesium ion binding [GO:0000287]; UDP-N-acetylglucosamine diphosphorylase activity [GO:0003977]; cell morphogenesis [GO:0000902]; cell wall organization [GO:0071555]; lipid A biosynthetic process [GO:0009245]; lipopolysaccharide biosynthetic process [GO:0009103]; peptidoglycan biosynthetic process [GO:000…
BB562_02005	160.698	0.705733	0.215582	3.27362	0.00106178	0.00419066	CP016491.1	serine hydrolase	hydrolase activity [GO:0016787]
BB562_02010	9585.3	-0.183803	0.0906891	-2.02674	0.0426892	0.0931919	CP016491.1	ribose-phosphate pyrophosphokinase	cytoplasm [GO:0005737]; ATP binding [GO:0005524]; kinase activity [GO:0016301]; magnesium ion binding [GO:0000287]; ribose phosphate diphosphokinase activity [GO:0004749]; 5-phosphoribose 1-diphosphate biosynthetic process [GO:0006015]; nucleoside metabolic process [GO:0009116]; nucleotide biosynthetic process [GO:0009165]; ribonucleoside monophosphate biosynthetic process [GO:0009156]
BB562_02020	9.78058	-0.98947	0.515948	-1.91777	0.0551401	0.115738	CP016491.1	hypothetical protein
BB562_02025	185.562	-0.570356	0.184802	-3.08631	0.00202656	0.00722028	CP016491.1	hypothetical protein	DNA-binding transcription factor activity [GO:0003700]
BB562_02030	40.4079	0.340443	0.267741	1.27154	0.203537	0.327143	CP016491.1	GNAT family N-acetyltransferase (pseudogene)
BB562_02035	3552.73	0.18584	0.123092	1.50976	0.131104	0.230448	CP016491.1	branched-chain amino acid ABC transporter	integral component of membrane [GO:0016021]
BB562_02040	936.529	0.247159	0.134301	1.84034	0.065719	0.134487	CP016491.1	branched-chain amino acid transporter	integral component of membrane [GO:0016021]
BB562_02045	112.845	0.13297	0.174866	0.76041	0.447009	0.59356	CP016491.1	permease (pseudogene)
BB562_02050	104.33	0.694723	0.242847	2.86075	0.00422644	0.0136414	CP016491.1	hypothetical protein
BB562_02055	7.28469	0.790097	0.651453	1.21282	0.225198	0.35619	CP016491.1	hypothetical protein	integral component of membrane [GO:0016021]
BB562_02060	4.18757	-0.169772	0.881699	-0.19255	0.847311	0.902521	CP016491.1	hypothetical protein	integral component of membrane [GO:0016021]
BB562_02065	597.154	0.23017	0.114606	2.00837	0.044604	0.0967638	CP016491.1	serine/threonine protein kinase	integral component of membrane [GO:0016021]; ATP binding [GO:0005524]; protein serine/threonine kinase activity [GO:0004674]
BB562_02070	52.3279	-0.488701	0.250893	-1.94784	0.0514337	0.109158	CP016491.1	hypothetical protein	integral component of membrane [GO:0016021]
BB562_02075	3305.11	-0.6317	0.106717	-5.91939	3.23135e-09	7.2505e-08	CP016491.1	cyclopropane-fatty-acyl-phospholipid synthase	methyltransferase activity [GO:0008168]; lipid biosynthetic process [GO:0008610]; methylation [GO:0032259]
BB562_02080	1272.17	0.113789	0.1035	1.09941	0.271587	0.410632	CP016491.1	cell surface protein
BB562_02085	262.022	0.172986	0.162465	1.06476	0.286984	0.427859	CP016491.1	sugar kinase	kinase activity [GO:0016301]
BB562_02090	329.604	-0.458237	0.134549	-3.40574	0.00065985	0.00278259	CP016491.1	AI-2E family transporter	integral component of membrane [GO:0016021]
BB562_02095	36384.9	-0.340514	0.109424	-3.11188	0.00185899	0.00670541	CP016491.1	phosphoglyceromutase	2,3-bisphosphoglycerate-dependent phosphoglycerate mutase activity [GO:0046538]; gluconeogenesis [GO:0006094]; glycolytic process [GO:0006096]
BB562_02100	969.057	-0.2827	0.10687	-2.64528	0.00816242	0.0236285	CP016491.1	hypothetical protein	integral component of membrane [GO:0016021]; methyltransferase activity [GO:0008168]
BB562_02105	308.991	-0.368774	0.167865	-2.19686	0.0280308	0.0660149	CP016491.1	hypothetical protein
BB562_02135	329.886	-0.349487	0.116273	-3.00576	0.00264922	0.00910035	CP016491.1	hypothetical protein	ATP binding [GO:0005524]; metal ion binding [GO:0046872]
BB562_02160	79.8403	0.172703	0.227782	0.758193	0.448335	0.594713	CP016491.1	adenylyl transferase	nucleotidyltransferase activity [GO:0016779]
BB562_02165	4.93062	0.900476	0.899911	1.00063	0.317007	0.460755	CP016491.1	sugar dehydrogenase	glucose 1-dehydrogenase [NAD(P)] activity [GO:0047936]
BB562_02170	3.9257	-0.0460461	0.90056	-0.0511305	0.959222	0.974297	CP016491.1	sugar transporter (pseudogene)
BB562_02185	1.85118	0.738948	1.13384	0.651721	0.514581	0.658692	CP016491.1	acetyltransferase	transferase activity [GO:0016740]
BB562_02190	1.40262	-0.810117	1.47279	-0.550057	0.58228	0.712844	CP016491.1	cupin
BB562_02195	3.39036	-1.03407	1.07267	-0.964007	0.335042	0.47941	CP016491.1	hypothetical protein	FMN binding [GO:0010181]
BB562_02200	4.72107	-0.162252	0.840859	-0.19296	0.846991	0.902521	CP016491.1	oxidoreductase
BB562_02205	15.5057	0.0337499	0.430513	0.0783947	0.937514	0.958908	CP016491.1	sodium:proton antiporter (pseudogene)
BB562_02210	27.6358	-0.312295	0.329266	-0.948459	0.342896	0.487077	CP016491.1	alcohol dehydrogenase (pseudogene)
BB562_02215	10.6943	0.00478938	0.520717	0.00919768	0.992661	0.995168	CP016491.1	carboxymuconolactone decarboxylase	peroxiredoxin activity [GO:0051920]
BB562_02220	11.0307	-0.00238757	0.527231	-0.00452851	0.996387	0.997443	CP016491.1	short-chain dehydrogenase/reductase
BB562_02225	21.0652	-0.120215	0.37886	-0.317306	0.751011	0.841443	CP016491.1	NAD(P)-dependent oxidoreductase
BB562_02230	179.972	-0.447103	0.183911	-2.43108	0.0150537	0.0393549	CP016491.1	LysR family transcriptional regulator	DNA binding [GO:0003677]; DNA-binding transcription factor activity [GO:0003700]
BB562_02235	97.377	-0.00479072	0.251447	-0.0190526	0.984799	0.989785	CP016491.1	DUF4440 domain-containing protein
BB562_02240	307.886	0.525757	0.251517	2.09034	0.0365871	0.0819304	CP016491.1	malate dehydrogenase	oxidoreductase activity [GO:0016491]
BB562_02245	54.2331	0.232195	0.240186	0.96673	0.333679	0.477987	CP016491.1	hypothetical protein	DNA binding [GO:0003677]; regulation of transcription, DNA-templated [GO:0006355]
BB562_02250	14.7873	0.826321	0.470967	1.75452	0.0793418	0.156487	CP016491.1	hypothetical protein
BB562_02255	5.88478	0.605808	0.67613	0.895993	0.370257	0.516279	CP016491.1	hypothetical protein	integral component of membrane [GO:0016021]
BB562_02265	1.20059	-0.0152579	1.45882	-0.010459	0.991655	0.994588	CP016491.1	30S ribosomal protein S15	ribosome [GO:0005840]
BB562_02310	468.631	-0.860993	0.148949	-5.78045	7.45021e-09	1.54508e-07	CP016491.1	hypothetical protein	integral component of membrane [GO:0016021]
BB562_02315	207.093	0.071187	0.193813	0.367298	0.713397	0.814515	CP016491.1	hypothetical protein	integral component of membrane [GO:0016021]
BB562_02320	3.95629	-0.0789313	0.787887	-0.100181	0.920201	0.948484	CP016491.1	hypothetical protein
BB562_02325	1276.65	-0.951619	0.251271	-3.78723	0.000152339	0.000789831	CP016491.1	DNA starvation/stationary phase protection protein	cell [GO:0005623]; ferric iron binding [GO:0008199]; oxidoreductase activity, oxidizing metal ions [GO:0016722]; cellular iron ion homeostasis [GO:0006879]
BB562_02330	7.04949	1.12103	0.695624	1.61155	0.107061	0.197427	CP016491.1	cell wall anchor protein	cell wall [GO:0005618]; extracellular region [GO:0005576]; integral component of membrane [GO:0016021]
BB562_02335	63.6241	0.40769	0.257708	1.58198	0.113653	0.206499	CP016491.1	fumarate reductase
BB562_02340	85.1374	1.27253	0.225282	5.64861	1.61748e-08	3.1215e-07	CP016491.1	LysR family transcriptional regulator	DNA binding [GO:0003677]; DNA-binding transcription factor activity [GO:0003700]
BB562_02345	374.094	-0.346148	0.128267	-2.69864	0.00696232	0.0206676	CP016491.1	NADH pyrophosphatase	metal ion binding [GO:0046872]; NAD+ diphosphatase activity [GO:0000210]
BB562_02350	194.4	0.185952	0.162038	1.14758	0.251141	0.387518	CP016491.1	sodium:proton antiporter	integral component of membrane [GO:0016021]; solute:proton antiporter activity [GO:0015299]
BB562_02355	271.946	0.0946325	0.158284	0.597865	0.54993	0.687842	CP016491.1	hypothetical protein
BB562_02360	535.895	0.0538558	0.134627	0.400036	0.68913	0.795423	CP016491.1	DNA polymerase	damaged DNA binding [GO:0003684]; DNA repair [GO:0006281]
BB562_02365	53.1984	0.269728	0.246591	1.09383	0.274031	0.41343	CP016491.1	hypothetical protein
BB562_02370	35.7271	0.0123549	0.341527	0.0361755	0.971142	0.981497	CP016491.1	fumarate reductase
BB562_02375	12.7002	-0.975758	0.53892	-1.81058	0.070206	0.141893	CP016491.1	nucleoside-diphosphate sugar epimerase
BB562_02380	16.813	-0.313901	0.52842	-0.594036	0.552488	0.690051	CP016491.1	hypothetical protein	DNA binding [GO:0003677]; DNA-binding transcription factor activity [GO:0003700]
BB562_02385	13.7805	1.02555	0.562054	1.82465	0.0680543	0.13845	CP016491.1	hypothetical protein
BB562_02390	56.2397	0.652363	0.252707	2.5815	0.00983725	0.0275582	CP016491.1	cell surface protein
BB562_02395	17.5352	-0.730398	0.430438	-1.69687	0.089721	0.172431	CP016491.1	cell surface protein
BB562_02400	266.004	0.4153	0.152348	2.726	0.00641079	0.0192809	CP016491.1	cell surface protein	integral component of membrane [GO:0016021]
BB562_02405	192.595	0.22645	0.157002	1.44233	0.149208	0.255483	CP016491.1	mucus-binding protein	integral component of membrane [GO:0016021]
BB562_02410	8.32794	0.112487	0.717512	0.156774	0.875423	0.924349	CP016491.1	acetyltransferase	transferase activity [GO:0016740]
BB562_02415	21.4305	0.0815739	0.375223	0.217401	0.827896	0.891062	CP016491.1	oxidoreductase	oxidoreductase activity [GO:0016491]
BB562_02420	26.9012	0.339978	0.447127	0.760361	0.447039	0.59356	CP016491.1	iron ABC transporter permease	integral component of membrane [GO:0016021]; plasma membrane [GO:0005886]; transmembrane transporter activity [GO:0022857]
BB562_02425	38.8393	0.376834	0.329577	1.14339	0.252877	0.389549	CP016491.1	ferrichrome ABC transporter permease	integral component of membrane [GO:0016021]; plasma membrane [GO:0005886]; transmembrane transporter activity [GO:0022857]
BB562_02430	54.8945	0.300614	0.287759	1.04467	0.296175	0.438672	CP016491.1	ABC transporter ATP-binding protein	ATP binding [GO:0005524]; ATPase activity [GO:0016887]
BB562_02435	65.888	1.08922	0.276331	3.9417	8.09048e-05	0.000457911	CP016491.1	ferrichrome ABC transporter substrate-binding protein
BB562_02440	9.39094	-0.282618	0.578846	-0.488243	0.625377	0.745694	CP016491.1	hypothetical protein	integral component of membrane [GO:0016021]
BB562_02445	16.2408	0.294867	0.474734	0.621121	0.53452	0.675867	CP016491.1	hypothetical protein
BB562_02450	169.839	0.332259	0.190708	1.74224	0.0814659	0.160109	CP016491.1	TetR family transcriptional regulator	DNA binding [GO:0003677]
BB562_02455	5.78698	1.487	0.832428	1.78634	0.0740442	0.14857	CP016491.1	MFS transporter	integral component of membrane [GO:0016021]; plasma membrane [GO:0005886]; transmembrane transporter activity [GO:0022857]
BB562_02460	245.269	-0.948011	0.170365	-5.56458	2.62781e-08	4.773e-07	CP016491.1	aldo/keto reductase
BB562_02465	19.0239	-0.985678	0.588225	-1.67568	0.0938005	0.178665	CP016491.1	epimerase	catalytic activity [GO:0003824]; coenzyme binding [GO:0050662]
BB562_02470	13.3388	0.0941472	0.442213	0.2129	0.831405	0.892764	CP016491.1	hypothetical protein	DNA binding [GO:0003677]
BB562_02475	5.71435	0.0151982	0.817054	0.0186013	0.985159	0.989789	CP016491.1	hypothetical protein
BB562_02480	71.1613	-0.400902	0.299094	-1.34039	0.180119	0.297063	CP016491.1	oxidoreductase	oxidoreductase activity [GO:0016491]
BB562_02485	202.203	0.841369	0.208801	4.02953	5.58882e-05	0.00033545	CP016491.1	hypothetical protein
BB562_02490	24.896	0.788986	0.337081	2.34064	0.0192508	0.0482833	CP016491.1	hypothetical protein
BB562_02495	2401.62	0.00707843	0.112307	0.0630278	0.949744	0.967145	CP016491.1	glycoside hydrolase family 25	lysozyme activity [GO:0003796]; cell wall macromolecule catabolic process [GO:0016998]; peptidoglycan catabolic process [GO:0009253]
BB562_02505	517.393	0.340948	0.172615	1.97519	0.0482461	0.103294	CP016491.1	succinate-semialdehyde dehydrogenase	oxidoreductase activity, acting on the aldehyde or oxo group of donors, NAD or NADP as acceptor [GO:0016620]
BB562_02510	10.2396	-0.106444	0.548951	-0.193905	0.846251	0.902429	CP016491.1	short-chain dehydrogenase
BB562_02515	184.141	-0.0184989	0.151023	-0.122491	0.90251	0.938651	CP016491.1	TetR family transcriptional regulator	DNA binding [GO:0003677]
BB562_02520	223.606	0.209087	0.144143	1.45055	0.146905	0.252284	CP016491.1	histidine kinase	integral component of membrane [GO:0016021]; kinase activity [GO:0016301]
BB562_02525	179.598	-0.0798847	0.208754	-0.382674	0.701962	0.805098	CP016491.1	DNA-binding response regulator	DNA binding [GO:0003677]; phosphorelay signal transduction system [GO:0000160]
BB562_02530	945.187	-1.81002	0.162043	-11.17	5.71812e-29	1.98633e-26	CP016491.1	asparagine synthase (glutamine-hydrolyzing)	asparagine synthase (glutamine-hydrolyzing) activity [GO:0004066]; ATP binding [GO:0005524]; asparagine biosynthetic process [GO:0006529]; glutamine metabolic process [GO:0006541]
BB562_02535	187.912	0.552676	0.173063	3.1935	0.00140561	0.00531453	CP016491.1	cell surface protein	transferase activity [GO:0016740]
BB562_02540	30.3349	-0.917256	0.325866	-2.81482	0.00488041	0.0153077	CP016491.1	MFS sugar transporter (pseudogene)
BB562_02545	30.6806	0.294104	0.383722	0.766452	0.443408	0.591281	CP016491.1	MarR family transcriptional regulator
BB562_02560	45.8057	0.994832	0.321694	3.09248	0.00198489	0.00711742	CP016491.1	cell surface protein
BB562_02565	143.898	0.668807	0.197033	3.39439	0.000687815	0.00286143	CP016491.1	hypothetical protein
BB562_02570	1.70461	-0.646399	1.40168	-0.461161	0.644683	0.758178	CP016491.1	cell surface protein	integral component of membrane [GO:0016021]
BB562_02575	4.31387	0.489717	0.829017	0.590719	0.554708	0.691581	CP016491.1	cell surface protein
BB562_02580	46.7091	0.409807	0.261016	1.57005	0.116404	0.21033	CP016491.1	cell surface protein	integral component of membrane [GO:0016021]
BB562_02585	271.176	-0.125072	0.161496	-0.77446	0.438659	0.586074	CP016491.1	hypothetical protein
BB562_02590	134.315	0.271934	0.163971	1.65843	0.0972317	0.183067	CP016491.1	hypothetical protein
BB562_02595	131.848	0.0896017	0.189848	0.471965	0.636952	0.753871	CP016491.1	Fe-S cluster biosynthesis protein
BB562_02600	243.108	-0.220372	0.170776	-1.29042	0.196906	0.317956	CP016491.1	dehydrogenase	oxidoreductase activity [GO:0016491]
BB562_02605	15.3961	0.296964	0.414476	0.716479	0.473695	0.620066	CP016491.1	cell surface protein
BB562_02610	4.95165	-0.686365	0.836817	-0.82021	0.412097	0.558642	CP016491.1	cell surface protein	integral component of membrane [GO:0016021]
BB562_02615	2.64251	0.580673	1.10296	0.526468	0.598563	0.724622	CP016491.1	hypothetical protein	integral component of membrane [GO:0016021]
BB562_02620	16.9905	0.273505	0.44039	0.621052	0.534565	0.675867	CP016491.1	cell surface protein
BB562_02625	165.692	0.944268	0.159821	5.90829	3.45674e-09	7.68502e-08	CP016491.1	histidine kinase	kinase activity [GO:0016301]
BB562_02630	25.9823	0.385116	0.333766	1.15385	0.248562	0.385113	CP016491.1	TfoX domain protein
BB562_02635	559.542	-0.146628	0.143665	-1.02062	0.307434	0.450611	CP016491.1	AraC family transcriptional regulator	DNA-binding transcription factor activity [GO:0003700]; sequence-specific DNA binding [GO:0043565]
BB562_02640	43.5389	0.105526	0.429407	0.245749	0.805877	0.879973	CP016491.1	copper-binding protein	integral component of membrane [GO:0016021]
BB562_02645	53.1327	0.379041	0.35402	1.07068	0.284314	0.425476	CP016491.1	copper-binding protein
BB562_02650	396.463	-0.0366338	0.228772	-0.160132	0.872777	0.922574	CP016491.1	copper-transporting ATPase	integral component of membrane [GO:0016021]; plasma membrane [GO:0005886]; ATP binding [GO:0005524]; ATPase-coupled cation transmembrane transporter activity [GO:0019829]; metal ion binding [GO:0046872]
BB562_02655	33.1335	0.608061	0.299919	2.02742	0.0426193	0.0931125	CP016491.1	aryl-alcohol dehydrogenase	oxidoreductase activity [GO:0016491]; zinc ion binding [GO:0008270]
BB562_02660	30.1959	0.0821003	0.315314	0.260377	0.794573	0.872085	CP016491.1	1%2C3-propanediol dehydrogenase	metal ion binding [GO:0046872]; oxidoreductase activity [GO:0016491]
BB562_02665	42.1091	-0.636672	0.305227	-2.0859	0.0369878	0.0825155	CP016491.1	transglycosylase
BB562_02670	1517.26	0.287863	0.101365	2.83987	0.0045132	0.0143948	CP016491.1	glutamate/gamma-aminobutyrate family transporter YjeM	integral component of membrane [GO:0016021]; transmembrane transporter activity [GO:0022857]
BB562_02675	24.759	-0.00695187	0.347222	-0.0200214	0.984026	0.98966	CP016491.1	transcriptional regulator	DNA binding [GO:0003677]
BB562_02680	14.4442	-0.675719	0.441965	-1.5289	0.12629	0.223826	CP016491.1	hypothetical protein
BB562_02685	61.8495	0.131514	0.306538	0.429029	0.667902	0.779546	CP016491.1	magnesium transporter	integral component of membrane [GO:0016021]; metal ion transmembrane transporter activity [GO:0046873]
BB562_02690	677.593	-1.17894	0.335624	-3.5127	0.000443585	0.0019536	CP016491.1	NAD(P)-dependent oxidoreductase	oxidoreductase activity [GO:0016491]
BB562_02735	161.66	0.208901	0.160061	1.30513	0.191848	0.310873	CP016491.1	amidohydrolase	hydrolase activity [GO:0016787]
BB562_02740	30.6919	0.756077	0.314669	2.40277	0.0162715	0.0417529	CP016491.1	hypothetical protein
BB562_02745	1333.88	0.361242	0.128803	2.8046	0.00503784	0.0156777	CP016491.1	multidrug ABC transporter ATP-binding protein	integral component of membrane [GO:0016021]; ATP binding [GO:0005524]; ATPase activity [GO:0016887]; ATPase-coupled transmembrane transporter activity [GO:0042626]
BB562_02750	1798.7	0.207636	0.105979	1.95922	0.0500871	0.106661	CP016491.1	multidrug ABC transporter permease	integral component of membrane [GO:0016021]; ATP binding [GO:0005524]; ATPase activity [GO:0016887]; ATPase-coupled transmembrane transporter activity [GO:0042626]
BB562_02755	1589	0.1636	0.115332	1.41851	0.156041	0.265383	CP016491.1	hypothetical protein	integral component of membrane [GO:0016021]
BB562_02760	244.919	0.283234	0.137746	2.0562	0.039763	0.0881192	CP016491.1	hypothetical protein
BB562_02765	739.406	0.406471	0.117019	3.47354	0.000513647	0.00222687	CP016491.1	LytTR family transcriptional regulator	damaged DNA binding [GO:0003684]; DNA repair [GO:0006281]
BB562_02770	231.255	0.314848	0.164082	1.91884	0.0550043	0.115626	CP016491.1	hypothetical protein
BB562_02775	854.809	-0.087376	0.109658	-0.796806	0.425564	0.572154	CP016491.1	diguanylate cyclase	integral component of membrane [GO:0016021]
BB562_02780	57.1132	0.298614	0.242785	1.22996	0.218714	0.347119	CP016491.1	DNA-3-methyladenine glycosylase	DNA-3-methyladenine glycosylase activity [GO:0008725]; base-excision repair [GO:0006284]
BB562_02785	43.8691	0.451149	0.274337	1.64451	0.100072	0.187272	CP016491.1	hypothetical protein (pseudogene)
BB562_02790	67.3546	0.259116	0.239966	1.0798	0.280229	0.420268	CP016491.1	metal ABC transporter substrate-binding protein	metal ion binding [GO:0046872]; cell adhesion [GO:0007155]; metal ion transport [GO:0030001]
BB562_02795	112.464	0.766799	0.194835	3.93563	8.29792e-05	0.0004668	CP016491.1	RNA-binding protein
BB562_02800	3613.3	0.264883	0.307176	0.862316	0.388514	0.53529	CP016491.1	peptidoglycan-binding protein
BB562_02805	281.497	0.182749	0.348057	0.525056	0.599544	0.725037	CP016491.1	peptidoglycan-binding protein
BB562_02810	21.5753	1.12313	0.368184	3.05045	0.00228501	0.00798892	CP016491.1	MerR family transcriptional regulator	DNA binding [GO:0003677]; regulation of transcription, DNA-templated [GO:0006355]
BB562_02815	15.0958	1.2687	0.498264	2.54623	0.0108892	0.0299023	CP016491.1	NAD-dependent dehydratase	catalytic activity [GO:0003824]; coenzyme binding [GO:0050662]
BB562_02820	69.2179	1.6718	0.444999	3.75687	0.000172054	0.000872517	CP016491.1	6-phospho-beta-glucosidase	hydrolase activity, hydrolyzing O-glycosyl compounds [GO:0004553]; carbohydrate metabolic process [GO:0005975]
BB562_02825	20.6241	0.840068	0.508932	1.65065	0.0988107	0.185412	CP016491.1	PTS cellobiose transporter subunit IIC	integral component of membrane [GO:0016021]; plasma membrane [GO:0005886]; protein-N(PI)-phosphohistidine-sugar phosphotransferase activity [GO:0008982]; phosphoenolpyruvate-dependent sugar phosphotransferase system [GO:0009401]
BB562_02830	19.4966	0.642381	0.369763	1.73728	0.0823378	0.161252	CP016491.1	PTS sugar transporter subunit IIB	protein-N(PI)-phosphohistidine-sugar phosphotransferase activity [GO:0008982]; phosphoenolpyruvate-dependent sugar phosphotransferase system [GO:0009401]
BB562_02835	11.0071	1.3117	0.540633	2.42623	0.0152564	0.039661	CP016491.1	PTS cellobiose transporter subunit IIA	kinase activity [GO:0016301]; phosphoenolpyruvate-dependent sugar phosphotransferase system [GO:0009401]
BB562_02840	329.643	0.0923623	0.147173	0.627577	0.530281	0.672286	CP016491.1	transcriptional regulator	DNA binding [GO:0003677]
BB562_02845	2.14082	-3.26767	1.60838	-2.03166	0.0421885	0.0923163	CP016491.1	hypothetical protein	integral component of membrane [GO:0016021]
BB562_02850	147.204	0.189412	0.173648	1.09078	0.27537	0.414322	CP016491.1	metallophosphoesterase
BB562_02855	257.388	-0.54638	0.169772	-3.21831	0.00128947	0.00497701	CP016491.1	hypothetical protein	integral component of membrane [GO:0016021]
BB562_02860	116.946	-1.32297	0.288829	-4.58047	4.63937e-06	3.99158e-05	CP016491.1	cell surface protein	cell wall [GO:0005618]; extracellular region [GO:0005576]; integral component of membrane [GO:0016021]; catalytic activity [GO:0003824]
BB562_02865	1567.83	0.014817	0.158054	0.0937462	0.925311	0.95168	CP016491.1	ABC transporter ATP-binding protein	integral component of membrane [GO:0016021]; plasma membrane [GO:0005886]; ATP binding [GO:0005524]; ATPase activity [GO:0016887]; response to antibiotic [GO:0046677]
BB562_02870	83.3983	0.434051	0.227897	1.90459	0.0568328	0.118751	CP016491.1	hypothetical protein	integral component of membrane [GO:0016021]
BB562_02875	22.5608	0.384593	0.412693	0.931911	0.351383	0.495179	CP016491.1	transcriptional regulator	DNA-binding transcription factor activity [GO:0003700]
BB562_02880	84.429	-0.154356	0.206875	-0.74613	0.455589	0.600893	CP016491.1	hypothetical protein	integral component of membrane [GO:0016021]; plasma membrane [GO:0005886]
BB562_02885	162.83	0.45508	0.219573	2.07257	0.0382123	0.0850217	CP016491.1	hypothetical protein
BB562_02890	373.929	0.787401	0.805467	0.977571	0.328287	0.472209	CP016491.1	universal stress protein UspA
BB562_02895	789.768	0.996964	0.757579	1.31599	0.188178	0.305817	CP016491.1	divalent metal cation transporter	integral component of membrane [GO:0016021]; metal ion transmembrane transporter activity [GO:0046873]
BB562_02900	55.5437	0.218606	0.241371	0.905686	0.365102	0.510885	CP016491.1	transcriptional regulator	integral component of membrane [GO:0016021]; DNA binding [GO:0003677]
BB562_02905	12.0727	0.985774	0.645656	1.52678	0.126816	0.22433	CP016491.1	hypothetical protein	integral component of membrane [GO:0016021]
BB562_02910	171.842	0.419067	0.177008	2.36751	0.0179084	0.0454082	CP016491.1	teichoic acid glycosylation protein	integral component of membrane [GO:0016021]; polysaccharide biosynthetic process [GO:0000271]
BB562_02915	2321.03	0.775631	0.148789	5.21295	1.85857e-07	2.38017e-06	CP016491.1	peptidase M10	extracellular matrix [GO:0031012]; metalloendopeptidase activity [GO:0004222]; zinc ion binding [GO:0008270]
BB562_02920	3052.68	0.0909033	0.107202	0.847964	0.396458	0.54332	CP016491.1	hypothetical protein
BB562_02925	7.15449	1.15129	0.725766	1.58631	0.11267	0.205453	CP016491.1	branched-chain amino acid ABC transporter substrate-binding protein
BB562_02930	4.32385	-0.27749	0.756574	-0.366771	0.71379	0.814629	CP016491.1	ABC transporter permease	integral component of membrane [GO:0016021]; plasma membrane [GO:0005886]; transmembrane transporter activity [GO:0022857]
BB562_02935	4.07446	0.708791	0.817736	0.866772	0.386067	0.532447	CP016491.1	branched-chain amino acid ABC transporter permease	integral component of membrane [GO:0016021]; plasma membrane [GO:0005886]; transmembrane transporter activity [GO:0022857]
BB562_02940	5.61185	0.264257	0.831677	0.31774	0.750682	0.841443	CP016491.1	ABC transporter ATP-binding protein	ATP binding [GO:0005524]; ATPase activity [GO:0016887]
BB562_02945	6.38653	0.395846	0.800008	0.494802	0.62074	0.74291	CP016491.1	ABC transporter ATP-binding protein	ATP binding [GO:0005524]; ATPase activity [GO:0016887]; branched-chain amino acid transmembrane transporter activity [GO:0015658]
BB562_02950	8.00251	-0.0911247	0.70639	-0.129	0.897357	0.935752	CP016491.1	hypothetical protein
BB562_02955	187.231	-0.0330562	0.166669	-0.198334	0.842784	0.900806	CP016491.1	cell surface protein
BB562_02960	20.1006	0.224385	0.387228	0.579466	0.562275	0.697776	CP016491.1	cell surface protein	integral component of membrane [GO:0016021]
BB562_02965	13.5392	0.183682	0.441861	0.415702	0.677628	0.787261	CP016491.1	hypothetical protein	integral component of membrane [GO:0016021]
BB562_02970	70.396	-0.107809	0.211189	-0.510484	0.609713	0.733503	CP016491.1	cell surface protein
BB562_02975	272.202	1.23999	0.187879	6.59993	4.11356e-11	1.52421e-09	CP016491.1	ABC transporter substrate-binding protein
BB562_02980	258.037	1.36964	0.196994	6.95271	3.58324e-12	1.74699e-10	CP016491.1	ABC transporter permease	integral component of membrane [GO:0016021]; plasma membrane [GO:0005886]; transmembrane transporter activity [GO:0022857]
BB562_02985	165.737	1.1239	0.201373	5.58119	2.38873e-08	4.42551e-07	CP016491.1	ABC transporter ATP-binding protein	ATP binding [GO:0005524]; ATPase activity [GO:0016887]
BB562_02990	65.1243	-0.0190405	0.21964	-0.0866896	0.930918	0.955503	CP016491.1	PTS N-acetylglucosamine transporter subunit IIABC	integral component of membrane [GO:0016021]; organelle inner membrane [GO:0019866]; plasma membrane [GO:0005886]; kinase activity [GO:0016301]; N-acetylglucosamine transmembrane transporter activity [GO:0015572]; protein-N(PI)-phosphohistidine-sugar phosphotransferase activity [GO:0008982]; phosphoenolpyruvate-dependent sugar phosphotransferase system [GO:0009401]
BB562_02995	77.6231	1.39016	0.338543	4.10629	4.0206e-05	0.000254516	CP016491.1	NAD(P)H-dependent quinone reductase	oxidoreductase activity [GO:0016491]
BB562_03000	44.2203	0.368711	0.265707	1.38766	0.16524	0.277967	CP016491.1	MarR family transcriptional regulator	DNA binding [GO:0003677]; DNA-binding transcription factor activity [GO:0003700]
BB562_03005	191.271	-0.124609	0.156959	-0.793892	0.427258	0.573599	CP016491.1	multidrug ABC transporter permease (pseudogene)
BB562_03010	74.274	1.11259	0.268754	4.13982	3.47581e-05	0.000222052	CP016491.1	N-acetylmannosamine kinase	kinase activity [GO:0016301]
BB562_03015	9.75929	0.193402	0.494128	0.391401	0.695501	0.799787	CP016491.1	hypothetical protein	integral component of membrane [GO:0016021]
BB562_03030	22.3115	0.0291882	0.438471	0.0665682	0.946925	0.965336	CP016491.1	hypothetical protein
BB562_03035	23.7955	-0.329186	0.391937	-0.839897	0.400966	0.54783	CP016491.1	hypothetical protein	DNA binding [GO:0003677]; phosphorelay signal transduction system [GO:0000160]
BB562_03040	18.812	-0.117685	0.371464	-0.316815	0.751384	0.841443	CP016491.1	hypothetical protein
BB562_03045	13.9327	-0.606979	0.573037	-1.05923	0.289495	0.43067	CP016491.1	hypothetical protein	integral component of membrane [GO:0016021]
BB562_03050	21.0299	0.329897	0.392367	0.840787	0.400467	0.547417	CP016491.1	hypothetical protein	integral component of membrane [GO:0016021]
BB562_03055	2.67005	-0.549838	0.969473	-0.567151	0.570612	0.704769	CP016491.1	hypothetical protein	integral component of membrane [GO:0016021]
BB562_03060	1705.95	0.128006	0.107269	1.19331	0.232747	0.365426	CP016491.1	transposase	nucleic acid binding [GO:0003676]; DNA integration [GO:0015074]; transposition [GO:0032196]
BB562_03065	738.135	0.306943	0.116148	2.64269	0.00822507	0.0237219	CP016491.1	transposase	sequence-specific DNA binding [GO:0043565]
BB562_03070	11.8597	-0.235915	0.546345	-0.431806	0.665882	0.778497	CP016491.1	hypothetical protein	integral component of membrane [GO:0016021]
BB562_03075	35.3385	-0.0325191	0.28957	-0.112301	0.910585	0.944171	CP016491.1	multidrug ABC transporter ATP-binding protein	ATP binding [GO:0005524]; ATPase activity [GO:0016887]
BB562_03080	1766.56	0.73897	0.140066	5.27588	1.32123e-07	1.78237e-06	CP016491.1	esterase	integral component of membrane [GO:0016021]
BB562_03085	109.72	0.0825493	0.18696	0.441536	0.658825	0.772195	CP016491.1	peptide ABC transporter ATP-binding protein	integral component of membrane [GO:0016021]; ATP binding [GO:0005524]
BB562_03090	1155.56	0.770453	0.172825	4.45798	8.27354e-06	6.47667e-05	CP016491.1	cell surface protein	cell wall [GO:0005618]; extracellular region [GO:0005576]; collagen binding [GO:0005518]; cell adhesion [GO:0007155]
BB562_03095	134.541	0.963376	0.185189	5.20212	1.97029e-07	2.48884e-06	CP016491.1	tannase
BB562_03100	88.6582	-0.0367144	0.199191	-0.184318	0.853764	0.907655	CP016491.1	hypothetical protein	integral component of membrane [GO:0016021]; protein-N(PI)-phosphohistidine-sugar phosphotransferase activity [GO:0008982]; phosphoenolpyruvate-dependent sugar phosphotransferase system [GO:0009401]
BB562_03140	342.567	0.291792	0.12562	2.32281	0.0201895	0.0502747	CP016491.1	alpha/beta hydrolase	hydrolase activity [GO:0016787]
BB562_03145	181.74	0.281628	0.186077	1.5135	0.130152	0.229356	CP016491.1	bacteriocin immunity protein
BB562_03150	83.9306	0.800145	0.231482	3.45662	0.000546997	0.00235675	CP016491.1	3%2C4-dihydroxybenzoate decarboxylase	carboxy-lyase activity [GO:0016831]
BB562_03155	36.1569	-0.0600462	0.303934	-0.197564	0.843387	0.901104	CP016491.1	cation transporter	integral component of membrane [GO:0016021]; transmembrane transporter activity [GO:0022857]
BB562_03160	374.062	-0.103439	0.142025	-0.728319	0.466418	0.612578	CP016491.1	LysR family transcriptional regulator	DNA binding [GO:0003677]; DNA-binding transcription factor activity [GO:0003700]
BB562_03165	65.0688	-0.0511542	0.253703	-0.20163	0.840206	0.898742	CP016491.1	hypothetical protein	integral component of membrane [GO:0016021]
BB562_03170	1683.18	0.886239	0.158954	5.57544	2.46904e-08	4.51412e-07	CP016491.1	hypothetical protein	integral component of membrane [GO:0016021]
BB562_03175	1742.57	-0.400502	0.127463	-3.14211	0.00167733	0.0061821	CP016491.1	tRNA-dihydrouridine synthase	flavin adenine dinucleotide binding [GO:0050660]; tRNA dihydrouridine synthase activity [GO:0017150]
BB562_03180	530.267	-0.030381	0.128101	-0.237165	0.812529	0.883588	CP016491.1	thiamine biosynthesis protein ApbE	metal ion binding [GO:0046872]; transferase activity [GO:0016740]; protein flavinylation [GO:0017013]
BB562_03185	153.356	0.113656	0.164308	0.691721	0.489113	0.636947	CP016491.1	peptide deformylase	metal ion binding [GO:0046872]; peptide deformylase activity [GO:0042586]; translation [GO:0006412]
BB562_03190	1716.65	-0.0858877	0.125654	-0.683527	0.494274	0.641563	CP016491.1	hypothetical protein
BB562_03195	3078.77	-0.397025	0.120298	-3.30034	0.000965665	0.00388925	CP016491.1	anaerobic ribonucleoside-triphosphate reductase	ATP binding [GO:0005524]; ribonucleoside-triphosphate reductase activity [GO:0008998]; DNA replication [GO:0006260]
BB562_03200	1170.42	-0.346994	0.11194	-3.09983	0.00193631	0.00696121	CP016491.1	anaerobic ribonucleoside-triphosphate reductase activating protein	4 iron, 4 sulfur cluster binding [GO:0051539]; [formate-C-acetyltransferase]-activating enzyme activity [GO:0043365]
BB562_03205	802.321	0.428037	0.160552	2.66603	0.00767535	0.0223958	CP016491.1	diguanylate cyclase
BB562_03210	1106.85	0.132319	0.120134	1.10142	0.270713	0.409755	CP016491.1	diguanylate cyclase	integral component of membrane [GO:0016021]
BB562_03215	72.4154	0.886403	0.270059	3.28225	0.00102981	0.00410005	CP016491.1	PTS sugar transporter subunit IIA	phosphoenolpyruvate-dependent sugar phosphotransferase system [GO:0009401]
BB562_03220	945.403	-0.494197	0.10945	-4.51527	6.32364e-06	5.16865e-05	CP016491.1	cytochrome B5
BB562_03225	330.947	0.996277	0.226094	4.40647	1.05067e-05	7.84894e-05	CP016491.1	cell surface protein	cell wall [GO:0005618]; extracellular region [GO:0005576]
BB562_03230	729.052	0.209803	0.171539	1.22307	0.221304	0.35063	CP016491.1	GntR family transcriptional regulator	DNA binding [GO:0003677]; DNA-binding transcription factor activity [GO:0003700]
BB562_03235	580.897	0.756342	0.209131	3.6166	0.000298502	0.00138951	CP016491.1	esterase	hydrolase activity [GO:0016787]
BB562_03240	471.949	0.014434	0.150967	0.0956098	0.92383	0.950712	CP016491.1	phosphodiesterase	catalytic activity [GO:0003824]
BB562_03245	432.285	-0.144572	0.132171	-1.09382	0.274033	0.41343	CP016491.1	MFS transporter	integral component of membrane [GO:0016021]
BB562_03250	371.725	0.0231895	0.126711	0.183011	0.85479	0.908051	CP016491.1	TetR family transcriptional regulator	DNA binding [GO:0003677]
BB562_03255	12.1806	0.429234	0.535591	0.801421	0.422888	0.569658	CP016491.1	MFS transporter	integral component of membrane [GO:0016021]
BB562_03260	459.875	0.0649317	0.11773	0.551531	0.58127	0.712069	CP016491.1	excinuclease ABC subunit A	ATP binding [GO:0005524]; ATPase activity [GO:0016887]
BB562_03265	618.198	0.215801	0.102805	2.09914	0.0358046	0.0805037	CP016491.1	hypothetical protein	integral component of membrane [GO:0016021]
BB562_03270	480.449	0.199059	0.117067	1.70038	0.0890589	0.171514	CP016491.1	HAD family hydrolase	hydrolase activity [GO:0016787]
BB562_03275	2242.04	-0.033529	0.0993605	-0.337448	0.735779	0.830179	CP016491.1	ABC-F family ATPase	ATP binding [GO:0005524]; ATPase activity [GO:0016887]
BB562_03280	473.426	-0.682202	0.128443	-5.31131	1.08843e-07	1.4974e-06	CP016491.1	CAAX protease	integral component of membrane [GO:0016021]; cysteine-type endopeptidase activity [GO:0004197]; metallopeptidase activity [GO:0008237]; CAAX-box protein processing [GO:0071586]
BB562_03285	8.17461	-0.665329	0.665176	-1.00023	0.317199	0.460793	CP016491.1	hypothetical protein
BB562_03290	34.5074	-1.37607	0.335481	-4.1018	4.09954e-05	0.000258336	CP016491.1	hypothetical protein
BB562_03295	176.832	-0.0803701	0.151516	-0.530441	0.595806	0.722402	CP016491.1	GNAT family N-acetyltransferase	N-acetyltransferase activity [GO:0008080]
BB562_03300	58.3984	0.617047	0.231274	2.66803	0.00762972	0.0223182	CP016491.1	GNAT family N-acetyltransferase	N-acetyltransferase activity [GO:0008080]
BB562_03305	1344.31	-1.1554	0.102098	-11.3166	1.08662e-29	4.31389e-27	CP016491.1	DNA-entry nuclease	hydrolase activity [GO:0016787]; metal ion binding [GO:0046872]; nucleic acid binding [GO:0003676]
BB562_03310	134.307	0.0853455	0.239004	0.357087	0.721026	0.819187	CP016491.1	transcriptional regulator	DNA-binding transcription factor activity [GO:0003700]
BB562_03315	13.3541	-0.580521	0.503465	-1.15305	0.248889	0.385113	CP016491.1	TetR family transcriptional regulator	DNA binding [GO:0003677]
BB562_03320	220.045	-0.847024	0.159147	-5.32228	1.02475e-07	1.42389e-06	CP016491.1	hypothetical protein	integral component of membrane [GO:0016021]
BB562_03325	111.427	-0.41298	0.199975	-2.06516	0.0389075	0.0863611	CP016491.1	hypothetical protein
BB562_03330	746.898	-0.151733	0.114329	-1.32715	0.184458	0.301712	CP016491.1	MFS transporter permease	integral component of membrane [GO:0016021]; transmembrane transport [GO:0055085]
BB562_03335	310.141	-1.22767	0.145774	-8.42172	3.70994e-17	4.90949e-15	CP016491.1	multidrug ABC transporter permease/ATP-binding protein (pseudogene)
BB562_03340	448.869	-1.21367	0.158195	-7.67202	1.69304e-14	1.41559e-12	CP016491.1	multidrug ABC transporter ATP-binding protein (pseudogene)
BB562_03345	49.0328	0.224376	0.269579	0.832321	0.405228	0.55201	CP016491.1	oxidoreductase	oxidoreductase activity [GO:0016491]
BB562_03350	46.8945	-0.138974	0.269139	-0.516364	0.6056	0.72961	CP016491.1	hydrogenase
BB562_03355	76.6246	-0.548311	0.241611	-2.2694	0.0232443	0.0566135	CP016491.1	plastocyanin	catalytic activity [GO:0003824]; pyridoxal phosphate binding [GO:0030170]; biosynthetic process [GO:0009058]
BB562_03360	1024.33	-0.397314	0.153877	-2.58202	0.00982234	0.0275442	CP016491.1	NADP oxidoreductase
BB562_03365	41.5422	-0.43267	0.270808	-1.5977	0.110109	0.201577	CP016491.1	hypothetical protein	DNA binding [GO:0003677]
BB562_03370	1.47919	-0.00645399	1.57223	-0.00410498	0.996725	0.997443	CP016491.1	hypothetical protein	integral component of membrane [GO:0016021]
BB562_03375	8.82403	0.205488	0.573357	0.358394	0.720048	0.818862	CP016491.1	hypothetical protein	ATP binding [GO:0005524]; ATPase activity [GO:0016887]
BB562_03380	19.1814	0.101122	0.375514	0.269291	0.787706	0.867288	CP016491.1	hypothetical protein	integral component of membrane [GO:0016021]
BB562_03385	211.907	0.938517	0.141244	6.64467	3.03906e-11	1.17299e-09	CP016491.1	noncanonical pyrimidine nucleotidase%2C YjjG family	hydrolase activity [GO:0016787]
BB562_03390	233.013	-0.0501274	0.147943	-0.338829	0.734738	0.830015	CP016491.1	galactoside O-acetyltransferase	acetyltransferase activity [GO:0016407]
BB562_03395	1040.31	0.331294	0.10966	3.0211	0.00251855	0.00870528	CP016491.1	universal stress protein UspA	cytoplasm [GO:0005737]
BB562_03400	17.5275	0.103462	0.406739	0.25437	0.79921	0.875805	CP016491.1	hypothetical protein
BB562_03405	12.4135	0.389292	0.504802	0.771177	0.440602	0.588104	CP016491.1	oxidoreductase
BB562_03420	10.8948	0.480866	0.507337	0.947825	0.343219	0.487077	CP016491.1	MFS transporter permease	integral component of membrane [GO:0016021]; transmembrane transport [GO:0055085]
BB562_03425	10.7918	-0.122815	0.590196	-0.208091	0.835158	0.89541	CP016491.1	2%2C5-diketo-D-gluconic acid reductase	oxidoreductase activity [GO:0016491]
BB562_03430	15.4209	-0.892953	0.524539	-1.70236	0.0886886	0.171159	CP016491.1	oxidoreductase	oxidoreductase activity [GO:0016491]
BB562_03435	11.5855	-0.622714	0.483185	-1.28877	0.197478	0.318694	CP016491.1	hypothetical protein	electron transfer activity [GO:0009055]; FMN binding [GO:0010181]
BB562_03440	2.78332	-1.07038	1.06761	-1.00259	0.316057	0.460095	CP016491.1	hypothetical protein	integral component of membrane [GO:0016021]
BB562_03445	687.801	-0.544656	0.14868	-3.66328	0.000249007	0.00118087	CP016491.1	LysR family transcriptional regulator	DNA binding [GO:0003677]; DNA-binding transcription factor activity [GO:0003700]
BB562_03450	6.97073	0.308366	0.59182	0.521047	0.602334	0.727144	CP016491.1	2%2C5-diketo-D-gluconic acid reductase	oxidoreductase activity [GO:0016491]
BB562_03455	8.64872	-0.641805	0.620505	-1.03433	0.300983	0.443805	CP016491.1	sugar transporter	integral component of membrane [GO:0016021]; carbohydrate transmembrane transporter activity [GO:0015144]
BB562_03460	22.0304	0.344237	0.383666	0.89723	0.369596	0.515616	CP016491.1	sugar dehydrogenase	oxidoreductase activity [GO:0016491]
BB562_03465	70.6769	0.0459352	0.21439	0.21426	0.830344	0.892524	CP016491.1	2%2C5-diketo-D-gluconic acid reductase	oxidoreductase activity [GO:0016491]
BB562_03470	672.422	0.0177432	0.118932	0.149187	0.881406	0.926393	CP016491.1	phosphoglycerate mutase
BB562_03475	489.391	0.0511385	0.127192	0.402059	0.687641	0.794245	CP016491.1	hypothetical protein
BB562_03480	128.603	0.110284	0.19817	0.556515	0.577859	0.708993	CP016491.1	hypothetical protein	integral component of membrane [GO:0016021]
BB562_03485	720.02	-0.0718368	0.127918	-0.561587	0.574398	0.706931	CP016491.1	GNAT family N-acetyltransferase	N-acetyltransferase activity [GO:0008080]
BB562_03490	598.695	-0.0157821	0.140025	-0.11271	0.910261	0.944171	CP016491.1	hypothetical protein	integral component of membrane [GO:0016021]
BB562_03495	427.315	-0.105777	0.122225	-0.865429	0.386803	0.533198	CP016491.1	signal peptidase I	integral component of membrane [GO:0016021]; serine-type peptidase activity [GO:0008236]
BB562_03500	2402.98	0.369044	0.154025	2.396	0.0165749	0.042414	CP016491.1	signal peptidase I	integral component of membrane [GO:0016021]; serine-type peptidase activity [GO:0008236]
BB562_03505	92.406	0.182095	0.186093	0.978516	0.327819	0.472209	CP016491.1	galactoside O-acetyltransferase	acetyltransferase activity [GO:0016407]
BB562_03510	12.1829	0.116808	0.493687	0.236602	0.812965	0.883588	CP016491.1	prevent-host-death family protein
BB562_03515	281.647	0.466931	0.161304	2.89473	0.00379483	0.0124508	CP016491.1	endonuclease III	class I DNA-(apurinic or apyrimidinic site) endonuclease activity [GO:0140078]; DNA binding [GO:0003677]; DNA N-glycosylase activity [GO:0019104]; endonuclease activity [GO:0004519]; base-excision repair [GO:0006284]
BB562_03520	123.763	0.350612	0.176027	1.99181	0.0463919	0.0997856	CP016491.1	macrolide ABC transporter ATP-binding protein	ATP binding [GO:0005524]; ATPase activity [GO:0016887]
BB562_03525	540.187	0.289342	0.116327	2.48732	0.012871	0.0345255	CP016491.1	ABC transporter permease	integral component of membrane [GO:0016021]; plasma membrane [GO:0005886]
BB562_03530	514.076	-0.0704678	0.128534	-0.548244	0.583524	0.713382	CP016491.1	succinyl-diaminopimelate desuccinylase	metal ion binding [GO:0046872]; metallopeptidase activity [GO:0008237]
BB562_03535	2.71325	-0.0687023	0.940512	-0.0730477	0.941768	0.961618	CP016491.1	hypothetical protein	integral component of membrane [GO:0016021]
BB562_03540	59.4332	0.507705	0.236072	2.15063	0.0315052	0.0727185	CP016491.1	MerR family transcriptional regulator	DNA binding [GO:0003677]; regulation of transcription, DNA-templated [GO:0006355]
BB562_03545	3.2095	0.12103	0.993268	0.12185	0.903017	0.938827	CP016491.1	LytTR family transcriptional regulator
BB562_03550	5.05852	1.38417	0.901922	1.53469	0.124859	0.221715	CP016491.1	4-carboxymuconolactone decarboxylase	peroxiredoxin activity [GO:0051920]
BB562_03555	8.66501	0.701819	0.596007	1.17753	0.238982	0.373317	CP016491.1	oxidoreductase	oxidoreductase activity [GO:0016491]
BB562_03570	305.108	0.180538	0.136512	1.32251	0.186	0.303163	CP016491.1	ABC transporter permease	integral component of membrane [GO:0016021]
BB562_03575	245.488	0.382266	0.143295	2.66769	0.00763748	0.0223182	CP016491.1	sodium ABC transporter ATP-binding protein	ATP binding [GO:0005524]; ATPase activity [GO:0016887]
BB562_03580	100.342	0.325976	0.245791	1.32623	0.184762	0.301854	CP016491.1	cysteine methyltransferase	methylated-DNA-[protein]-cysteine S-methyltransferase activity [GO:0003908]; DNA repair [GO:0006281]; methylation [GO:0032259]
BB562_03585	2365.84	-0.280046	0.116765	-2.39836	0.0164686	0.0422198	CP016491.1	peptidoglycan-binding protein
BB562_03590	6.21406	1.12389	0.696515	1.61358	0.106618	0.197264	CP016491.1	hypothetical protein
BB562_03595	800.019	0.66273	0.14366	4.61318	3.96551e-06	3.48854e-05	CP016491.1	poly(glycerol-phosphate) alpha-glucosyltransferase	transferase activity [GO:0016740]
BB562_03600	982.634	0.0770354	0.124487	0.618825	0.536032	0.676975	CP016491.1	poly(glycerol-phosphate) alpha-glucosyltransferase	transferase activity [GO:0016740]
BB562_03605	64.0004	0.431127	0.289884	1.48724	0.136952	0.239214	CP016491.1	hypothetical protein
BB562_03610	102.185	0.161796	0.217997	0.742192	0.457971	0.60289	CP016491.1	LysR family transcriptional regulator	DNA binding [GO:0003677]; DNA-binding transcription factor activity [GO:0003700]
BB562_03615	84.5961	-0.604363	0.213666	-2.82853	0.00467618	0.0148177	CP016491.1	hypothetical protein	integral component of membrane [GO:0016021]; plasma membrane [GO:0005886]
BB562_03625	127.186	1.02184	0.198812	5.13976	2.75095e-07	3.33838e-06	CP016491.1	ribosomal protein serine-acetylating enzyme	ribosome [GO:0005840]; N-acetyltransferase activity [GO:0008080]
BB562_03630	550.471	-0.973522	0.15747	-6.18229	6.31796e-10	1.70462e-08	CP016491.1	DUF4811 domain-containing protein	integral component of membrane [GO:0016021]
BB562_03635	1370.09	-0.639938	0.134839	-4.74596	2.07522e-06	1.99748e-05	CP016491.1	multidrug transporter	integral component of membrane [GO:0016021]; plasma membrane [GO:0005886]; transmembrane transporter activity [GO:0022857]
BB562_03640	100.182	0.449257	0.211772	2.12143	0.0338861	0.077188	CP016491.1	MFS transporter permease	integral component of membrane [GO:0016021]; transmembrane transport [GO:0055085]
BB562_03645	635.499	-0.797862	0.124587	-6.40405	1.51306e-10	4.94682e-09	CP016491.1	hypothetical protein	catalytic activity [GO:0003824]
BB562_03650	357.188	0.359194	0.190331	1.88721	0.0591319	0.122541	CP016491.1	transporter	integral component of membrane [GO:0016021]; transmembrane transport [GO:0055085]
BB562_03655	89.3214	0.311004	0.211822	1.46823	0.142041	0.2464	CP016491.1	hypothetical protein	integral component of membrane [GO:0016021]
BB562_03660	2162.95	-0.412613	0.106125	-3.88799	0.000101077	0.000551855	CP016491.1	sodium:proton antiporter	integral component of membrane [GO:0016021]; solute:proton antiporter activity [GO:0015299]
BB562_03665	1351.6	-0.257585	0.0996779	-2.58417	0.00976137	0.0274285	CP016491.1	diadenosine tetraphosphate hydrolase	integral component of membrane [GO:0016021]; 5-amino-6-(5-phosphoribosylamino)uracil reductase activity [GO:0008703]; hydrolase activity [GO:0016787]; riboflavin biosynthetic process [GO:0009231]
BB562_03670	1700.62	0.0368707	0.127986	0.288083	0.773283	0.856285	CP016491.1	nucleoside hydrolase	hydrolase activity [GO:0016787]
BB562_03675	889.665	0.00692919	0.145044	0.0477729	0.961897	0.974884	CP016491.1	ECF transporter S component	integral component of membrane [GO:0016021]; transmembrane transporter activity [GO:0022857]
BB562_03680	92.6963	-0.520745	0.309188	-1.68423	0.0921364	0.176219	CP016491.1	hemin ABC transporter ATP-binding protein	ATP binding [GO:0005524]; ATPase activity [GO:0016887]
BB562_03685	143.903	-0.224427	0.277556	-0.808583	0.418755	0.565462	CP016491.1	ABC transporter permease	integral component of membrane [GO:0016021]; plasma membrane [GO:0005886]
BB562_03690	736.16	-0.104153	0.112399	-0.926633	0.354117	0.498274	CP016491.1	hypothetical protein	integral component of membrane [GO:0016021]
BB562_03695	1065.41	-0.184911	0.115555	-1.6002	0.109554	0.200777	CP016491.1	glutamate/aspartate:proton symporter GltP	integral component of membrane [GO:0016021]; symporter activity [GO:0015293]; aspartate transmembrane transport [GO:0015810]; L-glutamate transmembrane transport [GO:0015813]
BB562_03700	93.1264	-0.0753102	0.19292	-0.390371	0.696262	0.799951	CP016491.1	hypothetical protein	integral component of membrane [GO:0016021]
BB562_03705	45.7484	2.1821	0.352591	6.18876	6.06406e-10	1.65216e-08	CP016491.1	hypothetical protein
BB562_03710	5184.57	-0.492382	0.0912677	-5.39492	6.85554e-08	1.04679e-06	CP016491.1	hypothetical protein
BB562_03715	206.503	0.00159598	0.243501	0.00655432	0.99477	0.996204	CP016491.1	glycosyl hydrolase	lysozyme activity [GO:0003796]; cell wall macromolecule catabolic process [GO:0016998]; peptidoglycan catabolic process [GO:0009253]
BB562_03720	314.198	-0.032724	0.196375	-0.16664	0.867653	0.918555	CP016491.1	hypothetical protein
BB562_03725	2956.08	-0.547143	0.119003	-4.59772	4.27149e-06	3.73285e-05	CP016491.1	tyrosine--tRNA ligase	cytoplasm [GO:0005737]; ATP binding [GO:0005524]; RNA binding [GO:0003723]; tyrosine-tRNA ligase activity [GO:0004831]; tyrosyl-tRNA aminoacylation [GO:0006437]
BB562_03730	438.247	0.00636624	0.119057	0.0534722	0.957356	0.973285	CP016491.1	ECF transporter S component	integral component of membrane [GO:0016021]
BB562_03755	14.8924	0.104918	0.422691	0.248215	0.803968	0.878579	CP016491.1	LysR family transcriptional regulator	DNA binding [GO:0003677]; DNA-binding transcription factor activity [GO:0003700]
BB562_03760	96.6524	0.310683	0.186032	1.67006	0.0949082	0.18028	CP016491.1	2%2C5-diketo-D-gluconic acid reductase	oxidoreductase activity [GO:0016491]
BB562_03765	142.692	0.275875	0.170659	1.61653	0.10598	0.196509	CP016491.1	2%2C5-diketo-D-gluconic acid reductase	oxidoreductase activity [GO:0016491]
BB562_03770	73.5255	0.0100212	0.246678	0.0406247	0.967595	0.980129	CP016491.1	transcriptional regulator	DNA binding [GO:0003677]; DNA-binding transcription factor activity [GO:0003700]
BB562_03775	218.315	0.425982	0.172716	2.46637	0.0136489	0.036193	CP016491.1	transporter	integral component of membrane [GO:0016021]; transmembrane transporter activity [GO:0022857]
BB562_03780	678.786	-0.103623	0.115947	-0.893709	0.371477	0.517461	CP016491.1	3-dehydroquinase	3-dehydroquinate dehydratase activity [GO:0003855]
BB562_03785	83.3127	-0.190653	0.216325	-0.881329	0.37814	0.524377	CP016491.1	hypothetical protein	integral component of membrane [GO:0016021]
BB562_03790	5.24898	1.12213	0.722489	1.55315	0.120388	0.215483	CP016491.1	hypothetical protein	cell wall [GO:0005618]; extracellular region [GO:0005576]; integral component of membrane [GO:0016021]
BB562_03795	142.42	0.116692	0.18398	0.634263	0.525909	0.668062	CP016491.1	hypothetical protein	integral component of membrane [GO:0016021]
BB562_03800	467.798	0.21579	0.147766	1.46035	0.144195	0.248738	CP016491.1	flavodoxin	FMN binding [GO:0010181]
BB562_03805	2201.63	-0.201906	0.121548	-1.66112	0.0966903	0.182542	CP016491.1	hypothetical protein	integral component of membrane [GO:0016021]
BB562_03810	572.435	-0.603418	0.114071	-5.28985	1.22417e-07	1.66763e-06	CP016491.1	diguanylate cyclase
BB562_03815	647.782	-0.183525	0.105375	-1.74163	0.0815732	0.160206	CP016491.1	3-phosphoglycerate dehydrogenase	NAD binding [GO:0051287]; oxidoreductase activity, acting on the CH-OH group of donors, NAD or NADP as acceptor [GO:0016616]
BB562_03820	831.338	-0.330068	0.128052	-2.5776	0.00994883	0.0278147	CP016491.1	multidrug transporter	integral component of membrane [GO:0016021]
BB562_03825	5.44379	0.257926	0.8179	0.315351	0.752495	0.841861	CP016491.1	2-dehydropantoate 2-reductase	2-dehydropantoate 2-reductase activity [GO:0008677]; pantothenate biosynthetic process [GO:0015940]
BB562_03830	350.207	0.694981	0.180409	3.85225	0.000117036	0.000627881	CP016491.1	HAD family hydrolase	hydrolase activity [GO:0016787]
BB562_03835	503.668	0.127738	0.152262	0.838933	0.401507	0.548029	CP016491.1	hypothetical protein
BB562_03840	121.657	0.270203	0.177697	1.52059	0.128364	0.226779	CP016491.1	phosphoglycerate mutase	catalytic activity [GO:0003824]
BB562_03845	2135.69	-0.0643833	0.107768	-0.597424	0.550224	0.687842	CP016491.1	glycosyl transferase family 2	transferase activity [GO:0016740]
BB562_03850	42.5516	1.7264	0.367671	4.6955	2.65961e-06	2.49698e-05	CP016491.1	GntR family transcriptional regulator	DNA binding [GO:0003677]; DNA-binding transcription factor activity [GO:0003700]
BB562_03855	627.89	1.18035	0.294239	4.01154	6.0325e-05	0.000356687	CP016491.1	PTS sugar transporter subunit IIB	protein-N(PI)-phosphohistidine-sugar phosphotransferase activity [GO:0008982]; phosphoenolpyruvate-dependent sugar phosphotransferase system [GO:0009401]
BB562_03860	744.956	1.20916	0.274762	4.40077	1.07867e-05	7.99709e-05	CP016491.1	PTS cellobiose transporter subunit IIA	metal ion binding [GO:0046872]; phosphoenolpyruvate-dependent sugar phosphotransferase system [GO:0009401]
BB562_03865	299.454	1.01851	0.268872	3.7881	0.000151803	0.000789203	CP016491.1	6-phospho-beta-glucosidase	hydrolase activity, hydrolyzing O-glycosyl compounds [GO:0004553]; carbohydrate metabolic process [GO:0005975]
BB562_03870	349.124	0.719591	0.225275	3.19428	0.00140181	0.00531453	CP016491.1	6-phospho-beta-glucosidase	6-phospho-beta-glucosidase activity [GO:0008706]; methyl beta-D-glucoside 6-phosphate glucohydrolase activity [GO:0103047]; carbohydrate metabolic process [GO:0005975]
BB562_03875	497.995	0.315225	0.132072	2.38676	0.0169977	0.0434159	CP016491.1	D-serine ammonia-lyase	D-serine ammonia-lyase activity [GO:0008721]; hydro-lyase activity [GO:0016836]; pyridoxal phosphate binding [GO:0030170]; D-amino acid metabolic process [GO:0046416]
BB562_03880	18.8663	1.38139	0.398067	3.47023	0.00052001	0.00225095	CP016491.1	sorbitol-6-phosphate 2-dehydrogenase	sorbitol-6-phosphate 2-dehydrogenase activity [GO:0009010]
BB562_03885	71.2334	0.173156	0.333223	0.51964	0.603315	0.727696	CP016491.1	transcription antiterminator BglG	kinase activity [GO:0016301]; regulation of transcription, DNA-templated [GO:0006355]
BB562_03890	31.4206	0.35088	0.33427	1.04969	0.29386	0.43554	CP016491.1	transcriptional regulator
BB562_03895	52.3472	0.535665	0.343963	1.55733	0.119392	0.214612	CP016491.1	PTS glucitol/sorbitol transporter subunit IIC	integral component of membrane [GO:0016021]; phosphoenolpyruvate-dependent sugar phosphotransferase system [GO:0009401]
BB562_03900	65.664	0.504448	0.254496	1.98215	0.0474625	0.101773	CP016491.1	PTS sorbitol transporter subunit IIB	integral component of membrane [GO:0016021]; protein-N(PI)-phosphohistidine-sugar phosphotransferase activity [GO:0008982]; phosphoenolpyruvate-dependent sugar phosphotransferase system [GO:0009401]
BB562_03905	17.1738	0.654976	0.428761	1.5276	0.126612	0.224111	CP016491.1	PTS sorbitol transporter subunit IIA	cytoplasm [GO:0005737]; protein-N(PI)-phosphohistidine-sugar phosphotransferase activity [GO:0008982]; phosphoenolpyruvate-dependent sugar phosphotransferase system [GO:0009401]
BB562_03910	163.128	-0.308308	0.962321	-0.32038	0.74868	0.840979	CP016491.1	glycosyl transferase family 2	ATP binding [GO:0005524]; ATPase activity [GO:0016887]; transferase activity [GO:0016740]
BB562_03915	176.764	-0.610331	0.951282	-0.641588	0.521141	0.665072	CP016491.1	ABC transporter permease	ATP-binding cassette (ABC) transporter complex [GO:0043190]; transmembrane transport [GO:0055085]
BB562_03920	265.595	-0.287011	0.259383	-1.10651	0.268505	0.407079	CP016491.1	TetR family transcriptional regulator	DNA binding [GO:0003677]
BB562_03925	60.2876	0.592248	0.222331	2.66382	0.00772598	0.0225058	CP016491.1	nicotinate phosphoribosyltransferase	nicotinate phosphoribosyltransferase activity [GO:0004516]; nicotinate-nucleotide diphosphorylase (carboxylating) activity [GO:0004514]; NAD biosynthetic process [GO:0009435]
BB562_03930	139.98	0.365494	0.155924	2.34405	0.0190754	0.0480003	CP016491.1	DNA-binding protein	DNA binding [GO:0003677]; metal ion binding [GO:0046872]; small molecule binding [GO:0036094]
BB562_03935	22.1024	0.234472	0.349527	0.670825	0.502332	0.648389	CP016491.1	tautomerase (pseudogene)
BB562_03940	1816.7	0.122378	0.115698	1.05774	0.290176	0.43123	CP016491.1	transposase	DNA binding [GO:0003677]; transposase activity [GO:0004803]; transposition, DNA-mediated [GO:0006313]
BB562_03945	1364.42	0.187782	0.111651	1.68187	0.0925934	0.176972	CP016491.1	transposase
BB562_03950	16.7172	0.226543	0.434411	0.521494	0.602022	0.727144	CP016491.1	tautomerase (pseudogene)
BB562_03955	18.5798	1.08856	0.461626	2.3581	0.0183687	0.046406	CP016491.1	MFS transporter	integral component of membrane [GO:0016021]; transmembrane transport [GO:0055085]
BB562_03960	204.192	0.691522	0.204854	3.37569	0.000736318	0.00303426	CP016491.1	GNAT family N-acetyltransferase	N-acetyltransferase activity [GO:0008080]
BB562_03965	260.26	1.25891	0.276401	4.55465	5.24725e-06	4.41425e-05	CP016491.1	hypothetical protein	catalytic activity [GO:0003824]
BB562_03970	42.0524	0.423121	0.32319	1.3092	0.190466	0.308993	CP016491.1	hypothetical protein
BB562_03975	279.297	0.317216	0.15855	2.00074	0.0454209	0.0980004	CP016491.1	3-oxoacyl-ACP reductase
BB562_03980	102.185	0.191966	0.231613	0.82882	0.407206	0.553633	CP016491.1	HIT family hydrolase	hydrolase activity [GO:0016787]
BB562_03985	259.874	0.0608412	0.160983	0.377936	0.705478	0.807944	CP016491.1	NUDIX hydrolase	hydrolase activity [GO:0016787]
BB562_03990	303.597	-0.00324978	0.144824	-0.0224395	0.982097	0.988858	CP016491.1	acetyltransferase	acetyltransferase activity [GO:0016407]
BB562_03995	51.3612	0.670051	0.262596	2.55164	0.0107217	0.0295298	CP016491.1	hypothetical protein
BB562_04000	659.756	0.646399	0.135977	4.75375	1.99678e-06	1.93732e-05	CP016491.1	HAD family hydrolase	hydrolase activity [GO:0016787]
BB562_04005	695.44	1.05905	0.128156	8.26376	1.41151e-16	1.56903e-14	CP016491.1	threonine synthase
BB562_04010	161.331	1.20353	0.200349	6.00719	1.88772e-09	4.64245e-08	CP016491.1	alpha-glycosidase	hydrolase activity, hydrolyzing O-glycosyl compounds [GO:0004553]; carbohydrate metabolic process [GO:0005975]
BB562_04015	1232.35	0.367941	0.1151	3.19672	0.00138998	0.0052842	CP016491.1	hypothetical protein	integral component of membrane [GO:0016021]
BB562_04020	2329.94	0.197513	0.116024	1.70235	0.0886896	0.171159	CP016491.1	hypothetical protein	integral component of membrane [GO:0016021]
BB562_04025	5429.07	0.044753	0.125807	0.355726	0.722046	0.819675	CP016491.1	phosphohydrolase	hydrolase activity [GO:0016787]
BB562_04030	547.105	-0.0874475	0.134074	-0.652235	0.51425	0.658572	CP016491.1	aminotransferase	pyridoxal phosphate binding [GO:0030170]; transaminase activity [GO:0008483]; biosynthetic process [GO:0009058]
BB562_04035	16.0145	0.678385	0.401708	1.68875	0.091267	0.174797	CP016491.1	hypothetical protein
BB562_04040	67.585	0.323078	0.221848	1.4563	0.145308	0.249884	CP016491.1	hypothetical protein
BB562_04045	470.439	-0.201328	0.145579	-1.38294	0.166683	0.279548	CP016491.1	teichoic acid glycosylation protein	integral component of membrane [GO:0016021]; polysaccharide biosynthetic process [GO:0000271]
BB562_04050	82.0273	-1.69251	0.801518	-2.11163	0.0347178	0.0786314	CP016491.1	sodium:proton antiporter
BB562_04055	812.549	0.486101	0.133006	3.65473	0.000257452	0.0012147	CP016491.1	universal stress protein UspA
BB562_04060	262.051	-0.0252593	0.177389	-0.142394	0.886768	0.929042	CP016491.1	ABC transporter permease	integral component of membrane [GO:0016021]
BB562_04065	417.101	0.142816	0.11328	1.26074	0.207404	0.332396	CP016491.1	multidrug ABC transporter ATP-binding protein	ATP binding [GO:0005524]; ATPase activity [GO:0016887]
BB562_04070	116.08	0.0467251	0.198375	0.235539	0.81379	0.883753	CP016491.1	GntR family transcriptional regulator	DNA binding [GO:0003677]; DNA-binding transcription factor activity [GO:0003700]
BB562_04075	77.5528	0.172612	0.21888	0.788613	0.430338	0.576784	CP016491.1	hypothetical protein	integral component of membrane [GO:0016021]
BB562_04080	50.8303	-0.695479	0.304294	-2.28555	0.0222807	0.0546015	CP016491.1	ABC transporter permease	integral component of membrane [GO:0016021]; transmembrane transport [GO:0055085]
BB562_04085	18.9816	-1.11278	0.459401	-2.42223	0.0154255	0.0399852	CP016491.1	bacitracin ABC transporter ATP-binding protein	ATP binding [GO:0005524]; ATPase activity [GO:0016887]
BB562_04090	914.355	0.416171	0.170073	2.44702	0.0144043	0.037835	CP016491.1	L-asparaginase	asparaginase activity [GO:0004067]; asparagine metabolic process [GO:0006528]
BB562_04095	755.098	0.192444	0.103701	1.85577	0.0634867	0.130495	CP016491.1	hydrolase	hydrolase activity [GO:0016787]
BB562_04100	739.639	0.226444	0.104934	2.15795	0.0309314	0.0714533	CP016491.1	carbonate dehydratase	carbonate dehydratase activity [GO:0004089]; zinc ion binding [GO:0008270]
BB562_04105	495.765	-0.255081	0.154716	-1.64871	0.0992075	0.185905	CP016491.1	protein tyrosine phosphatase	protein tyrosine phosphatase activity [GO:0004725]
BB562_04110	236.189	0.0348327	0.135824	0.256455	0.797599	0.875061	CP016491.1	lipoate--protein ligase	ATP binding [GO:0005524]; ligase activity [GO:0016874]; protein lipoylation [GO:0009249]
BB562_04115	209.655	0.388924	0.257417	1.51087	0.130821	0.230241	CP016491.1	NADPH-dependent FMN reductase	oxidoreductase activity [GO:0016491]
BB562_04120	545.896	0.325558	0.217936	1.49383	0.135221	0.236637	CP016491.1	NADPH-dependent FMN reductase	oxidoreductase activity [GO:0016491]
BB562_04125	636.16	0.0306161	0.148956	0.205537	0.837152	0.89708	CP016491.1	5-(carboxyamino)imidazole ribonucleotide mutase	5-(carboxyamino)imidazole ribonucleotide mutase activity [GO:0034023]; 'de novo' IMP biosynthetic process [GO:0006189]
BB562_04130	1583.92	0.0844887	0.172165	0.490741	0.623609	0.74474	CP016491.1	5-(carboxyamino)imidazole ribonucleotide synthase	5-(carboxyamino)imidazole ribonucleotide synthase activity [GO:0034028]; ATP binding [GO:0005524]; metal ion binding [GO:0046872]; phosphoribosylaminoimidazole carboxylase activity [GO:0004638]; 'de novo' IMP biosynthetic process [GO:0006189]
BB562_04135	582.218	0.173672	0.233616	0.743411	0.457233	0.602204	CP016491.1	phosphoribosylaminoimidazolesuccinocarboxamide synthase	ATP binding [GO:0005524]; phosphoribosylaminoimidazolesuccinocarboxamide synthase activity [GO:0004639]; 'de novo' IMP biosynthetic process [GO:0006189]; cobalamin biosynthetic process [GO:0009236]
BB562_04140	212.527	0.185089	0.247484	0.747885	0.45453	0.600636	CP016491.1	phosphoribosylformylglycinamidine synthase	cytoplasm [GO:0005737]; ATP binding [GO:0005524]; phosphoribosylformylglycinamidine synthase activity [GO:0004642]; 'de novo' IMP biosynthetic process [GO:0006189]
BB562_04145	528.349	0.217747	0.229798	0.947557	0.343355	0.487077	CP016491.1	phosphoribosylformylglycinamidine synthase I	cytoplasm [GO:0005737]; ATP binding [GO:0005524]; glutaminase activity [GO:0004359]; phosphoribosylformylglycinamidine synthase activity [GO:0004642]; 'de novo' IMP biosynthetic process [GO:0006189]; glutamine metabolic process [GO:0006541]
BB562_04150	2437.64	0.0880697	0.223552	0.393956	0.693614	0.798158	CP016491.1	phosphoribosylformylglycinamidine synthase II	cytoplasm [GO:0005737]; ATP binding [GO:0005524]; magnesium ion binding [GO:0000287]; phosphoribosylformylglycinamidine synthase activity [GO:0004642]; 'de novo' IMP biosynthetic process [GO:0006189]
BB562_04155	1528.35	0.0927346	0.196107	0.472879	0.6363	0.753871	CP016491.1	amidophosphoribosyltransferase	amidophosphoribosyltransferase activity [GO:0004044]; magnesium ion binding [GO:0000287]; 'de novo' IMP biosynthetic process [GO:0006189]; glutamine metabolic process [GO:0006541]; nucleoside metabolic process [GO:0009116]; purine nucleobase biosynthetic process [GO:0009113]
BB562_04160	1438.5	-0.0566715	0.156384	-0.362387	0.717063	0.816688	CP016491.1	phosphoribosylformylglycinamidine cyclo-ligase	cytoplasm [GO:0005737]; ATP binding [GO:0005524]; phosphoribosylformylglycinamidine cyclo-ligase activity [GO:0004641]; 'de novo' IMP biosynthetic process [GO:0006189]
BB562_04165	624.653	0.0158202	0.214577	0.0737276	0.941227	0.961618	CP016491.1	phosphoribosylglycinamide formyltransferase	phosphoribosylglycinamide formyltransferase activity [GO:0004644]; 'de novo' IMP biosynthetic process [GO:0006189]
BB562_04170	2410.29	-0.0406308	0.187599	-0.216584	0.828533	0.891403	CP016491.1	bifunctional phosphoribosylaminoimidazolecarboxamide formyltransferase/IMP cyclohydrolase	IMP cyclohydrolase activity [GO:0003937]; phosphoribosylaminoimidazolecarboxamide formyltransferase activity [GO:0004643]; 'de novo' IMP biosynthetic process [GO:0006189]
BB562_04175	2549.84	-0.0483888	0.167989	-0.288047	0.773311	0.856285	CP016491.1	phosphoribosylamine--glycine ligase	ATP binding [GO:0005524]; metal ion binding [GO:0046872]; phosphoribosylamine-glycine ligase activity [GO:0004637]; 'de novo' IMP biosynthetic process [GO:0006189]; purine nucleobase biosynthetic process [GO:0009113]
BB562_04180	965.36	-0.49587	0.148963	-3.3288	0.0008722	0.00354363	CP016491.1	methionine synthase
BB562_04185	606.322	0.0812058	0.1208	0.672232	0.501436	0.647834	CP016491.1	hypothetical protein
BB562_04195	1499.18	-1.01333	0.129819	-7.80568	5.91816e-15	5.48219e-13	CP016491.1	guanine permease	integral component of membrane [GO:0016021]; nucleobase transmembrane transporter activity [GO:0015205]
BB562_04200	5294.52	0.325111	0.154878	2.09913	0.0358052	0.0805037	CP016491.1	Uric acid permease PucJ	integral component of membrane [GO:0016021]; transmembrane transporter activity [GO:0022857]; nucleobase transport [GO:0015851]
BB562_04205	79.4339	1.3122	0.282136	4.65095	3.30409e-06	2.9909e-05	CP016491.1	hypothetical protein
BB562_04215	48.5994	0.956032	0.346736	2.75724	0.00582924	0.0177237	CP016491.1	purine transport regulator (pseudogene)
BB562_04220	144.74	0.776193	0.186366	4.16489	3.11498e-05	0.000205131	CP016491.1	hypothetical protein
BB562_04225	2450.3	0.44502	0.189868	2.34384	0.0190861	0.0480003	CP016491.1	bifunctional pyr operon transcriptional regulator/uracil phosphoribosyltransferase	RNA binding [GO:0003723]; uracil phosphoribosyltransferase activity [GO:0004845]; DNA-templated transcription, termination [GO:0006353]; nucleoside metabolic process [GO:0009116]
BB562_04230	832.77	1.96486	0.452413	4.34307	1.40504e-05	0.000100118	CP016491.1	aspartate carbamoyltransferase	amino acid binding [GO:0016597]; aspartate carbamoyltransferase activity [GO:0004070]; 'de novo' pyrimidine nucleobase biosynthetic process [GO:0006207]; 'de novo' UMP biosynthetic process [GO:0044205]; cellular amino acid metabolic process [GO:0006520]
BB562_04235	1045.24	1.82897	0.291801	6.26789	3.65981e-10	1.07059e-08	CP016491.1	dihydroorotase	dihydroorotase activity [GO:0004151]; zinc ion binding [GO:0008270]; 'de novo' UMP biosynthetic process [GO:0044205]
BB562_04240	775.54	1.39086	0.27108	5.1308	2.88511e-07	3.47806e-06	CP016491.1	carbamoyl phosphate synthase small subunit	ATP binding [GO:0005524]; carbamoyl-phosphate synthase (glutamine-hydrolyzing) activity [GO:0004088]; 'de novo' pyrimidine nucleobase biosynthetic process [GO:0006207]; 'de novo' UMP biosynthetic process [GO:0044205]; arginine biosynthetic process [GO:0006526]; glutamine metabolic process [GO:0006541]
BB562_04245	3934.03	0.884645	0.222701	3.97235	7.11681e-05	0.000409475	CP016491.1	carbamoyl phosphate synthase large subunit	ATP binding [GO:0005524]; carbamoyl-phosphate synthase (glutamine-hydrolyzing) activity [GO:0004088]; metal ion binding [GO:0046872]; 'de novo' UMP biosynthetic process [GO:0044205]; arginine biosynthetic process [GO:0006526]
BB562_04250	1158.29	0.628943	0.19835	3.17088	0.0015198	0.00564641	CP016491.1	dihydroorotate dehydrogenase B catalytic subunit	cytoplasm [GO:0005737]; dihydroorotate dehydrogenase activity [GO:0004152]; 'de novo' pyrimidine nucleobase biosynthetic process [GO:0006207]; 'de novo' UMP biosynthetic process [GO:0044205]
BB562_04255	1048.83	0.443109	0.187865	2.35866	0.0183408	0.0463778	CP016491.1	orotidine 5'-phosphate decarboxylase	orotidine-5'-phosphate decarboxylase activity [GO:0004590]; 'de novo' pyrimidine nucleobase biosynthetic process [GO:0006207]; 'de novo' UMP biosynthetic process [GO:0044205]
BB562_04260	933.652	0.354049	0.193064	1.83384	0.0666772	0.136147	CP016491.1	orotate phosphoribosyltransferase	magnesium ion binding [GO:0000287]; orotate phosphoribosyltransferase activity [GO:0004588]; 'de novo' UMP biosynthetic process [GO:0044205]; nucleoside metabolic process [GO:0009116]
BB562_04265	435.547	-0.106059	0.177422	-0.597777	0.549989	0.687842	CP016491.1	hypothetical protein	integral component of membrane [GO:0016021]
BB562_04270	2815.03	0.144043	0.0835278	1.72449	0.0846201	0.164908	CP016491.1	ATP-dependent helicase	5'-3' exonuclease activity [GO:0008409]; ATP binding [GO:0005524]; DNA helicase activity [GO:0003678]; double-stranded DNA binding [GO:0003690]; double-strand break repair via homologous recombination [GO:0000724]
BB562_04275	4242.27	0.0102469	0.0993707	0.103118	0.91787	0.947182	CP016491.1	helicase-exonuclease AddAB subunit AddA	3'-5' exonuclease activity [GO:0008408]; ATP binding [GO:0005524]; DNA helicase activity [GO:0003678]; double-stranded DNA binding [GO:0003690]; double-strand break repair via homologous recombination [GO:0000724]
BB562_04280	129.493	1.00708	0.188564	5.34076	9.25557e-08	1.29905e-06	CP016491.1	GNAT family N-acetyltransferase	N-acetyltransferase activity [GO:0008080]
BB562_04285	550.285	-0.303765	0.131686	-2.30675	0.021069	0.0519528	CP016491.1	short-chain dehydrogenase
BB562_04290	67.0101	0.270351	0.22438	1.20488	0.228249	0.359379	CP016491.1	LysR family transcriptional regulator	DNA binding [GO:0003677]; DNA-binding transcription factor activity [GO:0003700]
BB562_04295	259.924	-0.152409	0.134691	-1.13154	0.257827	0.395586	CP016491.1	permease	integral component of membrane [GO:0016021]; plasma membrane [GO:0005886]
BB562_04300	56.6713	0.661199	0.283473	2.33249	0.0196747	0.0492134	CP016491.1	4-hydroxy-tetrahydrodipicolinate synthase	cytoplasm [GO:0005737]; 4-hydroxy-tetrahydrodipicolinate synthase activity [GO:0008840]; diaminopimelate biosynthetic process [GO:0019877]; lysine biosynthetic process via diaminopimelate [GO:0009089]
BB562_04305	170.922	0.59274	0.269406	2.20017	0.0277946	0.0655143	CP016491.1	aromatic amino acid aminotransferase	pyridoxal phosphate binding [GO:0030170]; transaminase activity [GO:0008483]; biosynthetic process [GO:0009058]
BB562_04310	130.656	-0.259796	0.166973	-1.55592	0.119728	0.215076	CP016491.1	aminotransferase	DNA binding [GO:0003677]; DNA-binding transcription factor activity [GO:0003700]; pyridoxal phosphate binding [GO:0030170]; transaminase activity [GO:0008483]; biosynthetic process [GO:0009058]
BB562_04315	4490.26	-0.423474	0.0876602	-4.83086	1.35943e-06	1.38237e-05	CP016491.1	glucose-6-phosphate dehydrogenase	glucose-6-phosphate dehydrogenase activity [GO:0004345]; NADP binding [GO:0050661]; glucose metabolic process [GO:0006006]; pentose-phosphate shunt [GO:0006098]
BB562_04320	327.137	-0.253916	0.132696	-1.91352	0.0556815	0.116784	CP016491.1	hypothetical protein	integral component of membrane [GO:0016021]
BB562_04325	778.356	0.0638896	0.163292	0.39126	0.695605	0.799787	CP016491.1	MFS transporter	integral component of membrane [GO:0016021]; transmembrane transport [GO:0055085]
BB562_04330	347.786	-0.13407	0.182477	-0.734719	0.462511	0.608579	CP016491.1	sodium:proton antiporter	integral component of membrane [GO:0016021]; solute:proton antiporter activity [GO:0015299]
BB562_04335	1379.92	-0.401443	0.111925	-3.58673	0.000334852	0.00153557	CP016491.1	ribonucleotide reductase assembly protein NrdI	FMN binding [GO:0010181]; cellular protein modification process [GO:0006464]
BB562_04340	3570.35	-0.262499	0.108385	-2.42192	0.0154387	0.0399852	CP016491.1	hemolysin	integral component of membrane [GO:0016021]; flavin adenine dinucleotide binding [GO:0050660]
BB562_04345	728.858	1.15774	0.15287	7.57333	3.63768e-14	2.7322e-12	CP016491.1	hypothetical protein
BB562_04350	696.288	1.20046	0.145164	8.26968	1.3432e-16	1.55532e-14	CP016491.1	heat-shock protein
BB562_04355	26.9536	-0.210063	0.392635	-0.535009	0.592644	0.720769	CP016491.1	hypothetical protein	integral component of membrane [GO:0016021]
BB562_04360	265.117	-0.593246	0.162268	-3.65597	0.000256208	0.00121089	CP016491.1	damage-inducible protein J	regulation of transcription, DNA-templated [GO:0006355]
BB562_04365	182.047	-0.543895	0.196704	-2.76504	0.00569165	0.0174005	CP016491.1	hypothetical protein (pseudogene)
BB562_04370	1065.03	-0.382877	0.119473	-3.2047	0.00135201	0.0051824	CP016491.1	hypothetical protein
BB562_04375	2093.76	-2.86901	0.168625	-17.0141	6.45386e-65	1.79353e-61	CP016491.1	hypothetical protein
BB562_04380	1480.01	-0.317804	0.154799	-2.05301	0.0400719	0.0886623	CP016491.1	DNA-binding response regulator	DNA binding [GO:0003677]; phosphorelay signal transduction system [GO:0000160]
BB562_04385	1133.97	-0.383312	0.112374	-3.41104	0.000647149	0.00273733	CP016491.1	phosphohydrolase	hydrolase activity [GO:0016787]
BB562_04390	95.2487	0.443172	0.198441	2.23327	0.0255313	0.0612178	CP016491.1	hypothetical protein	integral component of membrane [GO:0016021]
BB562_04395	97.257	0.300324	0.22618	1.32781	0.184242	0.301712	CP016491.1	hypothetical protein	integral component of membrane [GO:0016021]; cysteine-type endopeptidase activity [GO:0004197]; CAAX-box protein processing [GO:0071586]
BB562_04400	328.287	0.131817	0.131051	1.00585	0.314489	0.458524	CP016491.1	hypothetical protein	integral component of membrane [GO:0016021]
BB562_04405	199.353	0.348328	0.156196	2.23007	0.025743	0.0615131	CP016491.1	aminoacyl-tRNA deacylase	aminoacyl-tRNA editing activity [GO:0002161]; lyase activity [GO:0016829]; translation [GO:0006412]
BB562_04410	1453.18	0.0708268	0.121227	0.584249	0.559053	0.694816	CP016491.1	GntR family transcriptional regulator	DNA binding [GO:0003677]; DNA-binding transcription factor activity [GO:0003700]
BB562_04415	41881.5	-0.152978	0.108589	-1.40879	0.158899	0.269092	CP016491.1	phosphoketolase	aldehyde-lyase activity [GO:0016832]; carbohydrate metabolic process [GO:0005975]
BB562_04420	558.275	-0.985328	0.144093	-6.83816	8.02159e-12	3.53841e-10	CP016491.1	glycosyl transferase family 1	transferase activity [GO:0016740]
BB562_04425	411.16	-0.531333	0.164232	-3.23526	0.00121532	0.00471041	CP016491.1	BetT protein	integral component of membrane [GO:0016021]
BB562_04435	51.9502	0.0177485	0.257031	0.0690519	0.944948	0.964028	CP016491.1	transcriptional regulator	DNA binding [GO:0003677]
BB562_04470	90.6912	0.220134	0.189836	1.1596	0.24621	0.382245	CP016491.1	RNA pseudouridine synthase	pseudouridine synthase activity [GO:0009982]; RNA binding [GO:0003723]; pseudouridine synthesis [GO:0001522]
BB562_04475	2010.47	0.034074	0.126431	0.269506	0.78754	0.867288	CP016491.1	universal stress protein UspA	cytoplasm [GO:0005737]
BB562_04480	3443.05	-0.362525	0.110753	-3.27327	0.00106312	0.00419066	CP016491.1	cell wall hydrolase	amidase activity [GO:0004040]
BB562_04485	599.204	0.25763	0.105657	2.43836	0.014754	0.0386805	CP016491.1	lipoate--protein ligase	ATP binding [GO:0005524]; ligase activity [GO:0016874]; protein lipoylation [GO:0009249]
BB562_04490	322.11	0.398652	0.139811	2.85137	0.00435314	0.0140016	CP016491.1	hypothetical protein	integral component of membrane [GO:0016021]
BB562_04495	398.213	0.241801	0.135614	1.78301	0.0745847	0.149008	CP016491.1	hypothetical protein
BB562_04500	64.2366	-0.337444	0.239459	-1.4092	0.158777	0.269079	CP016491.1	hypothetical protein	integral component of membrane [GO:0016021]
BB562_04505	25.8897	-0.612958	0.380316	-1.61171	0.107026	0.197427	CP016491.1	MerR family transcriptional regulator	DNA binding [GO:0003677]; regulation of transcription, DNA-templated [GO:0006355]
BB562_04510	29.9079	0.164006	0.325527	0.503817	0.61439	0.736896	CP016491.1	hypothetical protein	integral component of membrane [GO:0016021]
BB562_04515	148.232	-0.845278	0.177324	-4.76684	1.87134e-06	1.82472e-05	CP016491.1	DUF2798 domain-containing protein	integral component of membrane [GO:0016021]
BB562_04520	401.409	-0.139835	0.137816	-1.01465	0.310272	0.454053	CP016491.1	hypothetical protein
BB562_04525	2790.18	0.277217	0.15713	1.76425	0.0776891	0.153774	CP016491.1	hypothetical protein
BB562_04530	98.866	0.12998	0.196503	0.661467	0.508313	0.653982	CP016491.1	hypothetical protein	integral component of membrane [GO:0016021]
BB562_04535	47.9774	0.177616	0.324384	0.547547	0.584003	0.713382	CP016491.1	cystathionine gamma-synthase (pseudogene)
BB562_04540	998.87	-0.764722	0.0937899	-8.15356	3.53373e-16	3.77702e-14	CP016491.1	thiol reductase thioredoxin	cell [GO:0005623]; cell redox homeostasis [GO:0045454]
BB562_04545	2217.94	-0.287067	0.132975	-2.15881	0.0308651	0.0713595	CP016491.1	esterase	serine-type peptidase activity [GO:0008236]
BB562_04555	1324.69	-0.147714	0.219289	-0.673601	0.500565	0.647311	CP016491.1	pyruvate oxidase	magnesium ion binding [GO:0000287]; pyruvate oxidase activity [GO:0047112]; thiamine pyrophosphate binding [GO:0030976]
BB562_04560	16.1239	-0.157668	0.415492	-0.379473	0.704336	0.807155	CP016491.1	acetyltransferase	integral component of membrane [GO:0016021]; transferase activity [GO:0016740]
BB562_04565	23.0044	0.0612683	0.357044	0.171599	0.863753	0.915124	CP016491.1	hypothetical protein
BB562_04570	225.366	0.0954682	0.142242	0.671166	0.502115	0.648389	CP016491.1	SAM-dependent methyltransferase	methyltransferase activity [GO:0008168]; methylation [GO:0032259]
BB562_04575	65.3244	0.389768	0.295616	1.31849	0.187339	0.304718	CP016491.1	transcriptional regulator	DNA binding [GO:0003677]
BB562_04580	372.835	0.639358	0.129361	4.94245	7.71475e-07	8.50765e-06	CP016491.1	oligoendopeptidase	metal ion binding [GO:0046872]; metalloendopeptidase activity [GO:0004222]
BB562_04585	58.3269	-0.0235048	0.277559	-0.0846839	0.932513	0.955903	CP016491.1	alpha/beta hydrolase	hydrolase activity [GO:0016787]
BB562_04590	17.1174	1.27425	0.545957	2.33398	0.0195966	0.0490621	CP016491.1	hypothetical protein	integral component of membrane [GO:0016021]
BB562_04595	169.453	0.609015	0.197083	3.09014	0.00200062	0.00716459	CP016491.1	bacteriocin immunity protein
BB562_04600	148.622	-0.658034	0.200868	-3.27594	0.00105309	0.00416294	CP016491.1	GntR family transcriptional regulator	DNA binding [GO:0003677]; DNA-binding transcription factor activity [GO:0003700]
BB562_04605	250.348	-0.907275	0.169223	-5.36142	8.25693e-08	1.20966e-06	CP016491.1	ABC transporter ATP-binding protein	ATP binding [GO:0005524]; ATPase activity [GO:0016887]
BB562_04610	366.78	-0.70322	0.147156	-4.77873	1.76402e-06	1.72613e-05	CP016491.1	ABC transporter permease	integral component of membrane [GO:0016021]
BB562_04615	668.877	0.480771	0.19288	2.49258	0.0126817	0.0341339	CP016491.1	isochorismatase	catalytic activity [GO:0003824]
BB562_04620	531.267	0.0616734	0.155012	0.397861	0.690733	0.795502	CP016491.1	Na+/H+ antiporter	integral component of membrane [GO:0016021]; plasma membrane [GO:0005886]; solute:proton antiporter activity [GO:0015299]; sodium ion transport [GO:0006814]
BB562_04625	342.712	-0.826061	0.150564	-5.48643	4.10127e-08	6.81273e-07	CP016491.1	1-deoxy-D-xylulose-5-phosphate synthase	1-deoxy-D-xylulose-5-phosphate synthase activity [GO:0008661]; metal ion binding [GO:0046872]; 1-deoxy-D-xylulose 5-phosphate biosynthetic process [GO:0052865]; terpenoid biosynthetic process [GO:0016114]; thiamine biosynthetic process [GO:0009228]
BB562_04630	69.5358	0.330419	0.233867	1.41285	0.1577	0.267715	CP016491.1	NAD(P)-dependent oxidoreductase	oxidoreductase activity [GO:0016491]
BB562_04635	66.6871	0.166229	0.228788	0.726563	0.467493	0.613682	CP016491.1	NAD(P)-dependent oxidoreductase	oxidoreductase activity [GO:0016491]
BB562_04640	47.6271	1.01422	0.313742	3.23265	0.00122646	0.00474038	CP016491.1	RpiR family transcriptional regulator	carbohydrate derivative binding [GO:0097367]; DNA binding [GO:0003677]; DNA-binding transcription factor activity [GO:0003700]; carbohydrate derivative metabolic process [GO:1901135]
BB562_04645	61.0908	0.608006	0.25277	2.40537	0.0161559	0.0414947	CP016491.1	LacI family transcriptional regulator	DNA binding [GO:0003677]; regulation of transcription, DNA-templated [GO:0006355]
BB562_04650	71.706	0.28808	0.274219	1.05055	0.293466	0.435188	CP016491.1	HAD family hydrolase	hydrolase activity [GO:0016787]
BB562_04655	575.566	0.0711531	0.104036	0.683929	0.49402	0.641533	CP016491.1	ribonuclease	cytoplasm [GO:0005737]; magnesium ion binding [GO:0000287]; nucleic acid binding [GO:0003676]; RNA-DNA hybrid ribonuclease activity [GO:0004523]
BB562_04660	163.945	0.987086	0.220995	4.46656	7.94886e-06	6.24008e-05	CP016491.1	Gar-IM
BB562_04680	155.744	0.391573	0.152905	2.56089	0.0104404	0.0289559	CP016491.1	hypothetical protein
BB562_04685	1419.17	0.325344	0.113678	2.86197	0.00421022	0.0136049	CP016491.1	nucleoside hydrolase	hydrolase activity [GO:0016787]
BB562_04690	291.295	0.441325	0.133919	3.29546	0.000982617	0.00394609	CP016491.1	nitroreductase	oxidoreductase activity [GO:0016491]
BB562_04695	375.609	0.402301	0.13008	3.09273	0.00198324	0.00711742	CP016491.1	phosphate--nucleotide phosphotransferase	kinase activity [GO:0016301]; phosphotransferase activity, phosphate group as acceptor [GO:0016776]; polyphosphate metabolic process [GO:0006797]
BB562_04700	7.08774	0.87018	0.694157	1.25358	0.209996	0.335776	CP016491.1	cell surface protein	cell wall [GO:0005618]; integral component of membrane [GO:0016021]; cell adhesion [GO:0007155]
BB562_04705	72.1649	0.756046	0.252832	2.99031	0.00278694	0.00954984	CP016491.1	hydrolase	integral component of membrane [GO:0016021]; hydrolase activity [GO:0016787]
BB562_04710	553.837	-0.037325	0.128336	-0.290838	0.771175	0.856285	CP016491.1	ferredoxin--NADP(+) reductase	ferredoxin-NADP+ reductase activity [GO:0004324]; flavin adenine dinucleotide binding [GO:0050660]; NADP binding [GO:0050661]
BB562_04715	273.423	0.457858	0.140668	3.25489	0.00113436	0.0044275	CP016491.1	glycerophosphodiester phosphodiesterase	integral component of membrane [GO:0016021]; phosphoric diester hydrolase activity [GO:0008081]; lipid metabolic process [GO:0006629]
BB562_04720	3103.88	0.203629	0.108699	1.87333	0.0610231	0.126084	CP016491.1	alkaline phosphatase	integral component of membrane [GO:0016021]; metal ion binding [GO:0046872]; sulfuric ester hydrolase activity [GO:0008484]
BB562_04725	225.517	0.974844	0.202182	4.82161	1.42405e-06	1.42873e-05	CP016491.1	GNAT family N-acetyltransferase	glucosamine 6-phosphate N-acetyltransferase activity [GO:0004343]; UDP-N-acetylglucosamine biosynthetic process [GO:0006048]
BB562_04730	58.7889	0.497133	0.234589	2.11916	0.0340766	0.0774317	CP016491.1	cell surface protein	cell wall [GO:0005618]; extracellular region [GO:0005576]; integral component of membrane [GO:0016021]; cell adhesion [GO:0007155]
BB562_04735	101.897	0.545807	0.218189	2.50153	0.0123657	0.0334607	CP016491.1	transporter	integral component of membrane [GO:0016021]
BB562_04740	400.112	-0.196016	0.145146	-1.35047	0.176864	0.292912	CP016491.1	hypothetical protein	integral component of membrane [GO:0016021]; potassium channel activity [GO:0005267]
BB562_04745	158.078	-0.446066	0.155549	-2.86768	0.0041349	0.0134239	CP016491.1	hypothetical protein
BB562_04750	12.6823	-0.786334	0.567064	-1.38668	0.165541	0.278136	CP016491.1	hypothetical protein	integral component of membrane [GO:0016021]
BB562_04755	49.7527	0.0659786	0.277026	0.238168	0.811751	0.883588	CP016491.1	hypothetical protein	integral component of membrane [GO:0016021]
BB562_04760	30.0971	0.364731	0.351154	1.03866	0.298961	0.441912	CP016491.1	penicillin acylase
BB562_04765	110.645	0.4688	0.264413	1.77299	0.076231	0.151752	CP016491.1	LysR family transcriptional regulator	DNA binding [GO:0003677]; DNA-binding transcription factor activity [GO:0003700]
BB562_04770	18.45	-0.246284	0.395132	-0.623294	0.533091	0.674925	CP016491.1	oxidoreductase	oxidoreductase activity [GO:0016491]
BB562_04775	10.7256	-1.15302	0.582328	-1.98002	0.0477013	0.102207	CP016491.1	2%2C5-diketo-D-gluconic acid reductase	oxidoreductase activity [GO:0016491]
BB562_04780	4.81785	-2.32171	0.957749	-2.42413	0.0153451	0.0398543	CP016491.1	hypothetical protein	serine-type peptidase activity [GO:0008236]
BB562_04785	3.7543	-1.82518	1.10018	-1.65898	0.0971193	0.182979	CP016491.1	hypothetical protein	transferase activity [GO:0016740]
BB562_04790	7.16701	-1.63899	0.777749	-2.10735	0.0350876	0.079244	CP016491.1	hypothetical protein	FAD binding [GO:0071949]
BB562_04795	2.24961	-1.1317	1.19426	-0.947624	0.343321	0.487077	CP016491.1	hypothetical protein
BB562_04800	3.2137	-1.09152	1.1144	-0.979467	0.327349	0.472209	CP016491.1	hypothetical protein	FMN binding [GO:0010181]
BB562_04805	5.7946	-1.68089	0.85415	-1.96791	0.049079	0.104674	CP016491.1	hypothetical protein
BB562_04810	11.6174	-1.43243	0.577853	-2.47889	0.0131793	0.0351827	CP016491.1	hypothetical protein
BB562_04815	4272.64	-0.425786	0.127176	-3.348	0.000813982	0.00333145	CP016491.1	aspartate-semialdehyde dehydrogenase	aspartate-semialdehyde dehydrogenase activity [GO:0004073]; NAD binding [GO:0051287]; NADP binding [GO:0050661]; protein dimerization activity [GO:0046983]; 'de novo' L-methionine biosynthetic process [GO:0071266]; diaminopimelate biosynthetic process [GO:0019877]; isoleucine biosynthetic process [GO:0009097]; lysine biosynthetic process via diaminopimelate [GO:0009089]; threonine biosynthetic pr…
BB562_04820	101.697	-0.347244	0.206518	-1.68143	0.0926804	0.177016	CP016491.1	hypothetical protein
BB562_04825	5.2373	0.129753	0.918116	0.141325	0.887613	0.929419	CP016491.1	hypothetical protein	integral component of membrane [GO:0016021]; transmembrane transport [GO:0055085]
BB562_04830	6.33708	0.903423	0.723232	1.24915	0.211612	0.338165	CP016491.1	iron reductase	integral component of membrane [GO:0016021]; oxidoreductase activity [GO:0016491]
BB562_04835	4.69334	-2.20346	0.946781	-2.32732	0.0199484	0.0498012	CP016491.1	hypothetical protein
BB562_04840	30.6677	0.822018	0.328697	2.50084	0.0123899	0.0334668	CP016491.1	hypothetical protein	FMN binding [GO:0010181]
BB562_04845	124.77	0.0721086	0.170592	0.422696	0.672517	0.783288	CP016491.1	multidrug ABC transporter permease	integral component of membrane [GO:0016021]; ATP binding [GO:0005524]; ATPase activity [GO:0016887]; ATPase-coupled transmembrane transporter activity [GO:0042626]
BB562_04850	133.666	-0.131473	0.171868	-0.764968	0.444291	0.592174	CP016491.1	multidrug ABC transporter ATP-binding protein	integral component of membrane [GO:0016021]; ATP binding [GO:0005524]; ATPase activity [GO:0016887]; ATPase-coupled transmembrane transporter activity [GO:0042626]
BB562_04855	6.94402	0.24792	0.742452	0.33392	0.73844	0.832843	CP016491.1	polyketide cyclase
BB562_04860	19.0402	-0.167181	0.456618	-0.366129	0.714269	0.814841	CP016491.1	short-chain dehydrogenase/reductase	oxidoreductase activity [GO:0016491]
BB562_04865	31.3809	-0.0453572	0.337078	-0.13456	0.89296	0.932908	CP016491.1	MerR family transcriptional regulator	DNA binding [GO:0003677]; regulation of transcription, DNA-templated [GO:0006355]
BB562_04870	162.275	0.510967	0.175868	2.90541	0.00366772	0.0120622	CP016491.1	hypothetical protein
BB562_04875	680.552	0.461716	0.113794	4.05746	4.96095e-05	0.000303	CP016491.1	magnesium transporter	integral component of membrane [GO:0016021]; metal ion transmembrane transporter activity [GO:0046873]
BB562_04880	273.244	1.28608	0.220081	5.84366	5.10664e-09	1.1001e-07	CP016491.1	hypothetical protein	integral component of membrane [GO:0016021]
BB562_04885	201.113	1.44014	0.19313	7.45686	8.86089e-14	6.31395e-12	CP016491.1	histidinol-phosphatase	histidinol-phosphatase activity [GO:0004401]; histidine biosynthetic process [GO:0000105]
BB562_04890	3.26246	0.559298	1.18604	0.471568	0.637235	0.753885	CP016491.1	ATP phosphoribosyltransferase regulatory subunit	cytoplasm [GO:0005737]; transferase activity, transferring glycosyl groups [GO:0016757]; histidine biosynthetic process [GO:0000105]
BB562_04895	1.27478	0.887157	1.39899	0.634143	0.525988	0.668062	CP016491.1	ATP phosphoribosyltransferase	cytoplasm [GO:0005737]; ATP binding [GO:0005524]; ATP phosphoribosyltransferase activity [GO:0003879]; histidine biosynthetic process [GO:0000105]
BB562_04900	7.46631	-1.07365	0.68064	-1.57741	0.114701	0.207929	CP016491.1	histidinol dehydrogenase	histidinol dehydrogenase activity [GO:0004399]; NAD binding [GO:0051287]; zinc ion binding [GO:0008270]; histidine biosynthetic process [GO:0000105]
BB562_04905	2.78248	1.90873	1.1323	1.68571	0.0918518	0.175796	CP016491.1	imidazoleglycerol-phosphate dehydratase	cytoplasm [GO:0005737]; imidazoleglycerol-phosphate dehydratase activity [GO:0004424]; histidine biosynthetic process [GO:0000105]
BB562_04910	2.60893	-0.591065	1.11788	-0.52874	0.596986	0.723201	CP016491.1	imidazole glycerol phosphate synthase%2C glutamine amidotransferase subunit	cytoplasm [GO:0005737]; glutaminase activity [GO:0004359]; imidazoleglycerol-phosphate synthase activity [GO:0000107]; lyase activity [GO:0016829]; glutamine metabolic process [GO:0006541]; histidine biosynthetic process [GO:0000105]
BB562_04915	6.2612	-0.172439	0.677956	-0.254352	0.799224	0.875805	CP016491.1	1-(5-phosphoribosyl)-5-[(5-phosphoribosylamino)methylideneamino]imidazole-4-carboxamide isomerase	cytoplasm [GO:0005737]; 1-(5-phosphoribosyl)-5-[(5-phosphoribosylamino)methylideneamino]imidazole-4-carboxamide isomerase activity [GO:0003949]; histidine biosynthetic process [GO:0000105]
BB562_04920	5.65788	-1.06808	0.766428	-1.39358	0.163444	0.275613	CP016491.1	imidazole glycerol phosphate synthase subunit HisF	cytoplasm [GO:0005737]; imidazoleglycerol-phosphate synthase activity [GO:0000107]; lyase activity [GO:0016829]; histidine biosynthetic process [GO:0000105]
BB562_04925	3.58395	1.44487	1.13877	1.2688	0.204512	0.328307	CP016491.1	phosphoribosyl-AMP cyclohydrolase	cytoplasm [GO:0005737]; magnesium ion binding [GO:0000287]; phosphoribosyl-AMP cyclohydrolase activity [GO:0004635]; zinc ion binding [GO:0008270]; histidine biosynthetic process [GO:0000105]
BB562_04930	4.40869	-0.5819	0.849585	-0.684923	0.493393	0.641018	CP016491.1	phosphoribosyl-ATP diphosphatase	cytoplasm [GO:0005737]; ATP binding [GO:0005524]; phosphoribosyl-ATP diphosphatase activity [GO:0004636]; histidine biosynthetic process [GO:0000105]
BB562_04935	22.4422	0.0730192	0.373881	0.195301	0.845157	0.901885	CP016491.1	histidinol-phosphate transaminase	histidinol-phosphate transaminase activity [GO:0004400]; pyridoxal phosphate binding [GO:0030170]; histidine biosynthetic process [GO:0000105]
BB562_04940	7.5439	-0.582946	0.632273	-0.921985	0.356536	0.501424	CP016491.1	acetyltransferase	acetyltransferase activity [GO:0016407]
BB562_04945	1.29049	-1.05265	1.664	-0.632604	0.526992	0.668854	CP016491.1	hypothetical protein	electron transfer activity [GO:0009055]; FMN binding [GO:0010181]
BB562_04950	11.9555	0.760082	0.496184	1.53186	0.125558	0.222813	CP016491.1	oxidoreductase
BB562_04955	16.2826	-0.0725857	0.405111	-0.179175	0.8578	0.910901	CP016491.1	hypothetical protein
BB562_04960	92.149	-0.622376	0.195691	-3.1804	0.0014707	0.00548601	CP016491.1	alpha/beta hydrolase	hydrolase activity [GO:0016787]
BB562_04965	39.7771	-0.871895	0.307432	-2.83606	0.00456744	0.0145228	CP016491.1	oxidoreductase	oxidoreductase activity [GO:0016491]
BB562_04970	230.706	0.638405	0.181167	3.52384	0.000425333	0.00187918	CP016491.1	hypothetical protein	integral component of membrane [GO:0016021]
BB562_04975	53.52	-0.323513	0.261959	-1.23497	0.21684	0.344342	CP016491.1	transcriptional regulator	DNA binding [GO:0003677]; regulation of transcription, DNA-templated [GO:0006355]
BB562_04980	60.3685	-0.321539	0.256155	-1.25525	0.209387	0.334995	CP016491.1	LytTR family transcriptional regulator
BB562_04985	33.8871	-0.169557	0.291892	-0.580888	0.561316	0.697316	CP016491.1	4-carboxymuconolactone decarboxylase	peroxiredoxin activity [GO:0051920]
BB562_04990	101.307	-0.436562	0.197419	-2.21135	0.0270118	0.0638858	CP016491.1	twin-arginine translocation pathway signal protein	electron transfer activity [GO:0009055]; FMN binding [GO:0010181]
BB562_04995	19.606	-0.252244	0.383698	-0.657402	0.510922	0.656428	CP016491.1	hypothetical protein
BB562_05000	10.6861	-0.336015	0.542978	-0.618837	0.536024	0.676975	CP016491.1	hypothetical protein
BB562_05005	13.2186	1.04297	0.469245	2.22265	0.0262395	0.0624215	CP016491.1	hypothetical protein	FMN binding [GO:0010181]; oxidoreductase activity [GO:0016491]
BB562_05010	257.984	-0.245152	0.180093	-1.36125	0.173433	0.288779	CP016491.1	hypothetical protein	integral component of membrane [GO:0016021]
BB562_05015	444.27	0.0124745	0.126131	0.0989015	0.921216	0.948873	CP016491.1	oxidoreductase	hydroxymethylglutaryl-CoA reductase (NADPH) activity [GO:0004420]; NAD binding [GO:0051287]; NADP binding [GO:0050661]
BB562_05020	3604.38	0.40483	0.139006	2.91233	0.00358749	0.0118686	CP016491.1	NAD(FAD)-dependent dehydrogenase	cell [GO:0005623]; flavin adenine dinucleotide binding [GO:0050660]; oxidoreductase activity [GO:0016491]; cell redox homeostasis [GO:0045454]
BB562_05025	275.01	0.361563	0.130254	2.77583	0.00550616	0.0168892	CP016491.1	ABC transporter ATP-binding protein	ATP binding [GO:0005524]; ATPase activity [GO:0016887]
BB562_05030	262.553	0.458744	0.13849	3.31247	0.000924748	0.00374072	CP016491.1	branched-chain amino acid ABC transporter permease	integral component of membrane [GO:0016021]; plasma membrane [GO:0005886]; transmembrane transporter activity [GO:0022857]
BB562_05035	235.889	0.732012	0.167886	4.36017	1.29959e-05	9.40511e-05	CP016491.1	peptide ABC transporter substrate-binding protein
BB562_05040	66.7185	-0.191144	0.366766	-0.52116	0.602255	0.727144	CP016491.1	hypothetical protein
BB562_05045	24.0261	-0.247936	0.36692	-0.675723	0.499216	0.646874	CP016491.1	homoserine O-succinyltransferase	cytoplasm [GO:0005737]; homoserine O-acetyltransferase activity [GO:0004414]; homoserine O-succinyltransferase activity [GO:0008899]; methionine biosynthetic process [GO:0009086]
BB562_05050	78.6592	-0.123164	0.217063	-0.567411	0.570435	0.704769	CP016491.1	O-acetylhomoserine aminocarboxypropyltransferase	O-acetylhomoserine aminocarboxypropyltransferase activity [GO:0003961]; pyridoxal phosphate binding [GO:0030170]; transsulfuration [GO:0019346]
BB562_05055	114.653	-0.33157	0.170178	-1.94837	0.0513707	0.109151	CP016491.1	homoserine dehydrogenase	homoserine dehydrogenase activity [GO:0004412]; NADP binding [GO:0050661]; isoleucine biosynthetic process [GO:0009097]; methionine biosynthetic process [GO:0009086]; threonine biosynthetic process [GO:0009088]
BB562_05060	780.683	-0.176341	0.105825	-1.66634	0.0956455	0.181309	CP016491.1	fatty acid-binding protein DegV	lipid binding [GO:0008289]
BB562_05065	76.0657	0.284825	0.251607	1.13202	0.257624	0.395546	CP016491.1	2-dehydropantoate 2-reductase	2-dehydropantoate 2-reductase activity [GO:0008677]; pantothenate biosynthetic process [GO:0015940]
BB562_05070	3766.01	-0.826524	0.116838	-7.07412	1.50395e-12	7.73979e-11	CP016491.1	PTS N-acetylglucosamine transporter subunit IIABC	integral component of membrane [GO:0016021]; organelle inner membrane [GO:0019866]; plasma membrane [GO:0005886]; kinase activity [GO:0016301]; N-acetylglucosamine transmembrane transporter activity [GO:0015572]; protein-N(PI)-phosphohistidine-sugar phosphotransferase activity [GO:0008982]; phosphoenolpyruvate-dependent sugar phosphotransferase system [GO:0009401]
BB562_05075	241.243	-0.231248	0.158601	-1.45804	0.144828	0.249367	CP016491.1	glyoxalase
BB562_05080	4414.7	-0.420944	0.123182	-3.41724	0.000632597	0.00267986	CP016491.1	GNAT family N-acetyltransferase	N-acetyltransferase activity [GO:0008080]
BB562_05085	1868.02	-0.58867	0.111902	-5.2606	1.43588e-07	1.92769e-06	CP016491.1	ABC transporter ATP-binding protein	ATP binding [GO:0005524]; ATPase activity [GO:0016887]
BB562_05090	319.407	0.702411	0.134794	5.21101	1.87817e-07	2.39424e-06	CP016491.1	diguanylate cyclase	integral component of membrane [GO:0016021]
BB562_05095	8.5626	-2.0686	0.895518	-2.30995	0.0208909	0.0517432	CP016491.1	hypothetical protein	integral component of membrane [GO:0016021]
BB562_05100	10.7736	-1.54953	0.593431	-2.61114	0.00902405	0.0255896	CP016491.1	hypothetical protein	integral component of membrane [GO:0016021]
BB562_05105	161.252	0.705214	0.187808	3.75498	0.000173353	0.000877501	CP016491.1	AsnC family transcriptional regulator	DNA-binding transcription factor activity [GO:0003700]; sequence-specific DNA binding [GO:0043565]
BB562_05110	728.529	0.8923	0.180395	4.94637	7.56112e-07	8.37145e-06	CP016491.1	gamma-D-glutamyl-meso-diaminopimelate peptidase
BB562_05115	565.371	0.931448	0.197159	4.72436	2.30842e-06	2.19695e-05	CP016491.1	hydrolase	hydrolase activity [GO:0016787]
BB562_05120	580.901	0.274464	0.142536	1.92558	0.0541569	0.11419	CP016491.1	ADP-ribose pyrophosphatase	hydrolase activity [GO:0016787]
BB562_05125	350.944	-0.420323	0.16286	-2.58088	0.00985479	0.0275795	CP016491.1	MFS transporter	integral component of membrane [GO:0016021]; transmembrane transport [GO:0055085]
BB562_05130	82.4348	-0.641168	0.245805	-2.60844	0.00909551	0.0257398	CP016491.1	hypothetical protein
BB562_05135	339.54	0.0273714	0.170281	0.160743	0.872296	0.922447	CP016491.1	hypothetical protein	integral component of membrane [GO:0016021]
BB562_05140	23.2787	-0.053606	0.362269	-0.147973	0.882364	0.926393	CP016491.1	hypothetical protein	integral component of membrane [GO:0016021]
BB562_05150	257.509	-0.131215	0.156759	-0.837054	0.402562	0.548931	CP016491.1	multidrug transporter	integral component of membrane [GO:0016021]
BB562_05155	153.806	0.773353	0.207711	3.72322	0.000196695	0.00096405	CP016491.1	hypothetical protein
BB562_05160	1153.51	0.55584	0.137446	4.04406	5.25332e-05	0.000319452	CP016491.1	hypothetical protein
BB562_05165	678.147	0.285737	0.107438	2.65956	0.00782433	0.0227446	CP016491.1	DNA-binding response regulator	DNA binding [GO:0003677]; phosphorelay signal transduction system [GO:0000160]; regulation of transcription, DNA-templated [GO:0006355]
BB562_05170	1370.09	0.314608	0.0985956	3.1909	0.00141831	0.00535492	CP016491.1	two-component sensor histidine kinase	integral component of membrane [GO:0016021]; ATP binding [GO:0005524]; phosphorelay sensor kinase activity [GO:0000155]
BB562_05175	2071.69	-0.0985867	0.0818639	-1.20428	0.228483	0.359544	CP016491.1	SAM-dependent methyltransferase	cytoplasm [GO:0005737]; methyltransferase activity [GO:0008168]; RNA binding [GO:0003723]; methylation [GO:0032259]; rRNA processing [GO:0006364]
BB562_05180	4297.74	-0.109805	0.100609	-1.0914	0.275096	0.414134	CP016491.1	glucose transporter GlcU	integral component of membrane [GO:0016021]; carbohydrate transmembrane transporter activity [GO:0015144]
BB562_05185	19334.9	-0.162278	0.086612	-1.87362	0.0609833	0.126084	CP016491.1	glucose-6-phosphate isomerase	cytoplasm [GO:0005737]; glucose-6-phosphate isomerase activity [GO:0004347]; gluconeogenesis [GO:0006094]; glycolytic process [GO:0006096]
BB562_05190	41.8487	-1.42662	0.304629	-4.68313	2.82521e-06	2.63465e-05	CP016491.1	hypothetical protein (pseudogene)
BB562_05195	29.1842	0.33802	0.309478	1.09223	0.274734	0.414037	CP016491.1	hypothetical protein	integral component of membrane [GO:0016021]
BB562_05200	10.1151	0.516493	0.502889	1.02705	0.304396	0.447338	CP016491.1	ABC transporter ATP-binding protein	integral component of membrane [GO:0016021]; plasma membrane [GO:0005886]; ATP binding [GO:0005524]; ATPase activity [GO:0016887]; response to antibiotic [GO:0046677]
BB562_05205	18.9651	0.148285	0.413907	0.358257	0.720151	0.818862	CP016491.1	poly(glycerol-phosphate) alpha-glucosyltransferase	transferase activity [GO:0016740]
BB562_05210	34.0661	-0.240566	0.284991	-0.844117	0.398604	0.545406	CP016491.1	multidrug DMT transporter permease	integral component of membrane [GO:0016021]; ATP binding [GO:0005524]; ATPase activity [GO:0016887]; ATPase-coupled transmembrane transporter activity [GO:0042626]
BB562_05215	93.2259	-0.0481348	0.218449	-0.220348	0.8256	0.890672	CP016491.1	mucus-binding protein	integral component of membrane [GO:0016021]
BB562_05220	59.0356	-1.07085	0.246608	-4.34234	1.40973e-05	0.000100195	CP016491.1	hypothetical protein
BB562_05225	14.5156	-0.400286	0.440625	-0.908449	0.363641	0.509665	CP016491.1	MarR family transcriptional regulator	DNA binding [GO:0003677]; DNA-binding transcription factor activity [GO:0003700]
BB562_05230	225.458	0.0495834	0.137469	0.360689	0.718332	0.817798	CP016491.1	hypothetical protein
BB562_05235	487.947	0.46362	0.12045	3.84906	0.000118572	0.000634896	CP016491.1	integrase	DNA binding [GO:0003677]; DNA integration [GO:0015074]; DNA recombination [GO:0006310]
BB562_05265	2.53753	-0.61556	0.995065	-0.618613	0.536172	0.676975	CP016491.1	hypothetical protein
BB562_05270	29.1959	-0.279546	0.437869	-0.638423	0.523198	0.665716	CP016491.1	hypothetical protein	integral component of membrane [GO:0016021]
BB562_05280	106.065	-2.2997	0.426244	-5.39526	6.8426e-08	1.04679e-06	CP016491.1	hypothetical protein
BB562_05285	300.627	-1.99971	0.320553	-6.23832	4.42282e-10	1.25418e-08	CP016491.1	hypothetical protein	integral component of membrane [GO:0016021]
BB562_05330	13.8832	-2.1535	0.685818	-3.14005	0.00168919	0.00621123	CP016491.1	hypothetical protein
BB562_05335	17.1671	-1.87156	0.605857	-3.08911	0.00200757	0.00718024	CP016491.1	DUF771 domain-containing protein
BB562_05345	30.3789	-1.81787	0.536718	-3.387	0.000706602	0.00293081	CP016491.1	hypothetical protein
BB562_05350	72.1803	-2.07069	0.40432	-5.12142	3.03239e-07	3.61674e-06	CP016491.1	recombinase RecT	DNA binding [GO:0003677]; DNA metabolic process [GO:0006259]
BB562_05355	59.6643	-1.53285	0.405588	-3.77932	0.000157255	0.000809283	CP016491.1	hypothetical protein
BB562_05360	14.7575	-1.30935	0.524276	-2.49745	0.012509	0.0337501	CP016491.1	DNA replication protein DnaD (pseudogene)
BB562_05370	6.74968	-4.07808	1.15631	-3.5268	0.000420617	0.00186724	CP016491.1	endodeoxyribonuclease	magnesium ion binding [GO:0000287]; DNA recombination [GO:0006310]; DNA repair [GO:0006281]
BB562_05375	11.4873	-1.47881	0.625395	-2.3646	0.0180497	0.0457247	CP016491.1	hypothetical protein
BB562_05430	1.64796	-1.11281	1.33043	-0.836434	0.402911	0.549137	CP016491.1	terminase	DNA packaging [GO:0006323]
BB562_05435	5.11105	-0.946144	0.741103	-1.27667	0.201719	0.324407	CP016491.1	terminase	DNA packaging [GO:0006323]
BB562_05440	7.62753	0.297019	0.619757	0.479251	0.63176	0.749832	CP016491.1	phage portal protein
BB562_05445	1.26055	3.05107	1.95174	1.56326	0.117992	0.212371	CP016491.1	hypothetical protein	peptidase activity [GO:0008233]
BB562_05450	6.86724	-0.385145	0.629674	-0.611658	0.540764	0.679968	CP016491.1	phage head morphogenesis protein (pseudogene)
BB562_05465	24.6429	0.447013	0.402678	1.1101	0.266956	0.405838	CP016491.1	major capsid protein E
BB562_05485	2.54322	-0.993856	1.09675	-0.906184	0.364839	0.510774	CP016491.1	hypothetical protein
BB562_05490	2.23663	1.05285	1.1646	0.904043	0.365972	0.511331	CP016491.1	hypothetical protein
BB562_05510	67.1862	0.497995	0.275459	1.80788	0.0706259	0.142431	CP016491.1	phage tail protein (pseudogene)
BB562_05515	5.69989	-0.695207	0.705262	-0.985742	0.32426	0.469088	CP016491.1	hypothetical protein
BB562_05520	7.71433	-0.846085	0.634741	-1.33296	0.182544	0.299463	CP016491.1	hypothetical protein
BB562_05530	21.755	0.235453	0.368932	0.638201	0.523343	0.665716	CP016491.1	hypothetical protein
BB562_05535	6.73534	0.0658573	0.67732	0.0972321	0.922542	0.949887	CP016491.1	lysin	lysozyme activity [GO:0003796]; cell wall macromolecule catabolic process [GO:0016998]; peptidoglycan catabolic process [GO:0009253]
BB562_05540	1.57068	0.732497	1.41995	0.51586	0.605952	0.72961	CP016491.1	hypothetical protein	integral component of membrane [GO:0016021]
BB562_05545	128.6	-0.13692	0.2029	-0.674814	0.499794	0.646986	CP016491.1	holin	integral component of membrane [GO:0016021]
BB562_05565	69.8219	0.506739	0.22012	2.30211	0.0213291	0.0525475	CP016491.1	hypothetical protein	integral component of membrane [GO:0016021]
BB562_05575	96.1185	0.586354	0.20631	2.84211	0.00448161	0.0143411	CP016491.1	polysaccharide deacetylase	hydrolase activity, acting on carbon-nitrogen (but not peptide) bonds [GO:0016810]; carbohydrate metabolic process [GO:0005975]
BB562_05580	1031.92	0.999947	0.188191	5.31346	1.07564e-07	1.48716e-06	CP016491.1	hypothetical protein (pseudogene)
BB562_05585	491.558	-0.456579	0.174484	-2.61674	0.00887741	0.0252253	CP016491.1	multidrug ABC transporter ATP-binding protein	integral component of membrane [GO:0016021]; ATP binding [GO:0005524]; ATPase activity [GO:0016887]; ATPase-coupled transmembrane transporter activity [GO:0042626]
BB562_05590	567.522	-0.60162	0.160766	-3.74222	0.000182403	0.000913329	CP016491.1	multidrug ABC transporter ATP-binding protein	integral component of membrane [GO:0016021]; ATP binding [GO:0005524]; ATPase activity [GO:0016887]; ATPase-coupled transmembrane transporter activity [GO:0042626]
BB562_05595	354.432	-0.663751	0.16419	-4.04258	5.2866e-05	0.000320774	CP016491.1	hypothetical protein
BB562_05600	387.907	-0.0259716	0.121493	-0.21377	0.830726	0.892524	CP016491.1	hypothetical protein
BB562_05605	412.594	0.135637	0.22167	0.611886	0.540613	0.679968	CP016491.1	branched chain amino acid aminotransferase	L-isoleucine transaminase activity [GO:0052656]; L-leucine transaminase activity [GO:0052654]; L-valine transaminase activity [GO:0052655]; isoleucine biosynthetic process [GO:0009097]; leucine biosynthetic process [GO:0009098]; valine biosynthetic process [GO:0009099]
BB562_05610	43.5094	0.917525	0.292209	3.13996	0.00168971	0.00621123	CP016491.1	hypothetical protein	integral component of membrane [GO:0016021]
BB562_05615	548.749	0.0537957	0.112295	0.479059	0.631897	0.749832	CP016491.1	serine hydrolase	hydrolase activity [GO:0016787]
BB562_05620	1714.82	0.309635	0.0944664	3.27772	0.00104647	0.00414857	CP016491.1	mannose-6-phosphate isomerase%2C class I	mannose-6-phosphate isomerase activity [GO:0004476]; zinc ion binding [GO:0008270]; carbohydrate metabolic process [GO:0005975]
BB562_05635	681.723	0.577387	0.138577	4.16654	3.09259e-05	0.00020414	CP016491.1	glutamine amidotransferase	transferase activity [GO:0016740]; cobalamin biosynthetic process [GO:0009236]; glutamine metabolic process [GO:0006541]
BB562_05640	1859.8	0.673839	0.165938	4.06078	4.89098e-05	0.000299545	CP016491.1	UDP-N-acetylmuramyl peptide synthase	ATP binding [GO:0005524]; ligase activity [GO:0016874]; biosynthetic process [GO:0009058]
BB562_05645	362.501	-0.472429	0.12285	-3.84557	0.000120273	0.000640303	CP016491.1	thymidine kinase	cytoplasm [GO:0005737]; ATP binding [GO:0005524]; thymidine kinase activity [GO:0004797]; zinc ion binding [GO:0008270]; DNA biosynthetic process [GO:0071897]
BB562_05650	808.328	-0.450495	0.106664	-4.22348	2.40558e-05	0.000161867	CP016491.1	peptide chain release factor 1	cytoplasm [GO:0005737]; translation release factor activity, codon specific [GO:0016149]
BB562_05655	178.076	-0.534598	0.162484	-3.29017	0.00100128	0.00400537	CP016491.1	protein-(glutamine-N5) methyltransferase%2C release factor-specific	nucleic acid binding [GO:0003676]; protein-(glutamine-N5) methyltransferase activity [GO:0102559]; protein-glutamine N-methyltransferase activity [GO:0036009]; peptidyl-glutamine methylation [GO:0018364]
BB562_05660	396.912	-0.440118	0.181583	-2.42378	0.01536	0.0398556	CP016491.1	threonylcarbamoyl-AMP synthase	cytoplasm [GO:0005737]; ATP binding [GO:0005524]; double-stranded RNA binding [GO:0003725]; L-threonylcarbamoyladenylate synthase [GO:0061710]; tRNA processing [GO:0008033]
BB562_05665	5017.6	-0.600294	0.0896823	-6.69357	2.17791e-11	8.77162e-10	CP016491.1	serine hydroxymethyltransferase	cytoplasm [GO:0005737]; glycine hydroxymethyltransferase activity [GO:0004372]; methyltransferase activity [GO:0008168]; pyridoxal phosphate binding [GO:0030170]; glycine biosynthetic process from serine [GO:0019264]; methylation [GO:0032259]; tetrahydrofolate interconversion [GO:0035999]
BB562_05670	9298.73	-0.468878	0.0953706	-4.91638	8.81586e-07	9.57003e-06	CP016491.1	uracil phosphoribosyltransferase	GTP binding [GO:0005525]; magnesium ion binding [GO:0000287]; uracil phosphoribosyltransferase activity [GO:0004845]; nucleoside metabolic process [GO:0009116]; UMP salvage [GO:0044206]; uracil salvage [GO:0006223]
BB562_05675	1792.28	1.15786	0.236631	4.89311	9.92537e-07	1.06909e-05	CP016491.1	uracil permease	integral component of membrane [GO:0016021]; uracil transmembrane transporter activity [GO:0015210]
BB562_05680	4401.41	0.19211	0.142437	1.34874	0.177421	0.293485	CP016491.1	F0F1 ATP synthase subunit A	integral component of membrane [GO:0016021]; plasma membrane [GO:0005886]; proton-transporting ATP synthase complex, coupling factor F(o) [GO:0045263]; hydrolase activity [GO:0016787]; proton-transporting ATP synthase activity, rotational mechanism [GO:0046933]; ATP synthesis coupled proton transport [GO:0015986]
BB562_05685	846.413	0.0117525	0.117289	0.100202	0.920184	0.948484	CP016491.1	F0F1 ATP synthase subunit C	integral component of membrane [GO:0016021]; plasma membrane [GO:0005886]; proton-transporting ATP synthase complex, coupling factor F(o) [GO:0045263]; hydrolase activity [GO:0016787]; lipid binding [GO:0008289]; proton-transporting ATP synthase activity, rotational mechanism [GO:0046933]; ATP synthesis coupled proton transport [GO:0015986]
BB562_05690	1458.72	-0.00356751	0.140201	-0.0254456	0.9797	0.987499	CP016491.1	ATP synthase F0 subunit B	integral component of membrane [GO:0016021]; plasma membrane [GO:0005886]; proton-transporting ATP synthase complex, coupling factor F(o) [GO:0045263]; hydrolase activity [GO:0016787]; proton-transporting ATP synthase activity, rotational mechanism [GO:0046933]; ATP synthesis coupled proton transport [GO:0015986]
BB562_05695	3956.59	-0.0831193	0.163529	-0.508284	0.611254	0.734608	CP016491.1	F0F1 ATP synthase subunit delta	plasma membrane [GO:0005886]; proton-transporting ATP synthase complex, catalytic core F(1) [GO:0045261]; hydrolase activity [GO:0016787]; proton-transporting ATP synthase activity, rotational mechanism [GO:0046933]; ATP synthesis coupled proton transport [GO:0015986]
BB562_05700	12828.1	-0.150728	0.154174	-0.977643	0.328251	0.472209	CP016491.1	F0F1 ATP synthase subunit alpha	plasma membrane [GO:0005886]; proton-transporting ATP synthase complex, catalytic core F(1) [GO:0045261]; ATP binding [GO:0005524]; hydrolase activity [GO:0016787]; proton-transporting ATP synthase activity, rotational mechanism [GO:0046933]; ATP synthesis coupled proton transport [GO:0015986]
BB562_05705	6236.4	-0.213386	0.156665	-1.36205	0.173182	0.288532	CP016491.1	F0F1 ATP synthase subunit gamma	plasma membrane [GO:0005886]; proton-transporting ATP synthase complex, catalytic core F(1) [GO:0045261]; ATP binding [GO:0005524]; hydrolase activity [GO:0016787]; proton-transporting ATP synthase activity, rotational mechanism [GO:0046933]; plasma membrane ATP synthesis coupled proton transport [GO:0042777]
BB562_05710	15685.2	-0.136903	0.143766	-0.952261	0.340965	0.485252	CP016491.1	F0F1 ATP synthase subunit beta	plasma membrane [GO:0005886]; proton-transporting ATP synthase complex, catalytic core F(1) [GO:0045261]; ATP binding [GO:0005524]; proton-transporting ATP synthase activity, rotational mechanism [GO:0046933]; ATP synthesis coupled proton transport [GO:0015986]
BB562_05715	4819.13	-0.162287	0.14091	-1.15171	0.24944	0.385751	CP016491.1	F0F1 ATP synthase subunit epsilon	plasma membrane [GO:0005886]; proton-transporting ATP synthase complex, catalytic core F(1) [GO:0045261]; ATP binding [GO:0005524]; hydrolase activity [GO:0016787]; proton-transporting ATP synthase activity, rotational mechanism [GO:0046933]; ATP synthesis coupled proton transport [GO:0015986]
BB562_05720	5068.19	0.175687	0.120205	1.46157	0.14386	0.248624	CP016491.1	UDP-N-acetylglucosamine 1-carboxyvinyltransferase	cytoplasm [GO:0005737]; UDP-N-acetylglucosamine 1-carboxyvinyltransferase activity [GO:0008760]; cell cycle [GO:0007049]; cell division [GO:0051301]; cell wall organization [GO:0071555]; peptidoglycan biosynthetic process [GO:0009252]; regulation of cell shape [GO:0008360]; UDP-N-acetylgalactosamine biosynthetic process [GO:0019277]
BB562_05725	326.128	0.507119	0.136304	3.7205	0.000198829	0.000971081	CP016491.1	ribosomal protein acetylating enzyme	ribosome [GO:0005840]; N-acetyltransferase activity [GO:0008080]
BB562_05730	5036.68	-0.215002	0.09407	-2.28555	0.0222804	0.0546015	CP016491.1	rod shape-determining protein
BB562_05735	730.752	-0.152843	0.128153	-1.19267	0.233001	0.365617	CP016491.1	hypothetical protein
BB562_05740	2722.32	0.115964	0.089012	1.30279	0.192645	0.311707	CP016491.1	rod shape-determining protein RodA	integral component of membrane [GO:0016021]; cell division [GO:0051301]; regulation of cell shape [GO:0008360]
BB562_05745	1188.29	0.053968	0.107537	0.501856	0.615769	0.738232	CP016491.1	glycine cleavage system protein H	glycine cleavage complex [GO:0005960]; glycine decarboxylation via glycine cleavage system [GO:0019464]
BB562_05750	630.407	-0.47529	0.152161	-3.1236	0.00178651	0.00651536	CP016491.1	methionine ABC transporter ATP-binding protein	plasma membrane [GO:0005886]; ATP binding [GO:0005524]; ATPase activity [GO:0016887]; ATPase-coupled amino acid transmembrane transporter activity [GO:0015424]
BB562_05755	547.61	-0.398931	0.156253	-2.55311	0.0106765	0.0294345	CP016491.1	methionine ABC transporter permease	integral component of membrane [GO:0016021]; plasma membrane [GO:0005886]; transmembrane transport [GO:0055085]
BB562_05760	1464.9	-0.333139	0.105931	-3.14487	0.00166158	0.00613219	CP016491.1	methionine ABC transporter substrate-binding protein
BB562_05765	3336.7	-0.406095	0.141003	-2.88004	0.00397621	0.0129541	CP016491.1	L-lactate dehydrogenase	oxidoreductase activity, acting on the CH-OH group of donors, NAD or NADP as acceptor [GO:0016616]; carbohydrate metabolic process [GO:0005975]; carboxylic acid metabolic process [GO:0019752]
BB562_05770	569.348	-0.147653	0.121957	-1.2107	0.22601	0.35693	CP016491.1	hypothetical protein
BB562_05775	764.296	-0.211679	0.127191	-1.66426	0.0960612	0.181601	CP016491.1	alcohol dehydrogenase	oxidoreductase activity [GO:0016491]; zinc ion binding [GO:0008270]
BB562_05780	7970.78	-0.650641	0.117724	-5.52684	3.26055e-08	5.64778e-07	CP016491.1	D-alanine--D-alanine ligase A	cytoplasm [GO:0005737]; ATP binding [GO:0005524]; D-alanine-D-alanine ligase activity [GO:0008716]; metal ion binding [GO:0046872]; cell wall organization [GO:0071555]; peptidoglycan biosynthetic process [GO:0009252]; regulation of cell shape [GO:0008360]
BB562_05785	687.464	-0.665871	0.126702	-5.25542	1.47685e-07	1.97315e-06	CP016491.1	glycerophosphodiester phosphodiesterase	integral component of membrane [GO:0016021]; phosphoric diester hydrolase activity [GO:0008081]; lipid metabolic process [GO:0006629]
BB562_05790	3473.39	0.0953789	0.111607	0.854596	0.392775	0.54009	CP016491.1	transcriptional regulator	DNA binding [GO:0003677]
BB562_05795	3709.1	0.570017	0.0834562	6.83014	8.48335e-12	3.68363e-10	CP016491.1	universal stress protein UspA	cytoplasm [GO:0005737]
BB562_05800	278.755	0.317224	0.141844	2.23643	0.0253236	0.0608247	CP016491.1	hypothetical protein	integral component of membrane [GO:0016021]
BB562_05810	613.511	-0.484911	0.123637	-3.92205	8.77981e-05	0.000490927	CP016491.1	recombinase RarA	ATP binding [GO:0005524]; DNA binding [GO:0003677]; DNA replication [GO:0006260]
BB562_05815	532.168	0.514732	0.120641	4.26663	1.98449e-05	0.000135501	CP016491.1	bifunctional glutamate--cysteine ligase/glutathione synthetase	ATP binding [GO:0005524]; glutamate-cysteine ligase activity [GO:0004357]; glutathione biosynthetic process [GO:0006750]
BB562_05855	80.7158	-0.331344	0.218317	-1.51772	0.129085	0.227907	CP016491.1	transcriptional regulator	DNA-binding transcription factor activity [GO:0003700]
BB562_05860	284.629	-0.0464082	0.150138	-0.309103	0.757243	0.84597	CP016491.1	hypothetical protein	integral component of membrane [GO:0016021]
BB562_05865	1083.89	-0.450671	0.157442	-2.86246	0.00420368	0.0135996	CP016491.1	hypothetical protein
BB562_05870	51.7666	0.462444	0.277138	1.66864	0.0951886	0.180566	CP016491.1	hypothetical protein
BB562_05875	34.9855	0.226521	0.301153	0.752179	0.451944	0.597814	CP016491.1	hypothetical protein
BB562_05880	62.7667	0.241055	0.252267	0.955557	0.339296	0.484037	CP016491.1	hypothetical protein	DNA binding [GO:0003677]
BB562_05885	30181.6	-0.375628	0.0915941	-4.10101	4.11351e-05	0.00025863	CP016491.1	30S ribosomal protein S4	small ribosomal subunit [GO:0015935]; rRNA binding [GO:0019843]; structural constituent of ribosome [GO:0003735]; translation [GO:0006412]
BB562_05890	277.138	-0.321571	0.137647	-2.33621	0.0194805	0.0488155	CP016491.1	histidine kinase	kinase activity [GO:0016301]
BB562_05895	1764.04	-0.109939	0.116237	-0.945819	0.344241	0.487587	CP016491.1	septation ring formation regulator EzrA	integral component of membrane [GO:0016021]; plasma membrane [GO:0005886]; septin ring [GO:0005940]; division septum assembly [GO:0000917]; septin ring assembly [GO:0000921]
BB562_05900	2327.1	-0.0736341	0.135583	-0.543093	0.587066	0.716698	CP016491.1	aminotransferase V	transaminase activity [GO:0008483]
BB562_05905	4942.58	-0.585578	0.114369	-5.12009	3.05388e-07	3.62681e-06	CP016491.1	tRNA 4-thiouridine(8) synthase ThiI	cytoplasm [GO:0005737]; ATP binding [GO:0005524]; sulfurtransferase activity [GO:0016783]; tRNA adenylyltransferase activity [GO:0004810]; tRNA binding [GO:0000049]; thiamine biosynthetic process [GO:0009228]; thiamine diphosphate biosynthetic process [GO:0009229]; tRNA thio-modification [GO:0034227]
BB562_05910	334.715	0.993304	0.165648	5.99649	2.01631e-09	4.87245e-08	CP016491.1	glutamate--cysteine ligase	ATP binding [GO:0005524]; glutamate-cysteine ligase activity [GO:0004357]; glutathione biosynthetic process [GO:0006750]
BB562_05915	1401.9	0.0599602	0.127482	0.470342	0.63811	0.754599	CP016491.1	2-Cys peroxiredoxin	cell [GO:0005623]; thioredoxin peroxidase activity [GO:0008379]; cell redox homeostasis [GO:0045454]
BB562_05920	5244.97	-0.410155	0.141369	-2.90131	0.00371602	0.0122066	CP016491.1	valine--tRNA ligase	cytoplasm [GO:0005737]; aminoacyl-tRNA editing activity [GO:0002161]; ATP binding [GO:0005524]; valine-tRNA ligase activity [GO:0004832]; valyl-tRNA aminoacylation [GO:0006438]
BB562_05925	693.268	-0.345149	0.154672	-2.23149	0.0256489	0.0613939	CP016491.1	bifunctional folylpolyglutamate synthase/dihydrofolate synthase	ATP binding [GO:0005524]; tetrahydrofolylpolyglutamate synthase activity [GO:0004326]
BB562_05930	9.63554	0.898049	0.598331	1.50092	0.133375	0.233996	CP016491.1	DNA repair protein
BB562_05935	8404.66	-0.0718889	0.0987082	-0.728297	0.466432	0.612578	CP016491.1	rod shape-determining protein
BB562_05940	1065.93	-0.00324957	0.132216	-0.0245777	0.980392	0.987499	CP016491.1	rod shape-determining protein MreC	regulation of cell shape [GO:0008360]
BB562_05945	486.663	-0.0670715	0.139471	-0.480898	0.630589	0.749832	CP016491.1	rod shape-determining protein MreD	integral component of membrane [GO:0016021]; regulation of cell shape [GO:0008360]
BB562_05950	1159.46	-0.0409598	0.105104	-0.389708	0.696753	0.800114	CP016491.1	septum site-determining protein MinC	cell morphogenesis [GO:0000902]; division septum assembly [GO:0000917]; regulation of cell septum assembly [GO:1901891]
BB562_05955	1415.77	0.0129889	0.0982281	0.132232	0.894801	0.933778	CP016491.1	septum site-determining protein MinD	ATP binding [GO:0005524]; ATPase activity [GO:0016887]
BB562_05960	119.624	-0.90538	0.203672	-4.44528	8.77766e-06	6.77587e-05	CP016491.1	amino acid ABC transporter permease	ATP-binding cassette (ABC) transporter complex [GO:0043190]; transmembrane transporter activity [GO:0022857]; nitrogen compound transport [GO:0071705]
BB562_05965	186.69	-0.836418	0.160103	-5.22424	1.74876e-07	2.26038e-06	CP016491.1	polar amino acid ABC transporter ATP-binding protein	ATP binding [GO:0005524]; ATPase activity [GO:0016887]
BB562_05970	407.675	-0.773059	0.162635	-4.75335	2.00076e-06	1.93732e-05	CP016491.1	amino acid ABC transporter substrate-binding protein
BB562_05975	467.11	0.293122	0.146069	2.00673	0.0447785	0.0969155	CP016491.1	aspartate kinase	aspartate kinase activity [GO:0004072]; ATP binding [GO:0005524]; lysine biosynthetic process via diaminopimelate [GO:0009089]; threonine biosynthetic process [GO:0009088]
BB562_05980	1185.49	-0.270341	0.108808	-2.48457	0.0129707	0.0347594	CP016491.1	peptidase M16	catalytic activity [GO:0003824]; metal ion binding [GO:0046872]
BB562_05985	1089.42	-0.310979	0.12079	-2.57455	0.010037	0.0279767	CP016491.1	zinc protease	metal ion binding [GO:0046872]; peptidase activity [GO:0008233]
BB562_05990	3165.61	0.282258	0.108893	2.59208	0.00953979	0.0268875	CP016491.1	XRE family transcriptional regulator	integral component of membrane [GO:0016021]; DNA binding [GO:0003677]
BB562_05995	1867.19	0.0713167	0.108859	0.655131	0.512384	0.657393	CP016491.1	CDP-diacylglycerol--glycerol-3-phosphate 3-phosphatidyltransferase	integral component of membrane [GO:0016021]; CDP-diacylglycerol-glycerol-3-phosphate 3-phosphatidyltransferase activity [GO:0008444]; phospholipid biosynthetic process [GO:0008654]
BB562_06000	1043.24	-0.0972317	0.0894722	-1.08673	0.277158	0.416787	CP016491.1	competence/damage-inducible protein A
BB562_06005	12320.5	-0.55924	0.0969774	-5.76671	8.0835e-09	1.664e-07	CP016491.1	recombinase RecA	cytoplasm [GO:0005737]; ATP binding [GO:0005524]; damaged DNA binding [GO:0003684]; DNA-dependent ATPase activity [GO:0008094]; single-stranded DNA binding [GO:0003697]; DNA recombination [GO:0006310]; DNA repair [GO:0006281]; SOS response [GO:0009432]
BB562_06015	7313.25	-0.44282	0.111334	-3.97738	6.96782e-05	0.000401734	CP016491.1	ribonuclease Y	integral component of membrane [GO:0016021]; plasma membrane [GO:0005886]; endoribonuclease activity [GO:0004521]; RNA binding [GO:0003723]; mRNA catabolic process [GO:0006402]
BB562_06020	315.471	-0.0849437	0.141748	-0.599259	0.549	0.687239	CP016491.1	metallophosphoesterase	metal ion binding [GO:0046872]
BB562_06025	1006.71	-0.172098	0.105294	-1.63446	0.102162	0.190671	CP016491.1	DNA mismatch repair protein MutS	ATP binding [GO:0005524]; damaged DNA binding [GO:0003684]; mismatched DNA binding [GO:0030983]; mismatch repair [GO:0006298]
BB562_06030	1349.75	-0.213712	0.112169	-1.90527	0.0567447	0.118656	CP016491.1	DNA mismatch repair protein MutL	mismatch repair complex [GO:0032300]; ATP binding [GO:0005524]; ATPase activity [GO:0016887]; mismatched DNA binding [GO:0030983]; mismatch repair [GO:0006298]
BB562_06035	18.3821	0.36448	0.397031	0.918016	0.358611	0.503832	CP016491.1	hypothetical protein
BB562_06040	2051.44	0.361316	0.146939	2.45894	0.0139346	0.0368268	CP016491.1	hypothetical protein	integral component of membrane [GO:0016021]
BB562_06045	578.795	-0.112779	0.151097	-0.746399	0.455426	0.600893	CP016491.1	hypothetical protein
BB562_06050	776.52	-0.246558	0.113298	-2.1762	0.0295403	0.0689006	CP016491.1	Holliday junction DNA helicase RuvA	Holliday junction helicase complex [GO:0009379]; ATP binding [GO:0005524]; DNA binding [GO:0003677]; four-way junction helicase activity [GO:0009378]; DNA recombination [GO:0006310]; DNA repair [GO:0006281]; SOS response [GO:0009432]
BB562_06055	1631.25	-0.0738969	0.102909	-0.718078	0.472709	0.619066	CP016491.1	Holliday junction DNA helicase RuvB	ATP binding [GO:0005524]; DNA binding [GO:0003677]; four-way junction helicase activity [GO:0009378]; DNA recombination [GO:0006310]; DNA repair [GO:0006281]; SOS response [GO:0009432]
BB562_06060	2382.22	-0.0706888	0.115022	-0.61457	0.538839	0.679108	CP016491.1	tRNA preQ1(34) S-adenosylmethionine ribosyltransferase-isomerase QueA	cytoplasm [GO:0005737]; isomerase activity [GO:0016853]; transferase activity, transferring glycosyl groups [GO:0016757]; queuosine biosynthetic process [GO:0008616]
BB562_06065	1689.95	-0.431425	0.105438	-4.09175	4.2813e-05	0.000265575	CP016491.1	tRNA guanosine(34) transglycosylase Tgt	metal ion binding [GO:0046872]; queuine tRNA-ribosyltransferase activity [GO:0008479]; queuosine biosynthetic process [GO:0008616]; tRNA-guanine transglycosylation [GO:0101030]
BB562_06070	5877.45	-0.626007	0.113346	-5.523	3.33261e-08	5.71687e-07	CP016491.1	preprotein translocase subunit YajC	integral component of membrane [GO:0016021]
BB562_06075	685.785	-0.683243	0.144553	-4.72658	2.28328e-06	2.18049e-05	CP016491.1	DNA polymerase IV	cytoplasm [GO:0005737]; damaged DNA binding [GO:0003684]; DNA-directed DNA polymerase activity [GO:0003887]; magnesium ion binding [GO:0000287]; DNA repair [GO:0006281]; DNA-dependent DNA replication [GO:0006261]
BB562_06080	1578.01	-0.227313	0.0943655	-2.40886	0.0160024	0.0411679	CP016491.1	oligoribonuclease	nucleic acid binding [GO:0003676]
BB562_06085	2771.89	-0.240855	0.0960246	-2.50827	0.0121325	0.0328619	CP016491.1	DEAD/DEAH box helicase	cytoplasm [GO:0005737]; ATP binding [GO:0005524]; RNA binding [GO:0003723]; RNA helicase activity [GO:0003724]; response to cold [GO:0009409]; RNA catabolic process [GO:0006401]
BB562_06090	2977.7	-0.368119	0.135294	-2.72089	0.00651062	0.01956	CP016491.1	alanine--tRNA ligase	cytoplasm [GO:0005737]; alanine-tRNA ligase activity [GO:0004813]; ATP binding [GO:0005524]; metal ion binding [GO:0046872]; tRNA binding [GO:0000049]; alanyl-tRNA aminoacylation [GO:0006419]
BB562_06095	1177.11	-0.338898	0.147364	-2.29973	0.0214637	0.0527855	CP016491.1	hypothetical protein
BB562_06100	1555.25	-0.34273	0.0995585	-3.4425	0.000576366	0.00247179	CP016491.1	Holliday junction DNA helicase RuvA	cytoplasm [GO:0005737]; helicase activity [GO:0004386]; nuclease activity [GO:0004518]; rRNA 5'-end processing [GO:0000967]
BB562_06105	1240.29	-0.575752	0.124808	-4.61311	3.96682e-06	3.48854e-05	CP016491.1	hypothetical protein
BB562_06110	195.165	0.00455163	0.170506	0.0266948	0.978703	0.986871	CP016491.1	cell division protein FtsZ	cell division [GO:0051301]
BB562_06115	2071.09	-0.422983	0.119397	-3.54266	0.000396118	0.00177837	CP016491.1	endonuclease MutS2	ATP binding [GO:0005524]; ATPase activity [GO:0016887]; endonuclease activity [GO:0004519]; mismatched DNA binding [GO:0030983]; mismatch repair [GO:0006298]; negative regulation of DNA recombination [GO:0045910]
BB562_06120	4485.38	-1.05049	0.108078	-9.7197	2.48517e-22	6.27843e-20	CP016491.1	thioredoxin	cell [GO:0005623]; protein disulfide oxidoreductase activity [GO:0015035]; cell redox homeostasis [GO:0045454]; glycerol ether metabolic process [GO:0006662]
BB562_06125	682.996	0.577973	0.154947	3.73013	0.000191384	0.000941338	CP016491.1	hypothetical protein (pseudogene)
BB562_06130	547.567	0.220667	0.124601	1.77099	0.0765624	0.152303	CP016491.1	glutamate racemase	glutamate racemase activity [GO:0008881]; cell wall organization [GO:0071555]; peptidoglycan biosynthetic process [GO:0009252]; regulation of cell shape [GO:0008360]
BB562_06135	304.414	0.0205798	0.153723	0.133875	0.893501	0.93292	CP016491.1	non-canonical purine NTP pyrophosphatase%2C RdgB/HAM1 family	metal ion binding [GO:0046872]; nucleoside-triphosphatase activity [GO:0017111]; nucleoside-triphosphate diphosphatase activity [GO:0047429]; nucleotide binding [GO:0000166]; nucleotide metabolic process [GO:0009117]; purine nucleoside triphosphate catabolic process [GO:0009146]
BB562_06140	300.973	-0.00846524	0.130245	-0.0649949	0.948178	0.966258	CP016491.1	YfcE family phosphodiesterase	hydrolase activity [GO:0016787]; metal ion binding [GO:0046872]
BB562_06145	548.429	0.277244	0.163023	1.70064	0.0890105	0.171514	CP016491.1	hypothetical protein
BB562_06150	2589.27	-0.116195	0.108694	-1.06901	0.285064	0.426139	CP016491.1	2%2C3%2C4%2C5-tetrahydropyridine-2%2C6-dicarboxylate N-acetyltransferase	tetrahydrodipicolinate N-acetyltransferase activity [GO:0047200]; diaminopimelate biosynthetic process [GO:0019877]; lysine biosynthetic process via diaminopimelate [GO:0009089]
BB562_06155	5503.64	-0.187882	0.0862301	-2.17885	0.0293431	0.0685247	CP016491.1	N-acetyldiaminopimelate deacetylase	N-acetyldiaminopimelate deacetylase activity [GO:0050118]; diaminopimelate biosynthetic process [GO:0019877]; lysine biosynthetic process via diaminopimelate [GO:0009089]
BB562_06160	450.296	-0.297615	0.110271	-2.69894	0.006956	0.0206676	CP016491.1	mechanosensitive ion channel protein MscS	integral component of membrane [GO:0016021]; transmembrane transport [GO:0055085]
BB562_06165	1473.87	0.202973	0.147147	1.37939	0.167774	0.281209	CP016491.1	chemotaxis protein	integral component of membrane [GO:0016021]
BB562_06170	2144.76	0.171555	0.108454	1.58182	0.11369	0.206499	CP016491.1	hypothetical protein
BB562_06175	315.314	-0.200256	0.1276	-1.56941	0.116552	0.21046	CP016491.1	MerR family transcriptional regulator	DNA binding [GO:0003677]; regulation of transcription, DNA-templated [GO:0006355]
BB562_06180	43.1838	2.03622	0.333948	6.09743	1.07786e-09	2.82584e-08	CP016491.1	antiholin LrgB	integral component of membrane [GO:0016021]
BB562_06185	18.3103	3.24024	0.55078	5.883	4.02884e-09	8.81586e-08	CP016491.1	hypothetical protein	integral component of membrane [GO:0016021]; plasma membrane [GO:0005886]
BB562_06190	20.8065	0.158623	0.377938	0.419707	0.674699	0.784843	CP016491.1	DNA-binding response regulator	DNA binding [GO:0003677]; phosphorelay signal transduction system [GO:0000160]
BB562_06195	68.5676	1.30718	0.305122	4.28414	1.83451e-05	0.000126818	CP016491.1	sensor protein LytS	integral component of membrane [GO:0016021]; phosphorelay sensor kinase activity [GO:0000155]; cell wall organization [GO:0071555]
BB562_06200	2620.96	0.112439	0.0875012	1.285	0.198793	0.320073	CP016491.1	dipeptidase	hydrolase activity [GO:0016787]
BB562_06205	4265.41	-0.528345	0.0939526	-5.62352	1.871e-08	3.51319e-07	CP016491.1	catabolite control protein A	DNA binding [GO:0003677]; regulation of transcription, DNA-templated [GO:0006355]
BB562_06210	265.942	0.424651	0.138296	3.0706	0.00213632	0.00754363	CP016491.1	hypothetical protein
BB562_06215	67.6179	0.0597479	0.224276	0.266404	0.789928	0.869231	CP016491.1	hypothetical protein
BB562_06220	24.5323	0.127562	0.426155	0.299332	0.764687	0.851388	CP016491.1	hypothetical protein
BB562_06225	6254.64	-0.235788	0.0883855	-2.66772	0.0076368	0.0223182	CP016491.1	transcriptional regulator	cytoplasm [GO:0005737]; DNA binding [GO:0003677]; regulation of transcription, DNA-templated [GO:0006355]
BB562_06230	1325.59	-0.481403	0.128717	-3.74002	0.000184005	0.000917374	CP016491.1	ribokinase	cytoplasm [GO:0005737]; ATP binding [GO:0005524]; metal ion binding [GO:0046872]; ribokinase activity [GO:0004747]; D-ribose catabolic process [GO:0019303]
BB562_06235	9.38055	0.147341	0.52142	0.282577	0.777501	0.860142	CP016491.1	secretion protein E
BB562_06240	10.9684	-0.229682	0.559789	-0.410301	0.681585	0.789387	CP016491.1	secretion protein F	integral component of membrane [GO:0016021]
BB562_06245	2.24988	-0.324091	1.15603	-0.280349	0.77921	0.860862	CP016491.1	prepilin-type N-terminal cleavage/methylation domain-containing protein	integral component of membrane [GO:0016021]; type II protein secretion system complex [GO:0015627]; establishment of competence for transformation [GO:0030420]; protein secretion by the type II secretion system [GO:0015628]
BB562_06250	4.35454	0.756527	0.805691	0.938979	0.347742	0.491543	CP016491.1	type II secretion protein	integral component of membrane [GO:0016021]
BB562_06255	1.26658	-2.05316	2.14683	-0.956369	0.338886	0.483949	CP016491.1	histidine kinase	integral component of membrane [GO:0016021]; kinase activity [GO:0016301]
BB562_06260	4.76001	0.467679	0.946655	0.494033	0.621283	0.743239	CP016491.1	prepilin-type N-terminal cleavage/methylation domain-containing protein	integral component of membrane [GO:0016021]
BB562_06265	2119.88	-0.310521	0.123797	-2.50831	0.0121311	0.0328619	CP016491.1	DNA methyltransferase	DNA binding [GO:0003677]; N-methyltransferase activity [GO:0008170]; DNA methylation [GO:0006306]
BB562_06270	1549.69	-0.355701	0.108578	-3.27601	0.00105287	0.00416294	CP016491.1	amino acid permease	integral component of membrane [GO:0016021]; transmembrane transporter activity [GO:0022857]; amino acid transport [GO:0006865]
BB562_06275	219.384	0.0386908	0.162302	0.238388	0.81158	0.883588	CP016491.1	metallophosphatase
BB562_06280	1523.8	0.262988	0.0989878	2.65677	0.00788923	0.0229093	CP016491.1	multifunctional 2'%2C3'-cyclic-nucleotide 2'-phosphodiesterase/5'-nucleotidase/3'-nucleotidase	hydrolase activity, acting on ester bonds [GO:0016788]; metal ion binding [GO:0046872]; nucleotide binding [GO:0000166]; nucleotide catabolic process [GO:0009166]
BB562_06285	563.938	0.025761	0.135425	0.190223	0.849134	0.90377	CP016491.1	hypothetical protein
BB562_06290	1075.86	0.0788871	0.0975011	0.809089	0.418464	0.565344	CP016491.1	HAD family hydrolase	hydrolase activity [GO:0016787]
BB562_06295	1174.64	-0.119895	0.105748	-1.13378	0.256888	0.394851	CP016491.1	hypothetical protein	integral component of membrane [GO:0016021]
BB562_06300	1658.77	0.177972	0.16442	1.08242	0.279065	0.419427	CP016491.1	cytochrome O ubiquinol oxidase	integral component of membrane [GO:0016021]
BB562_06305	3666.7	-0.566149	0.112396	-5.03708	4.72697e-07	5.38371e-06	CP016491.1	peptidylprolyl isomerase	peptidyl-prolyl cis-trans isomerase activity [GO:0003755]
BB562_06310	297.243	0.0894472	0.122014	0.733089	0.463504	0.609308	CP016491.1	general stress protein	nucleic acid binding [GO:0003676]
BB562_06315	193.487	0.149982	0.153315	0.978258	0.327947	0.472209	CP016491.1	hypothetical protein
BB562_06445	40.7454	0.155954	0.301602	0.517086	0.605096	0.729528	CP016491.1	NUDIX hydrolase	hydrolase activity [GO:0016787]
BB562_06450	2037.4	-0.245392	0.138872	-1.76704	0.0772211	0.152956	CP016491.1	hypothetical protein
BB562_06455	432.012	0.322813	0.114807	2.81178	0.00492678	0.015401	CP016491.1	hypothetical protein
BB562_06465	6136.08	0.33918	0.12578	2.69661	0.00700485	0.0207532	CP016491.1	transcriptional regulator Spx	cytoplasm [GO:0005737]; negative regulation of transcription, DNA-templated [GO:0045892]
BB562_06470	6634.23	-0.169443	0.121628	-1.39312	0.163582	0.275679	CP016491.1	adaptor protein MecA	protein binding, bridging [GO:0030674]
BB562_06475	23.865	-0.763332	0.419889	-1.81794	0.0690737	0.140011	CP016491.1	competence protein
BB562_06480	1207.62	-0.34266	0.0938307	-3.6519	0.000260307	0.00122402	CP016491.1	oligoendopeptidase F	metal ion binding [GO:0046872]; metalloendopeptidase activity [GO:0004222]
BB562_06485	2026.96	-0.376819	0.143084	-2.63356	0.00844943	0.0241759	CP016491.1	dithiol-disulfide isomerase	isomerase activity [GO:0016853]
BB562_06490	516.39	0.278498	0.137863	2.02012	0.0433715	0.0944587	CP016491.1	GTP pyrophosphokinase	kinase activity [GO:0016301]; guanosine tetraphosphate metabolic process [GO:0015969]
BB562_06495	557.781	0.0497529	0.124917	0.398288	0.690418	0.795469	CP016491.1	NAD kinase	cytoplasm [GO:0005737]; ATP binding [GO:0005524]; metal ion binding [GO:0046872]; NAD+ kinase activity [GO:0003951]; NAD metabolic process [GO:0019674]; NADP biosynthetic process [GO:0006741]
BB562_06500	649.483	-0.283693	0.127078	-2.23244	0.0255858	0.0612955	CP016491.1	RNA pseudouridine synthase	pseudouridine synthase activity [GO:0009982]; RNA binding [GO:0003723]; pseudouridine synthesis [GO:0001522]
BB562_06505	794.217	0.195955	0.10703	1.83084	0.0671251	0.136961	CP016491.1	copper homeostasis protein CutC	cell [GO:0005623]; cytoplasm [GO:0005737]; copper ion binding [GO:0005507]; cellular copper ion homeostasis [GO:0006878]
BB562_06510	1153.15	0.510815	0.0977573	5.22534	1.73834e-07	2.2574e-06	CP016491.1	6-phosphogluconolactonase
BB562_06515	354.111	-0.217099	0.124843	-1.73898	0.082039	0.161007	CP016491.1	PTS glucose transporter subunit IIA	cytoplasm [GO:0005737]; protein-N(PI)-phosphohistidine-sugar phosphotransferase activity [GO:0008982]; phosphoenolpyruvate-dependent sugar phosphotransferase system [GO:0009401]
BB562_06520	1114.96	-0.290004	0.112028	-2.58867	0.00963465	0.0271273	CP016491.1	AI-2E family transporter	integral component of membrane [GO:0016021]
BB562_06525	213.531	-0.899601	0.194085	-4.6351	3.5677e-06	3.19827e-05	CP016491.1	30S ribosomal protein S14	ribosome [GO:0005840]; rRNA binding [GO:0019843]; structural constituent of ribosome [GO:0003735]; translation [GO:0006412]
BB562_06530	670.725	0.0345737	0.113416	0.30484	0.760488	0.848072	CP016491.1	23S rRNA methyltransferase	metal ion binding [GO:0046872]; methyltransferase activity [GO:0008168]; methylation [GO:0032259]
BB562_06535	861.855	0.232153	0.134068	1.7316	0.0833443	0.162994	CP016491.1	branched-chain amino acid transport system II carrier protein	integral component of membrane [GO:0016021]; plasma membrane [GO:0005886]; branched-chain amino acid transmembrane transporter activity [GO:0015658]
BB562_06540	576.852	-0.479517	0.154103	-3.11167	0.00186034	0.00670541	CP016491.1	NADH-flavin reductase
BB562_06545	1000.53	-0.295988	0.122375	-2.4187	0.015576	0.0403033	CP016491.1	tRNA (uridine(34)/cytosine(34/5-carboxymethylaminomethyluridine(34)-2'-O))-methyltransferase TrmL	cytoplasm [GO:0005737]; RNA binding [GO:0003723]; S-adenosylmethionine-dependent methyltransferase activity [GO:0008757]; tRNA methyltransferase activity [GO:0008175]
BB562_06550	1777.42	-0.584908	0.0918076	-6.37102	1.8778e-10	5.93002e-09	CP016491.1	cell division protein FtsK	integral component of membrane [GO:0016021]; ATP binding [GO:0005524]; DNA binding [GO:0003677]; cell division [GO:0051301]
BB562_06560	186.374	0.294097	0.192115	1.53084	0.125809	0.223116	CP016491.1	magnesium transporter	integral component of membrane [GO:0016021]; metal ion transmembrane transporter activity [GO:0046873]
BB562_06565	693.772	-0.104642	0.170213	-0.614771	0.538706	0.679108	CP016491.1	hypothetical protein	integral component of membrane [GO:0016021]
BB562_06570	887.403	0.619371	0.154314	4.01371	5.97709e-05	0.000354283	CP016491.1	cell division/cell wall cluster transcriptional repressor MraZ	cytoplasm [GO:0005737]; nucleoid [GO:0009295]; DNA binding [GO:0003677]; DNA-binding transcription factor activity [GO:0003700]; cell division [GO:0051301]
BB562_06575	1526	0.734155	0.11327	6.48144	9.08505e-11	3.07895e-09	CP016491.1	16S rRNA (cytosine(1402)-N(4))-methyltransferase	cytoplasm [GO:0005737]; rRNA (cytosine-N4-)-methyltransferase activity [GO:0071424]; rRNA base methylation [GO:0070475]
BB562_06580	464.441	0.550137	0.133345	4.12568	3.69642e-05	0.000235065	CP016491.1	cell division protein FtsL	cell division site [GO:0032153]; integral component of plasma membrane [GO:0005887]; FtsZ-dependent cytokinesis [GO:0043093]
BB562_06585	2351.93	-0.0532122	0.0796357	-0.668195	0.504009	0.649648	CP016491.1	penicillin-binding protein	integral component of membrane [GO:0016021]; penicillin binding [GO:0008658]
BB562_06590	1903.13	-0.147636	0.0938189	-1.57363	0.115573	0.208964	CP016491.1	phospho-N-acetylmuramoyl-pentapeptide-transferase	integral component of membrane [GO:0016021]; plasma membrane [GO:0005886]; phospho-N-acetylmuramoyl-pentapeptide-transferase activity [GO:0008963]; UDP-N-acetylmuramoyl-L-alanyl-D-glutamyl-meso-2,6-diaminopimelyl-D-alanyl-D-alanine:undecaprenyl-phosphate transferase activity [GO:0051992]; cell cycle [GO:0007049]; cell division [GO:0051301]; cell wall organization [GO:0071555]; peptidoglycan biosy…
BB562_06595	1546.93	0.156497	0.115312	1.35716	0.174731	0.290203	CP016491.1	UDP-N-acetylmuramoyl-L-alanine--D-glutamate ligase	cytoplasm [GO:0005737]; ATP binding [GO:0005524]; UDP-N-acetylmuramoylalanine-D-glutamate ligase activity [GO:0008764]; cell cycle [GO:0007049]; cell division [GO:0051301]; cell wall organization [GO:0071555]; peptidoglycan biosynthetic process [GO:0009252]; regulation of cell shape [GO:0008360]
BB562_06600	835.047	0.174026	0.121623	1.43087	0.152468	0.260212	CP016491.1	undecaprenyldiphospho-muramoylpentapeptide beta-N-acetylglucosaminyltransferase	plasma membrane [GO:0005886]; UDP-N-acetyl-D-glucosamine:N-acetylmuramoyl-L-alanyl-D-glutamyl-meso-2,6-diaminopimelyl-D-alanyl-D-alanine-diphosphoundecaprenol 4-beta-N-acetylglucosaminlytransferase activity [GO:0051991]; undecaprenyldiphospho-muramoylpentapeptide beta-N-acetylglucosaminyltransferase activity [GO:0050511]; carbohydrate metabolic process [GO:0005975]; cell cycle [GO:0007049]; cell …
BB562_06605	620.967	0.00460831	0.130753	0.0352445	0.971885	0.981497	CP016491.1	cell division protein FtsQ	cell division site [GO:0032153]; integral component of plasma membrane [GO:0005887]; FtsZ-dependent cytokinesis [GO:0043093]
BB562_06610	1851.26	-0.0973661	0.140408	-0.693451	0.488027	0.636427	CP016491.1	cell division protein FtsA	cell division site [GO:0032153]; cytoplasmic side of plasma membrane [GO:0009898]; FtsZ-dependent cytokinesis [GO:0043093]
BB562_06615	2542.59	-0.250306	0.151328	-1.65406	0.0981152	0.184231	CP016491.1	cell division protein FtsZ	cell division site [GO:0032153]; cytoplasm [GO:0005737]; GTP binding [GO:0005525]; GTPase activity [GO:0003924]; division septum assembly [GO:0000917]; FtsZ-dependent cytokinesis [GO:0043093]; protein polymerization [GO:0051258]
BB562_06620	635.252	-0.272588	0.15608	-1.74646	0.0807313	0.158777	CP016491.1	cell division protein SepF	cytoplasm [GO:0005737]; division septum assembly [GO:0000917]; FtsZ-dependent cytokinesis [GO:0043093]
BB562_06625	214.993	-0.332722	0.181853	-1.82962	0.0673063	0.13723	CP016491.1	cell division protein	integral component of membrane [GO:0016021]; cell division [GO:0051301]
BB562_06630	1016.02	-0.431172	0.154254	-2.7952	0.0051867	0.016051	CP016491.1	RNA-binding protein	RNA binding [GO:0003723]
BB562_06635	1656.2	-0.462894	0.128813	-3.59354	0.000326222	0.00150343	CP016491.1	cell division protein DivIVA	cytoplasm [GO:0005737]; cell cycle [GO:0007049]; cell division [GO:0051301]
BB562_06640	8432.83	-0.164791	0.0989829	-1.66484	0.0959437	0.181503	CP016491.1	isoleucine--tRNA ligase	cytoplasm [GO:0005737]; aminoacyl-tRNA editing activity [GO:0002161]; ATP binding [GO:0005524]; isoleucine-tRNA ligase activity [GO:0004822]; tRNA binding [GO:0000049]; zinc ion binding [GO:0008270]; isoleucyl-tRNA aminoacylation [GO:0006428]
BB562_06645	11.3448	0.451807	0.567779	0.795743	0.426181	0.57243	CP016491.1	ABC transporter ATP-binding protein	ATP binding [GO:0005524]; ATPase activity [GO:0016887]
BB562_06650	10.4053	0.728789	0.545014	1.33719	0.181159	0.297894	CP016491.1	multidrug ABC transporter permease	integral component of membrane [GO:0016021]
BB562_06655	112.541	0.710057	0.201229	3.52861	0.000417752	0.00186047	CP016491.1	transcriptional regulator	DNA binding [GO:0003677]
BB562_06660	106.881	0.776899	0.238446	3.25817	0.00112133	0.00438279	CP016491.1	hypothetical protein	integral component of membrane [GO:0016021]
BB562_06665	2709.73	-0.297247	0.136601	-2.17602	0.0295536	0.0689006	CP016491.1	diaminopimelate epimerase	cytoplasm [GO:0005737]; diaminopimelate epimerase activity [GO:0008837]; lysine biosynthetic process via diaminopimelate [GO:0009089]
BB562_06670	523.544	0.253146	0.139646	1.81277	0.0698674	0.141425	CP016491.1	ADP-ribose pyrophosphatase	hydrolase activity [GO:0016787]
BB562_06675	210.739	0.217877	0.185786	1.17274	0.240902	0.375894	CP016491.1	hypothetical protein	integral component of membrane [GO:0016021]
BB562_06680	856.797	0.0555655	0.111541	0.498162	0.61837	0.741031	CP016491.1	5'-methylthioadenosine/S-adenosylhomocysteine nucleosidase	adenosylhomocysteine nucleosidase activity [GO:0008782]; methylthioadenosine nucleosidase activity [GO:0008930]; L-methionine salvage from methylthioadenosine [GO:0019509]; nucleoside catabolic process [GO:0009164]
BB562_06685	1369.21	-0.0577736	0.0969145	-0.59613	0.551088	0.688613	CP016491.1	cysteine desulfurase NifS	catalytic activity [GO:0003824]
BB562_06690	302.856	-0.154436	0.161546	-0.955983	0.339081	0.483978	CP016491.1	cysteine desulfurase
BB562_06695	3498.1	-0.655396	0.109339	-5.99417	2.04533e-09	4.89999e-08	CP016491.1	tRNA 2-thiouridine(34) synthase MnmA	cytoplasm [GO:0005737]; ATP binding [GO:0005524]; sulfurtransferase activity [GO:0016783]; tRNA binding [GO:0000049]; tRNA modification [GO:0006400]
BB562_06700	360.562	0.194423	0.147	1.3226	0.185968	0.303163	CP016491.1	Trk family potassium uptake protein	integral component of membrane [GO:0016021]; cation transmembrane transporter activity [GO:0008324]
BB562_06705	222.927	-0.0512737	0.150947	-0.339679	0.734098	0.829629	CP016491.1	potassium transporter Trk	cation transmembrane transporter activity [GO:0008324]; potassium ion transport [GO:0006813]
BB562_06710	7.32067	-1.11036	0.668644	-1.66062	0.0967901	0.182607	CP016491.1	cell surface protein
BB562_06715	14.4346	-1.32895	0.468372	-2.83739	0.00454842	0.0144789	CP016491.1	cell surface protein	integral component of membrane [GO:0016021]
BB562_06720	27.9651	-0.399237	0.339997	-1.17424	0.2403	0.375166	CP016491.1	cell surface protein
BB562_06725	398.673	0.262835	0.120908	2.17384	0.0297171	0.0691658	CP016491.1	phosphoglycerate mutase
BB562_06730	297.579	0.301062	0.126867	2.37305	0.0176419	0.0448553	CP016491.1	hypothetical protein
BB562_06735	987.066	0.014385	0.119695	0.12018	0.904341	0.9395	CP016491.1	exodeoxyribonuclease V subunit alpha	5'-3' DNA helicase activity [GO:0043139]; ATP binding [GO:0005524]; DNA binding [GO:0003677]
BB562_06740	1545.22	0.0255183	0.10438	0.244475	0.806863	0.880358	CP016491.1	ribose-phosphate pyrophosphokinase	cytoplasm [GO:0005737]; ATP binding [GO:0005524]; kinase activity [GO:0016301]; magnesium ion binding [GO:0000287]; ribose phosphate diphosphokinase activity [GO:0004749]; 5-phosphoribose 1-diphosphate biosynthetic process [GO:0006015]; nucleoside metabolic process [GO:0009116]; nucleotide biosynthetic process [GO:0009165]; ribonucleoside monophosphate biosynthetic process [GO:0009156]
BB562_06745	9338.84	-0.578995	0.139395	-4.15362	3.27257e-05	0.000211732	CP016491.1	gamma-D-glutamyl-meso-diaminopimelate peptidase
BB562_06750	505.582	-0.138281	0.12486	-1.10748	0.268086	0.406666	CP016491.1	hypothetical protein
BB562_06755	1075.81	-0.426913	0.101831	-4.19239	2.76035e-05	0.000183517	CP016491.1	diacylglycerol kinase	NAD+ kinase activity [GO:0003951]
BB562_06760	5000.19	-0.436377	0.0950283	-4.59207	4.3887e-06	3.82326e-05	CP016491.1	ribonuclease J	cytoplasm [GO:0005737]; 5'-3' exoribonuclease activity [GO:0004534]; endoribonuclease activity [GO:0004521]; RNA binding [GO:0003723]; zinc ion binding [GO:0008270]; rRNA processing [GO:0006364]
BB562_06765	280.976	-0.492042	0.161483	-3.04702	0.00231126	0.00806907	CP016491.1	hypothetical protein
BB562_06770	645.897	0.732159	0.186353	3.92888	8.53432e-05	0.000478163	CP016491.1	hypothetical protein	integral component of membrane [GO:0016021]
BB562_06775	2365.95	-0.283546	0.133785	-2.11941	0.0340555	0.0774317	CP016491.1	peptide deformylase	metal ion binding [GO:0046872]; peptide deformylase activity [GO:0042586]; translation [GO:0006412]
BB562_06780	462.199	0.976162	0.296738	3.28964	0.00100314	0.00400537	CP016491.1	pyruvate dehydrogenase (acetyl-transferring) E1 component subunit alpha	pyruvate dehydrogenase (acetyl-transferring) activity [GO:0004739]; glycolytic process [GO:0006096]
BB562_06785	266.223	0.385322	0.279976	1.37627	0.168739	0.282485	CP016491.1	2-oxoisovalerate dehydrogenase	catalytic activity [GO:0003824]
BB562_06790	312.411	-0.282148	0.251088	-1.1237	0.261139	0.399179	CP016491.1	branched-chain alpha-keto acid dehydrogenase subunit E2	transferase activity, transferring acyl groups [GO:0016746]
BB562_06795	607.897	-0.546435	0.198769	-2.7491	0.00597594	0.0180709	CP016491.1	dihydrolipoyl dehydrogenase	cell [GO:0005623]; dihydrolipoyl dehydrogenase activity [GO:0004148]; electron transfer activity [GO:0009055]; flavin adenine dinucleotide binding [GO:0050660]; cell redox homeostasis [GO:0045454]
BB562_06800	548.33	-0.208235	0.122637	-1.69798	0.0895109	0.172146	CP016491.1	lactate dehydrogenase	oxidoreductase activity, acting on the CH-OH group of donors, NAD or NADP as acceptor [GO:0016616]; carbohydrate metabolic process [GO:0005975]
BB562_06805	179.446	-0.311465	0.146179	-2.13072	0.0331125	0.0758612	CP016491.1	hypothetical protein
BB562_06810	715.482	-0.161094	0.122509	-1.31496	0.188524	0.3062	CP016491.1	fructose 1%2C6-bisphosphatase	phosphatidylinositol phosphorylation [GO:0046854]
BB562_06815	17909.5	-0.557816	0.107137	-5.20658	1.92351e-07	2.44084e-06	CP016491.1	GTP-binding protein TypA	GTP binding [GO:0005525]; GTPase activity [GO:0003924]
BB562_06820	2978.86	0.23308	0.105181	2.216	0.0266917	0.063339	CP016491.1	Firmicu-CTERM sorting domain-containing protein (pseudogene)
BB562_06825	160.556	-0.658902	0.168438	-3.91183	9.15998e-05	0.000509111	CP016491.1	exosortase family protein XrtG	integral component of membrane [GO:0016021]
BB562_06830	366.464	-0.389679	0.148574	-2.6228	0.00872107	0.0248318	CP016491.1	putative glycosyltransferase%2C exosortase G system-associated	integral component of membrane [GO:0016021]; transferase activity [GO:0016740]
BB562_06835	632.52	-0.433967	0.112158	-3.86925	0.000109173	0.00058911	CP016491.1	hypothetical protein	integral component of membrane [GO:0016021]
BB562_06840	3.70594	0.838549	0.897564	0.934249	0.350175	0.493978	CP016491.1	hypothetical protein (pseudogene)
BB562_06845	959.066	0.375771	0.121991	3.08031	0.00206785	0.00735793	CP016491.1	cell division protein FtsW	integral component of membrane [GO:0016021]; cell division [GO:0051301]
BB562_06850	4575.19	0.140977	0.0843324	1.67168	0.0945869	0.179793	CP016491.1	pyruvate carboxylase	ATP binding [GO:0005524]; biotin binding [GO:0009374]; metal ion binding [GO:0046872]; pyruvate carboxylase activity [GO:0004736]; gluconeogenesis [GO:0006094]; pyruvate metabolic process [GO:0006090]
BB562_06855	220.01	0.715473	0.14949	4.78608	1.70074e-06	1.67009e-05	CP016491.1	hypothetical protein	cytoplasm [GO:0005737]
BB562_06860	491.768	0.49277	0.139783	3.52525	0.000423089	0.00187223	CP016491.1	16S rRNA (guanine(966)-N(2))-methyltransferase RsmD	methyltransferase activity [GO:0008168]; nucleic acid binding [GO:0003676]; rRNA methylation [GO:0031167]
BB562_06865	435.499	0.449029	0.140598	3.19371	0.00140458	0.00531453	CP016491.1	pantetheine-phosphate adenylyltransferase	cytoplasm [GO:0005737]; ATP binding [GO:0005524]; pantetheine-phosphate adenylyltransferase activity [GO:0004595]; coenzyme A biosynthetic process [GO:0015937]
BB562_06870	1112.87	0.311577	0.112648	2.76594	0.00567594	0.0173716	CP016491.1	peptidase	integral component of membrane [GO:0016021]; ATP binding [GO:0005524]; ATP-dependent peptidase activity [GO:0004176]; serine-type endopeptidase activity [GO:0004252]; protein catabolic process [GO:0030163]
BB562_06875	64.7483	0.156591	0.232205	0.674362	0.500081	0.646986	CP016491.1	competence protein ComEA	DNA binding [GO:0003677]; DNA repair [GO:0006281]
BB562_06880	372.1	0.617855	0.18536	3.33327	0.000858318	0.00349746	CP016491.1	ComE operon protein 2	dCMP deaminase activity [GO:0004132]; nucleic acid binding [GO:0003676]; zinc ion binding [GO:0008270]; pyrimidine nucleotide metabolic process [GO:0006220]
BB562_06885	543.78	0.132748	0.111107	1.19478	0.232173	0.364938	CP016491.1	DNA internalization-related competence protein ComEC/Rec2	integral component of membrane [GO:0016021]; establishment of competence for transformation [GO:0030420]
BB562_06890	489.416	-0.114617	0.150519	-0.761473	0.446374	0.593528	CP016491.1	DNA polymerase III subunit delta	DNA polymerase III complex [GO:0009360]; DNA binding [GO:0003677]; DNA-directed DNA polymerase activity [GO:0003887]; DNA replication [GO:0006260]
BB562_06895	12528.1	-1.04833	0.195763	-5.35512	8.55001e-08	1.22477e-06	CP016491.1	30S ribosomal protein S20	ribosome [GO:0005840]; rRNA binding [GO:0019843]; structural constituent of ribosome [GO:0003735]; translation [GO:0006412]
BB562_06900	9706.84	-0.420801	0.0954695	-4.4077	1.04472e-05	7.84671e-05	CP016491.1	30S ribosomal protein S15	ribosome [GO:0005840]; rRNA binding [GO:0019843]; structural constituent of ribosome [GO:0003735]; translation [GO:0006412]
BB562_06905	89.3143	-0.27411	0.245167	-1.11805	0.263544	0.401309	CP016491.1	MFS transporter	integral component of membrane [GO:0016021]; transmembrane transport [GO:0055085]
BB562_06910	2107.86	-0.283477	0.0967132	-2.93111	0.00337753	0.0113086	CP016491.1	4-hydroxy-tetrahydrodipicolinate synthase	cytoplasm [GO:0005737]; 4-hydroxy-tetrahydrodipicolinate synthase activity [GO:0008840]; diaminopimelate biosynthetic process [GO:0019877]; lysine biosynthetic process via diaminopimelate [GO:0009089]
BB562_06915	7506.52	-0.110239	0.0850031	-1.29688	0.194673	0.314533	CP016491.1	RNase J family beta-CASP ribonuclease	cytoplasm [GO:0005737]; 5'-3' exoribonuclease activity [GO:0004534]; endoribonuclease activity [GO:0004521]; RNA binding [GO:0003723]; zinc ion binding [GO:0008270]; rRNA processing [GO:0006364]
BB562_06920	152.673	-0.45476	0.188205	-2.41631	0.0156789	0.0404953	CP016491.1	hypothetical protein
BB562_06925	118033	-0.597527	0.111782	-5.34545	9.01905e-08	1.27609e-06	CP016491.1	translation elongation factor Tu	cytoplasm [GO:0005737]; GTP binding [GO:0005525]; GTPase activity [GO:0003924]; translation elongation factor activity [GO:0003746]
BB562_06930	20627.8	-1.48592	0.193754	-7.66911	1.73192e-14	1.41559e-12	CP016491.1	trigger factor	cytoplasm [GO:0005737]; peptidyl-prolyl cis-trans isomerase activity [GO:0003755]; cell cycle [GO:0007049]; cell division [GO:0051301]; protein folding [GO:0006457]; protein transport [GO:0015031]
BB562_06935	4186.54	-1.00921	0.124293	-8.11955	4.67928e-16	4.81619e-14	CP016491.1	ATP-dependent protease ATP-binding subunit ClpX	ATP binding [GO:0005524]; peptidase activity [GO:0008233]; protein dimerization activity [GO:0046983]; unfolded protein binding [GO:0051082]; zinc ion binding [GO:0008270]; protein folding [GO:0006457]
BB562_06940	908.693	-0.477447	0.0964263	-4.95142	7.36757e-07	8.22269e-06	CP016491.1	YihA family ribosome biogenesis GTP-binding protein	GTP binding [GO:0005525]; metal ion binding [GO:0046872]; division septum assembly [GO:0000917]
BB562_06945	477.442	-0.429339	0.139571	-3.07614	0.00209701	0.00743315	CP016491.1	nucleotide pyrophosphohydrolase	hydrolase activity [GO:0016787]
BB562_06950	2748.73	-1.51375	0.143585	-10.5426	5.49798e-26	1.69765e-23	CP016491.1	hypothetical protein
BB562_06955	688.07	-0.481511	0.161326	-2.9847	0.00283853	0.00969159	CP016491.1	ABC transporter permease	ATP-binding cassette (ABC) transporter complex [GO:0043190]; transmembrane transporter activity [GO:0022857]; nitrogen compound transport [GO:0071705]
BB562_06960	595.131	-0.641189	0.169807	-3.77598	0.000159381	0.000817198	CP016491.1	glutamine ABC transporter ATP-binding protein	ATP binding [GO:0005524]; ATPase activity [GO:0016887]; ATPase-coupled amino acid transmembrane transporter activity [GO:0015424]
BB562_06965	888.873	-0.580759	0.128743	-4.511	6.45228e-06	5.25832e-05	CP016491.1	excinuclease ABC subunit C	cytoplasm [GO:0005737]; excinuclease repair complex [GO:0009380]; DNA binding [GO:0003677]; excinuclease ABC activity [GO:0009381]; nucleotide-excision repair [GO:0006289]; SOS response [GO:0009432]
BB562_06970	41.5597	1.44583	0.333581	4.33426	1.46251e-05	0.000102894	CP016491.1	polysaccharide biosynthesis protein	integral component of membrane [GO:0016021]; lipopolysaccharide biosynthetic process [GO:0009103]
BB562_06975	27.1251	1.62756	0.35134	4.63245	3.61368e-06	3.22907e-05	CP016491.1	exopolysaccharide biosynthesis protein	extracellular polysaccharide biosynthetic process [GO:0045226]
BB562_06980	13.3683	2.11532	0.535451	3.95054	7.79757e-05	0.000443138	CP016491.1	tyrosine protein phosphatase	manganese ion binding [GO:0030145]; protein tyrosine phosphatase activity [GO:0004725]
BB562_06985	4.5423	0.0901973	0.745603	0.120972	0.903713	0.939199	CP016491.1	epimerase	catalytic activity [GO:0003824]; coenzyme binding [GO:0050662]
BB562_06990	2.74116	1.0258	1.03353	0.992518	0.320945	0.465018	CP016491.1	UDP-phosphate N-acetylgalactosaminyl-1-phosphate transferase	integral component of membrane [GO:0016021]; transferase activity [GO:0016740]
BB562_06995	6.36615	-1.21554	0.680964	-1.78503	0.0742572	0.148675	CP016491.1	glycosyl transferase family 1	transferase activity [GO:0016740]
BB562_07000	5.24457	-0.525895	0.79079	-0.665025	0.506035	0.651956	CP016491.1	glycosyl transferase family 1	transferase activity [GO:0016740]
BB562_07005	9.3782	-0.424785	0.562113	-0.755693	0.449834	0.595847	CP016491.1	polysaccharide polymerase	integral component of membrane [GO:0016021]
BB562_07010	11.0772	-0.851362	0.513831	-1.65689	0.0975414	0.183402	CP016491.1	glycosyl transferase family 2	transferase activity [GO:0016740]
BB562_07015	30.7242	-0.345536	0.300409	-1.15022	0.250054	0.38627	CP016491.1	hypothetical protein	integral component of membrane [GO:0016021]
BB562_07020	160.641	0.928937	0.224269	4.14206	3.44195e-05	0.000220396	CP016491.1	metallophosphoesterase	hydrolase activity [GO:0016787]
BB562_07025	7634.88	0.0216715	0.0898346	0.241238	0.809371	0.882401	CP016491.1	PTS fructose transporter subunit IIC	integral component of membrane [GO:0016021]; plasma membrane [GO:0005886]; carbohydrate:proton symporter activity [GO:0005351]; protein-N(PI)-phosphohistidine-fructose phosphotransferase system transporter activity [GO:0022877]; phosphoenolpyruvate-dependent sugar phosphotransferase system [GO:0009401]
BB562_07030	2908.51	0.270036	0.0806068	3.35004	0.000808	0.00331184	CP016491.1	1-phosphofructokinase	1-phosphofructokinase activity [GO:0008662]; ATP binding [GO:0005524]; tagatose-6-phosphate kinase activity [GO:0009024]; D-tagatose 6-phosphate catabolic process [GO:2001059]; lactose metabolic process [GO:0005988]
BB562_07035	1799.12	0.274421	0.0774292	3.54415	0.000393875	0.00177215	CP016491.1	DeoR family transcriptional regulator	DNA binding [GO:0003677]; DNA-binding transcription factor activity [GO:0003700]
BB562_07040	2703.98	-0.0538807	0.0910655	-0.59167	0.554072	0.691581	CP016491.1	GTPase ObgE	cytoplasm [GO:0005737]; GTP binding [GO:0005525]; GTPase activity [GO:0003924]; magnesium ion binding [GO:0000287]; ribosome biogenesis [GO:0042254]
BB562_07045	134.498	0.426732	0.211318	2.01938	0.0434473	0.0945499	CP016491.1	hypothetical protein
BB562_07050	616.68	-0.0110222	0.108786	-0.10132	0.919296	0.948302	CP016491.1	ribonuclease Z	3'-tRNA processing endoribonuclease activity [GO:0042781]; zinc ion binding [GO:0008270]
BB562_07055	540.615	0.00225613	0.104615	0.0215661	0.982794	0.988928	CP016491.1	short-chain dehydrogenase
BB562_07060	276.112	-0.0350209	0.175588	-0.199449	0.841911	0.90022	CP016491.1	hypothetical protein	integral component of plasma membrane [GO:0005887]
BB562_07065	2892.98	-0.312118	0.106716	-2.92475	0.00344738	0.0114871	CP016491.1	single-stranded-DNA-specific exonuclease RecJ	5'-3' exonuclease activity [GO:0008409]; nucleic acid binding [GO:0003676]; DNA recombination [GO:0006310]; DNA repair [GO:0006281]
BB562_07070	3499.3	-0.370979	0.10821	-3.42834	0.000607294	0.00259243	CP016491.1	adenine phosphoribosyltransferase	cytoplasm [GO:0005737]; adenine phosphoribosyltransferase activity [GO:0003999]; adenine salvage [GO:0006168]; AMP salvage [GO:0044209]; purine ribonucleoside salvage [GO:0006166]
BB562_07075	228.051	-0.235157	0.136922	-1.71745	0.0858971	0.166812	CP016491.1	transcriptional regulator
BB562_07080	9.66665	-0.0225317	0.582261	-0.038697	0.969132	0.981136	CP016491.1	MFS transporter	integral component of membrane [GO:0016021]; transmembrane transport [GO:0055085]
BB562_07085	1060.42	-0.23246	0.135672	-1.71339	0.0866403	0.167786	CP016491.1	hypothetical protein
BB562_07090	1.15528	0.462524	1.77155	0.261084	0.794028	0.872085	CP016491.1	hypothetical protein	integral component of membrane [GO:0016021]
BB562_07095	25.9131	0.0490231	0.328139	0.149397	0.88124	0.926393	CP016491.1	hypothetical protein
BB562_07100	670.06	0.262541	0.135556	1.93677	0.052773	0.111696	CP016491.1	hypothetical protein
BB562_07105	11.6553	-0.13358	0.534928	-0.249717	0.802806	0.878346	CP016491.1	antirepressor
BB562_07110	34.9892	-1.07197	0.417583	-2.56708	0.0102558	0.0285009	CP016491.1	transcriptional regulator	DNA binding [GO:0003677]
BB562_07115	30.3418	-1.39514	0.565867	-2.46549	0.0136826	0.0362479	CP016491.1	hypothetical protein (pseudogene)
BB562_07120	55.319	-1.15088	0.417816	-2.75451	0.0058781	0.0178527	CP016491.1	hypothetical protein
BB562_07125	46.894	-1.08809	0.365465	-2.97728	0.00290815	0.00990409	CP016491.1	hypothetical protein	DNA binding [GO:0003677]; DNA integration [GO:0015074]; DNA recombination [GO:0006310]
BB562_07175	53.398	-2.02329	0.376847	-5.36899	7.91786e-08	1.17667e-06	CP016491.1	tagatose-bisphosphate aldolase
BB562_07180	5.27886	-2.10389	0.907798	-2.31758	0.0204722	0.0507967	CP016491.1	hypothetical protein
BB562_07250	313.322	-1.24564	0.323774	-3.84725	0.000119452	0.000638381	CP016491.1	terminase
BB562_07255	1074.74	-1.20287	0.298269	-4.03284	5.51073e-05	0.000332198	CP016491.1	terminase
BB562_07315	109.838	-2.30687	0.623293	-3.70109	0.000214675	0.00103753	CP016491.1	peptidase M23
BB562_07330	144.085	-1.32555	0.359397	-3.68826	0.000225794	0.00108374	CP016491.1	hypothetical protein
BB562_07340	75.9023	-0.760565	0.220009	-3.45698	0.000546274	0.00235675	CP016491.1	hypothetical protein
BB562_07350	47.1833	-0.588183	0.284689	-2.06606	0.0388232	0.0862427	CP016491.1	endolysin	lysozyme activity [GO:0003796]; cell wall macromolecule catabolic process [GO:0016998]; peptidoglycan catabolic process [GO:0009253]
BB562_07355	69.1114	-0.169209	0.25167	-0.672345	0.501364	0.647834	CP016491.1	holin	integral component of membrane [GO:0016021]
BB562_07380	160.757	0.362384	0.165334	2.19183	0.028392	0.0665273	CP016491.1	hypothetical protein
BB562_07385	1512.1	0.421003	0.13632	3.08834	0.00201276	0.00718954	CP016491.1	glucosyl transferase family 2	integral component of membrane [GO:0016021]; transferase activity [GO:0016740]
BB562_07390	5.85152	1.04385	0.671742	1.55394	0.120199	0.215483	CP016491.1	hypothetical protein
BB562_07395	119.922	0.215501	0.191164	1.12731	0.259612	0.39728	CP016491.1	hypothetical protein
BB562_07400	569.072	0.167947	0.13116	1.28047	0.200378	0.322439	CP016491.1	hydroxymethylglutaryl-CoA synthase	hydroxymethylglutaryl-CoA synthase activity [GO:0004421]; isoprenoid biosynthetic process [GO:0008299]
BB562_07405	253.362	-0.0573676	0.143789	-0.39897	0.689915	0.795423	CP016491.1	hypothetical protein
BB562_07410	4932.09	-0.429989	0.108548	-3.96129	7.45454e-05	0.000426259	CP016491.1	repressor LexA	DNA binding [GO:0003677]; serine-type endopeptidase activity [GO:0004252]; DNA repair [GO:0006281]; DNA replication [GO:0006260]; negative regulation of transcription, DNA-templated [GO:0045892]; SOS response [GO:0009432]
BB562_07415	917.113	-0.343202	0.0915422	-3.74912	0.000177457	0.000893395	CP016491.1	hypothetical protein	cytoplasm [GO:0005737]
BB562_07420	1622.18	-0.328966	0.105393	-3.12132	0.0018004	0.00653639	CP016491.1	hypothetical protein	integral component of membrane [GO:0016021]; plasma membrane [GO:0005886]
BB562_07425	1078.12	0.0462689	0.155195	0.298134	0.765601	0.851723	CP016491.1	acyl-phosphate glycerol 3-phosphate acyltransferase	transferase activity, transferring acyl groups [GO:0016746]
BB562_07430	242.125	0.230589	0.141504	1.62956	0.103196	0.192083	CP016491.1	methyltransferase	methyltransferase activity [GO:0008168]; nucleic acid binding [GO:0003676]; methylation [GO:0032259]
BB562_07435	54.6505	-0.0204984	0.254194	-0.0806408	0.935728	0.958345	CP016491.1	hypothetical protein
BB562_07440	38692.6	-0.40321	0.135614	-2.97322	0.00294694	0.0100117	CP016491.1	lactate dehydrogenase	NAD binding [GO:0051287]; oxidoreductase activity, acting on the CH-OH group of donors, NAD or NADP as acceptor [GO:0016616]
BB562_07445	122.846	-0.0140993	0.293204	-0.0480871	0.961647	0.974884	CP016491.1	hypothetical protein	integral component of membrane [GO:0016021]
BB562_07450	2273.7	-0.125382	0.122149	-1.02646	0.304674	0.44751	CP016491.1	HAD family hydrolase	hydrolase activity [GO:0016787]
BB562_07455	32146.1	-0.541351	0.0970648	-5.57721	2.44409e-08	4.4981e-07	CP016491.1	30S ribosomal protein S2	small ribosomal subunit [GO:0015935]; structural constituent of ribosome [GO:0003735]; translation [GO:0006412]
BB562_07460	11855.5	-0.801108	0.109848	-7.2929	3.0336e-13	1.87342e-11	CP016491.1	translation elongation factor Ts	cytoplasm [GO:0005737]; translation elongation factor activity [GO:0003746]
BB562_07470	2804.75	-0.319057	0.101227	-3.1519	0.00162211	0.00601669	CP016491.1	UMP kinase	cytoplasm [GO:0005737]; ATP binding [GO:0005524]; UMP kinase activity [GO:0033862]; 'de novo' CTP biosynthetic process [GO:0044210]
BB562_07475	2290.83	-0.353319	0.108832	-3.24646	0.0011685	0.00454797	CP016491.1	ribosome recycling factor	cytoplasm [GO:0005737]; translational termination [GO:0006415]
BB562_07480	650.399	0.123551	0.114276	1.08117	0.279623	0.419911	CP016491.1	isoprenyl transferase	magnesium ion binding [GO:0000287]; prenyltransferase activity [GO:0004659]
BB562_07485	557.358	-0.00885149	0.120484	-0.073466	0.941435	0.961618	CP016491.1	CDP-diglyceride synthetase	integral component of membrane [GO:0016021]; phosphatidate cytidylyltransferase activity [GO:0004605]; CDP-diacylglycerol biosynthetic process [GO:0016024]
BB562_07490	1342.29	0.0314281	0.0913228	0.344143	0.730739	0.82746	CP016491.1	RIP metalloprotease RseP	integral component of membrane [GO:0016021]; plasma membrane [GO:0005886]; metal ion binding [GO:0046872]; metalloendopeptidase activity [GO:0004222]
BB562_07495	4882.2	-0.118812	0.100643	-1.18052	0.237792	0.371897	CP016491.1	proline--tRNA ligase	cytoplasm [GO:0005737]; aminoacyl-tRNA editing activity [GO:0002161]; ATP binding [GO:0005524]; proline-tRNA ligase activity [GO:0004827]; prolyl-tRNA aminoacylation [GO:0006433]
BB562_07500	2054.13	-0.0503947	0.108755	-0.463378	0.643094	0.757031	CP016491.1	PolC-type DNA polymerase III	cytoplasm [GO:0005737]; 3'-5' exonuclease activity [GO:0008408]; DNA binding [GO:0003677]; DNA-directed DNA polymerase activity [GO:0003887]; DNA-dependent DNA replication [GO:0006261]
BB562_07505	431.966	-0.245392	0.122156	-2.00884	0.0445538	0.0967304	CP016491.1	ribosome maturation factor RimP	cytoplasm [GO:0005737]; ribosomal small subunit biogenesis [GO:0042274]
BB562_07510	1676.09	-0.216001	0.113195	-1.90822	0.0563625	0.117945	CP016491.1	transcription termination/antitermination protein NusA	cytoplasm [GO:0005737]; DNA-binding transcription factor activity [GO:0003700]; RNA binding [GO:0003723]; DNA-templated transcription, termination [GO:0006353]; transcription antitermination [GO:0031564]
BB562_07515	357.38	-0.145677	0.143743	-1.01345	0.310845	0.454537	CP016491.1	DNA-binding protein	DNA binding [GO:0003677]
BB562_07520	319.743	-0.184177	0.168358	-1.09396	0.273972	0.41343	CP016491.1	hypothetical protein	RNA binding [GO:0003723]
BB562_07525	7269.28	-0.366814	0.120501	-3.04407	0.00233403	0.00812774	CP016491.1	translation initiation factor IF-2	cytoplasm [GO:0005737]; GTP binding [GO:0005525]; GTPase activity [GO:0003924]; translation initiation factor activity [GO:0003743]
BB562_07530	823.662	-0.337551	0.134486	-2.50994	0.0120751	0.0327703	CP016491.1	ribosome-binding factor A	cytoplasm [GO:0005737]; maturation of SSU-rRNA [GO:0030490]
BB562_07535	244.557	1.5999	0.232859	6.87069	6.3892e-12	2.95927e-10	CP016491.1	MFS transporter	integral component of membrane [GO:0016021]; transmembrane transporter activity [GO:0022857]; chorismate metabolic process [GO:0046417]
BB562_07540	146.853	1.53366	0.219335	6.99231	2.70396e-12	1.34184e-10	CP016491.1	chorismate synthase	chorismate synthase activity [GO:0004107]; aromatic amino acid family biosynthetic process [GO:0009073]; chorismate biosynthetic process [GO:0009423]
BB562_07545	34.2279	1.78963	0.352435	5.0779	3.81623e-07	4.41888e-06	CP016491.1	amino acid biosynthesis protein
BB562_07550	101.483	1.44314	0.269327	5.3583	8.40104e-08	1.20966e-06	CP016491.1	3-phosphoshikimate 1-carboxyvinyltransferase	cytoplasm [GO:0005737]; 3-phosphoshikimate 1-carboxyvinyltransferase activity [GO:0003866]; aromatic amino acid family biosynthetic process [GO:0009073]; chorismate biosynthetic process [GO:0009423]
BB562_07555	57.0862	1.26882	0.304909	4.16131	3.16433e-05	0.000207888	CP016491.1	prephenate dehydrogenase	prephenate dehydrogenase (NAD+) activity [GO:0008977]; prephenate dehydrogenase (NADP+) activity [GO:0004665]; tyrosine biosynthetic process [GO:0006571]
BB562_07560	15.5081	0.935202	0.422643	2.21275	0.0269152	0.0637114	CP016491.1	shikimate kinase	cytoplasm [GO:0005737]; ATP binding [GO:0005524]; magnesium ion binding [GO:0000287]; shikimate kinase activity [GO:0004765]; aromatic amino acid family biosynthetic process [GO:0009073]; chorismate biosynthetic process [GO:0009423]
BB562_07565	652.32	-0.0264353	0.11545	-0.228976	0.818888	0.887901	CP016491.1	tRNA pseudouridine(55) synthase TruB	RNA binding [GO:0003723]; tRNA pseudouridine synthase activity [GO:0106029]; tRNA pseudouridine synthesis [GO:0031119]
BB562_07570	949.7	-0.027307	0.107865	-0.253158	0.800146	0.87647	CP016491.1	riboflavin biosynthesis protein RibF	ATP binding [GO:0005524]; FMN adenylyltransferase activity [GO:0003919]; riboflavin kinase activity [GO:0008531]; FAD biosynthetic process [GO:0006747]; FMN biosynthetic process [GO:0009398]; riboflavin biosynthetic process [GO:0009231]
BB562_07575	878.281	-0.0591056	0.0922434	-0.640757	0.52168	0.665072	CP016491.1	alpha-acetolactate decarboxylase	acetolactate decarboxylase activity [GO:0047605]; acetoin biosynthetic process [GO:0045151]
BB562_07580	2330.94	-1.49289	0.177824	-8.39533	4.64576e-17	5.86844e-15	CP016491.1	heat-inducible transcriptional repressor HrcA	DNA binding [GO:0003677]; negative regulation of transcription, DNA-templated [GO:0045892]
BB562_07585	1077.17	-1.41756	0.185773	-7.63059	2.3369e-14	1.8555e-12	CP016491.1	nucleotide exchange factor GrpE	cytoplasm [GO:0005737]; adenyl-nucleotide exchange factor activity [GO:0000774]; chaperone binding [GO:0051087]; protein homodimerization activity [GO:0042803]; protein folding [GO:0006457]
BB562_07590	8584.22	-1.32884	0.201848	-6.58335	4.5996e-11	1.68188e-09	CP016491.1	molecular chaperone DnaK	ATP binding [GO:0005524]; unfolded protein binding [GO:0051082]; protein folding [GO:0006457]
BB562_07595	4465.12	-0.412047	0.0946846	-4.35179	1.35032e-05	9.74687e-05	CP016491.1	molecular chaperone DnaJ	cytoplasm [GO:0005737]; ATP binding [GO:0005524]; heat shock protein binding [GO:0031072]; unfolded protein binding [GO:0051082]; zinc ion binding [GO:0008270]; DNA replication [GO:0006260]; protein folding [GO:0006457]; response to heat [GO:0009408]
BB562_07605	4021.98	-0.983256	0.136999	-7.1771	7.12076e-13	3.88011e-11	CP016491.1	peptidase S12	integral component of membrane [GO:0016021]
BB562_07610	199.445	-1.05377	0.206758	-5.09662	3.45762e-07	4.03728e-06	CP016491.1	cytochrome C554	integral component of membrane [GO:0016021]
BB562_07615	4608.94	-0.649848	0.117185	-5.54547	2.9316e-08	5.18912e-07	CP016491.1	D-alanine--poly(phosphoribitol) ligase subunit 1	cytoplasm [GO:0005737]; ATP binding [GO:0005524]; D-alanine [D-alanyl carrier protein] ligase activity [GO:0047473]; lipoteichoic acid biosynthetic process [GO:0070395]
BB562_07620	3536.72	-0.587584	0.103428	-5.68108	1.33848e-08	2.65687e-07	CP016491.1	D-alanyl-lipoteichoic acid biosynthesis protein DltB	integral component of membrane [GO:0016021]; plasma membrane [GO:0005886]; lipoteichoic acid biosynthetic process [GO:0070395]
BB562_07625	655.428	-0.59937	0.126439	-4.74038	2.13315e-06	2.04414e-05	CP016491.1	D-alanine--poly(phosphoribitol) ligase subunit 2	cytoplasm [GO:0005737]; D-alanyl carrier activity [GO:0036370]; ligase activity [GO:0016874]; cell wall organization [GO:0071555]; lipoteichoic acid biosynthetic process [GO:0070395]
BB562_07630	5227.43	-0.559353	0.0844064	-6.6269	3.42801e-11	1.28736e-09	CP016491.1	D-alanyl-lipoteichoic acid biosynthesis protein DltD	integral component of membrane [GO:0016021]; plasma membrane [GO:0005886]; lipoteichoic acid biosynthetic process [GO:0070395]
BB562_07635	1998.44	-0.298045	0.0954587	-3.12224	0.00179483	0.00653144	CP016491.1	elongation factor 4	plasma membrane [GO:0005886]; GTP binding [GO:0005525]; GTPase activity [GO:0003924]; ribosome binding [GO:0043022]; translation elongation factor activity [GO:0003746]; positive regulation of translation [GO:0045727]
BB562_07650	793.889	0.298821	0.123841	2.41294	0.0158245	0.0407944	CP016491.1	hypothetical protein
BB562_07655	1309.69	-0.353691	0.131431	-2.69108	0.00712217	0.0210335	CP016491.1	hypothetical protein
BB562_07660	114.31	-0.426672	0.187512	-2.27544	0.0228793	0.0557733	CP016491.1	3-methyladenine DNA glycosylase	alkylbase DNA N-glycosylase activity [GO:0003905]; DNA binding [GO:0003677]; base-excision repair [GO:0006284]
BB562_07665	512.607	0.315184	0.137045	2.29985	0.0214565	0.0527855	CP016491.1	ribosomal protein L11 methyltransferase	cytoplasm [GO:0005737]; ribosome [GO:0005840]; protein methyltransferase activity [GO:0008276]
BB562_07670	338.677	0.0772824	0.142815	0.541138	0.588412	0.717748	CP016491.1	16S rRNA (uracil(1498)-N(3))-methyltransferase	cytoplasm [GO:0005737]; methyltransferase activity [GO:0008168]; methylation [GO:0032259]; rRNA processing [GO:0006364]
BB562_07675	953.007	-0.307215	0.137478	-2.23465	0.0254407	0.0610532	CP016491.1	hypothetical protein	integral component of membrane [GO:0016021]
BB562_07680	1673.05	-0.0253686	0.087427	-0.290169	0.771687	0.856285	CP016491.1	GTP pyrophosphokinase	hydrolase activity [GO:0016787]; kinase activity [GO:0016301]; guanosine tetraphosphate metabolic process [GO:0015969]
BB562_07685	331.287	-0.130084	0.125911	-1.03314	0.301538	0.444313	CP016491.1	D-tyrosyl-tRNA(Tyr) deacylase	cytoplasm [GO:0005737]; D-aminoacyl-tRNA deacylase activity [GO:0051499]; Gly-tRNA(Ala) hydrolase activity [GO:0106026]; Ser(Gly)-tRNA(Ala) hydrolase activity [GO:0043908]; tRNA binding [GO:0000049]; D-amino acid catabolic process [GO:0019478]
BB562_07690	139.92	0.13042	0.188505	0.691868	0.48902	0.636947	CP016491.1	phosphohydrolase	hydrolase activity [GO:0016787]
BB562_07695	70.3807	0.195393	0.225126	0.867925	0.385435	0.531929	CP016491.1	aminoglycoside phosphotransferase	kinase activity [GO:0016301]
BB562_07700	944.509	0.173491	0.0970452	1.78773	0.0738197	0.148333	CP016491.1	N-acetylmuramoyl-L-alanine amidase	extracellular region [GO:0005576]; integral component of membrane [GO:0016021]; N-acetylmuramoyl-L-alanine amidase activity [GO:0008745]; cell wall organization [GO:0071555]; peptidoglycan catabolic process [GO:0009253]
BB562_07705	1566.79	-0.413229	0.116599	-3.54401	0.000394094	0.00177215	CP016491.1	histidine--tRNA ligase	cytoplasm [GO:0005737]; ATP binding [GO:0005524]; histidine-tRNA ligase activity [GO:0004821]; histidyl-tRNA aminoacylation [GO:0006427]
BB562_07710	4016.89	-0.241676	0.0938919	-2.57398	0.0100535	0.0279946	CP016491.1	aspartate--tRNA ligase	cytoplasm [GO:0005737]; aspartate-tRNA ligase activity [GO:0004815]; ATP binding [GO:0005524]; nucleic acid binding [GO:0003676]; aspartyl-tRNA aminoacylation [GO:0006422]
BB562_07715	144.973	0.214259	0.164005	1.30642	0.191411	0.310345	CP016491.1	peptide-methionine (S)-S-oxide reductase	peptide-methionine (S)-S-oxide reductase activity [GO:0008113]; cellular protein modification process [GO:0006464]
BB562_07720	268.499	0.16752	0.167852	0.998021	0.318269	0.461864	CP016491.1	hypothetical protein	integral component of membrane [GO:0016021]
BB562_07725	250.428	0.716393	0.167569	4.27522	1.90947e-05	0.000131023	CP016491.1	glycosyl transferase	membrane [GO:0016020]; CDP-glycerol glycerophosphotransferase activity [GO:0047355]
BB562_07730	701.867	0.217137	0.11781	1.84311	0.0653133	0.133854	CP016491.1	deoxyribonuclease IV	deoxyribonuclease IV (phage-T4-induced) activity [GO:0008833]; DNA binding [GO:0003677]; zinc ion binding [GO:0008270]; DNA repair [GO:0006281]
BB562_07735	29.8775	-0.264136	0.353747	-0.746681	0.455256	0.600893	CP016491.1	short-chain dehydrogenase
BB562_07740	302.244	0.317562	0.135576	2.34231	0.0191646	0.0481107	CP016491.1	phosphoenolpyruvate synthase regulatory protein	ADP binding [GO:0043531]; ATP binding [GO:0005524]; phosphotransferase activity, phosphate group as acceptor [GO:0016776]; protein serine/threonine kinase activity [GO:0004674]; protein dephosphorylation [GO:0006470]
BB562_07745	8598.13	-0.529249	0.138167	-3.8305	0.000127881	0.000675632	CP016491.1	30S ribosomal protein S21	ribosome [GO:0005840]; structural constituent of ribosome [GO:0003735]; translation [GO:0006412]
BB562_07750	21375.6	-0.545382	0.141299	-3.85977	0.000113494	0.00061006	CP016491.1	hypothetical protein	carbon-nitrogen ligase activity, with glutamine as amido-N-donor [GO:0016884]
BB562_07755	929.162	-0.417092	0.136734	-3.05039	0.00228542	0.00798892	CP016491.1	phosphate starvation-inducible protein PhoH	ATP binding [GO:0005524]
BB562_07760	440.233	-0.320389	0.141929	-2.25739	0.0239835	0.0581082	CP016491.1	rRNA maturation RNase YbeY	cytoplasm [GO:0005737]; endoribonuclease activity [GO:0004521]; metalloendopeptidase activity [GO:0004222]; zinc ion binding [GO:0008270]; rRNA processing [GO:0006364]
BB562_07765	201.408	-0.272045	0.157304	-1.72943	0.0837323	0.163637	CP016491.1	UDP kinase	integral component of membrane [GO:0016021]; kinase activity [GO:0016301]; phospholipid biosynthetic process [GO:0008654]
BB562_07770	1317.28	-0.308925	0.107669	-2.86923	0.00411479	0.0133743	CP016491.1	GTPase Era	cytoplasm [GO:0005737]; plasma membrane [GO:0005886]; GTP binding [GO:0005525]; GTPase activity [GO:0003924]; small ribosomal subunit rRNA binding [GO:0070181]; ribosomal small subunit biogenesis [GO:0042274]
BB562_07775	745.329	-0.172322	0.111714	-1.54253	0.122945	0.219578	CP016491.1	DNA repair protein RecO	DNA recombination [GO:0006310]; DNA repair [GO:0006281]
BB562_07780	584.256	-0.733066	0.158985	-4.61091	4.00909e-06	3.51459e-05	CP016491.1	glycine--tRNA ligase subunit alpha	cytoplasm [GO:0005737]; ATP binding [GO:0005524]; glycine-tRNA ligase activity [GO:0004820]; glycyl-tRNA aminoacylation [GO:0006426]
BB562_07785	2232.11	-0.514925	0.134833	-3.81897	0.000134007	0.000703982	CP016491.1	glycine--tRNA ligase subunit beta	cytoplasm [GO:0005737]; ATP binding [GO:0005524]; glycine-tRNA ligase activity [GO:0004820]; glycyl-tRNA aminoacylation [GO:0006426]
BB562_07790	2699	-0.193755	0.0895459	-2.16375	0.0304834	0.0707714	CP016491.1	DNA primase	primosome complex [GO:1990077]; DNA binding [GO:0003677]; DNA primase activity [GO:0003896]; zinc ion binding [GO:0008270]
BB562_07795	5732.91	-0.367944	0.0871704	-4.22097	2.43253e-05	0.000163285	CP016491.1	RNA polymerase sigma factor RpoD	cytoplasm [GO:0005737]; DNA binding [GO:0003677]; DNA-binding transcription factor activity [GO:0003700]; sigma factor activity [GO:0016987]; transcription initiation from bacterial-type RNA polymerase promoter [GO:0001123]
BB562_07820	11.2604	0.223507	0.726527	0.307637	0.758359	0.846377	CP016491.1	hypothetical protein	integral component of membrane [GO:0016021]
BB562_07825	15.4779	0.0290646	0.451696	0.0643455	0.948695	0.966431	CP016491.1	MarR family transcriptional regulator	DNA-binding transcription factor activity [GO:0003700]
BB562_07830	2.00198	1.71938	1.38377	1.24253	0.21404	0.340869	CP016491.1	multidrug ABC transporter ATP-binding protein	ATP binding [GO:0005524]; ATPase activity [GO:0016887]
BB562_07835	4.21562	-0.0989956	0.774088	-0.127887	0.898239	0.936311	CP016491.1	multidrug ABC transporter permease	integral component of membrane [GO:0016021]
BB562_07840	37.921	-0.0927151	0.3732	-0.248433	0.8038	0.878579	CP016491.1	two-component sensor histidine kinase	integral component of membrane [GO:0016021]; phosphorelay sensor kinase activity [GO:0000155]; protein dimerization activity [GO:0046983]
BB562_07845	19.206	-0.1496	0.429119	-0.348621	0.727374	0.82505	CP016491.1	DNA-binding response regulator	DNA binding [GO:0003677]; phosphorelay signal transduction system [GO:0000160]; regulation of transcription, DNA-templated [GO:0006355]
BB562_07850	992.615	-0.00602597	0.124536	-0.0483873	0.961408	0.974884	CP016491.1	NADH oxidase (pseudogene)
BB562_07855	824.3	-0.666413	0.160225	-4.15924	3.19308e-05	0.000209282	CP016491.1	NADPH:quinone reductase	oxidoreductase activity [GO:0016491]; zinc ion binding [GO:0008270]
BB562_07860	171	1.91716	0.249417	7.68657	1.51131e-14	1.31248e-12	CP016491.1	LysR family transcriptional regulator	DNA binding [GO:0003677]; DNA-binding transcription factor activity [GO:0003700]
BB562_07865	6.60714	1.27767	0.743803	1.71776	0.0858413	0.166812	CP016491.1	hypothetical protein
BB562_07870	8.80032	0.410158	0.56741	0.722859	0.469767	0.616225	CP016491.1	NAD-dependent dehydratase
BB562_07875	128.917	0.731621	0.245003	2.98617	0.00282494	0.00966812	CP016491.1	alpha/beta hydrolase	hydrolase activity [GO:0016787]
BB562_07880	36.0194	0.518415	0.390858	1.32635	0.184723	0.301854	CP016491.1	hypothetical protein
BB562_07885	292.678	0.146645	0.185503	0.790524	0.429222	0.575957	CP016491.1	ArsR family transcriptional regulator
BB562_07890	45.2969	0.727777	0.390022	1.86599	0.0620427	0.128001	CP016491.1	transcriptional regulator	carbohydrate derivative binding [GO:0097367]; DNA binding [GO:0003677]; DNA-binding transcription factor activity [GO:0003700]; carbohydrate derivative metabolic process [GO:1901135]
BB562_07895	24.0634	0.37709	0.351515	1.07276	0.28338	0.424307	CP016491.1	maltose acetyltransferase	acetyltransferase activity [GO:0016407]
BB562_07900	30.5064	0.0519062	0.351866	0.147517	0.882724	0.926393	CP016491.1	phosphohydrolase	hydrolase activity [GO:0016787]
BB562_07905	8.11777	1.96876	0.675612	2.91404	0.00356787	0.0118319	CP016491.1	hypothetical protein
BB562_07910	7.83076	1.04072	0.645564	1.6121	0.10694	0.197427	CP016491.1	hypothetical protein (pseudogene)
BB562_07915	15.341	0.755925	0.427675	1.76752	0.0771409	0.152906	CP016491.1	hypothetical protein	hydrolase activity [GO:0016787]
BB562_07920	140.151	0.167847	0.179914	0.932932	0.350855	0.494686	CP016491.1	oxidoreductase
BB562_07925	124.213	0.349433	0.195674	1.78579	0.0741327	0.14864	CP016491.1	tannase
BB562_07930	57.1188	0.241093	0.23977	1.00552	0.314648	0.458524	CP016491.1	MarR family transcriptional regulator	DNA-binding transcription factor activity [GO:0003700]
BB562_07935	256.321	-0.218166	0.14612	-1.49306	0.135422	0.23684	CP016491.1	MFS transporter	integral component of membrane [GO:0016021]; transmembrane transport [GO:0055085]
BB562_07940	46.0909	-0.44222	0.270276	-1.63618	0.101801	0.19023	CP016491.1	MarR family transcriptional regulator
BB562_07945	8.07835	0.186793	0.566919	0.329489	0.741786	0.835938	CP016491.1	proline/glycine betaine ABC transporter ATP-binding protein	ATP binding [GO:0005524]; ATPase activity [GO:0016887]
BB562_07950	55.0634	0.212557	0.238576	0.890941	0.372961	0.518488	CP016491.1	glycine/betaine ABC transporter permease	ATP-binding cassette (ABC) transporter complex [GO:0043190]; transmembrane transporter activity [GO:0022857]
BB562_07955	86.6772	0.0371412	0.188807	0.196716	0.84405	0.90115	CP016491.1	quinone oxidoreductase	oxidoreductase activity [GO:0016491]
BB562_07960	6.46065	0.839689	0.674228	1.24541	0.212982	0.339769	CP016491.1	oxidoreductase	oxidoreductase activity [GO:0016491]
BB562_07965	4.22764	-0.067981	0.850818	-0.0799008	0.936316	0.958345	CP016491.1	hypothetical protein	extracellular matrix [GO:0031012]; metalloendopeptidase activity [GO:0004222]; zinc ion binding [GO:0008270]
BB562_07970	5.64982	0.172533	0.759639	0.227124	0.820327	0.888767	CP016491.1	hypothetical protein	integral component of membrane [GO:0016021]
BB562_07975	633.714	0.817278	0.144019	5.67478	1.3887e-08	2.73702e-07	CP016491.1	hypothetical protein	integral component of membrane [GO:0016021]
BB562_07980	149.67	-0.0133711	0.196602	-0.068011	0.945777	0.964519	CP016491.1	LysR family transcriptional regulator (pseudogene)
BB562_07985	15.0818	0.144105	0.41459	0.347585	0.728152	0.825595	CP016491.1	acyl transferase	transferase activity [GO:0016740]
BB562_07990	31.3966	-0.10554	0.327914	-0.321854	0.747563	0.840064	CP016491.1	malonate decarboxylase subunit alpha	transferase activity [GO:0016740]
BB562_07995	3.71082	-0.502398	0.88863	-0.565362	0.571828	0.70533	CP016491.1	malonate decarboxylase acyl carrier protein	cytoplasm [GO:0005737]
BB562_08000	36.0228	-0.728242	0.319738	-2.27762	0.0227493	0.0555539	CP016491.1	biotin-independent malonate decarboxylase subunit beta	carboxy-lyase activity [GO:0016831]; cellular carbohydrate metabolic process [GO:0044262]
BB562_08005	10.7839	0.882066	0.556608	1.58472	0.11303	0.205705	CP016491.1	malonate decarboxylase holo-[acyl-carrier-protein] synthase	nucleotidyltransferase activity [GO:0016779]
BB562_08010	15.779	0.590983	0.433461	1.36341	0.172755	0.288052	CP016491.1	filamentation induced by cAMP protein fic
BB562_08015	463.008	-0.445847	0.298747	-1.49239	0.135597	0.236997	CP016491.1	phosphoenolpyruvate synthase	ATP binding [GO:0005524]; metal ion binding [GO:0046872]; pyruvate, water dikinase activity [GO:0008986]; gluconeogenesis [GO:0006094]; pyruvate metabolic process [GO:0006090]
BB562_08020	21.9658	-1.49567	0.510119	-2.93199	0.00336792	0.0112901	CP016491.1	hypothetical protein	cell wall [GO:0005618]; extracellular region [GO:0005576]
BB562_08025	269.633	-0.166514	0.154439	-1.07819	0.280949	0.42112	CP016491.1	MarR family transcriptional regulator	DNA-binding transcription factor activity [GO:0003700]
BB562_08030	11.1132	-0.179948	0.521256	-0.34522	0.729929	0.827202	CP016491.1	ABC transporter ATP-binding protein	ATP binding [GO:0005524]; ATPase activity [GO:0016887]; daunorubicin transport [GO:0043215]; doxorubicin transport [GO:1900753]
BB562_08035	12.3313	0.0444757	0.496234	0.0896264	0.928584	0.953987	CP016491.1	GntR family transcriptional regulator	ATP-binding cassette (ABC) transporter complex [GO:0043190]; transmembrane transport [GO:0055085]
BB562_08040	59.2593	-0.365101	0.228158	-1.60021	0.109552	0.200777	CP016491.1	hypothetical protein
BB562_08045	1545.3	1.40288	0.21671	6.47351	9.57538e-11	3.20602e-09	CP016491.1	hypothetical protein	integral component of membrane [GO:0016021]
BB562_08050	337.862	0.124368	0.125233	0.993094	0.320664	0.464854	CP016491.1	SAM-dependent methyltransferase	tRNA (adenine-N1-)-methyltransferase activity [GO:0016429]
BB562_08055	608.615	0.0510225	0.111266	0.458562	0.646549	0.76005	CP016491.1	Nif3-like dinuclear metal center hexameric protein	metal ion binding [GO:0046872]
BB562_08060	1152.27	-0.0482244	0.0991619	-0.48632	0.62674	0.74645	CP016491.1	peptidase T	cytoplasm [GO:0005737]; metallopeptidase activity [GO:0008237]; tripeptide aminopeptidase activity [GO:0045148]; zinc ion binding [GO:0008270]; peptide catabolic process [GO:0043171]
BB562_08065	1553.96	-0.487842	0.088953	-5.48427	4.15182e-08	6.82717e-07	CP016491.1	ATP-dependent chaperone ClpB	cytoplasm [GO:0005737]; ATP binding [GO:0005524]; protein metabolic process [GO:0019538]; protein refolding [GO:0042026]; response to heat [GO:0009408]
BB562_08070	1582.51	-0.377654	0.150034	-2.51712	0.0118319	0.0321417	CP016491.1	hypothetical protein	integral component of membrane [GO:0016021]
BB562_08075	1015.28	-0.228	0.0927665	-2.45779	0.0139795	0.0368936	CP016491.1	DNA polymerase III subunit alpha	cytoplasm [GO:0005737]; 3'-5' exonuclease activity [GO:0008408]; DNA-directed DNA polymerase activity [GO:0003887]; DNA replication [GO:0006260]
BB562_08080	15573.2	-0.336131	0.079403	-4.23323	2.30362e-05	0.00015576	CP016491.1	6-phosphofructokinase	cytoplasm [GO:0005737]; 6-phosphofructokinase activity [GO:0003872]; ATP binding [GO:0005524]; metal ion binding [GO:0046872]; fructose 6-phosphate metabolic process [GO:0006002]
BB562_08085	61629.9	-0.486021	0.124654	-3.89897	9.66025e-05	0.000531601	CP016491.1	pyruvate kinase	kinase activity [GO:0016301]; magnesium ion binding [GO:0000287]; potassium ion binding [GO:0030955]; pyruvate kinase activity [GO:0004743]
BB562_08090	445.076	-0.293493	0.116373	-2.52202	0.0116684	0.0317907	CP016491.1	hypothetical protein	integral component of plasma membrane [GO:0005887]
BB562_08095	1342.18	-0.364004	0.0958813	-3.7964	0.00014681	0.000765453	CP016491.1	DNA-binding protein	DNA binding [GO:0003677]
BB562_08100	214.596	-0.167689	0.153595	-1.09176	0.27494	0.414124	CP016491.1	site-specific tyrosine recombinase XerD	cytoplasm [GO:0005737]; DNA binding [GO:0003677]; tyrosine-based site-specific recombinase activity [GO:0009037]; cell cycle [GO:0007049]; cell division [GO:0051301]; chromosome segregation [GO:0007059]; transposition, DNA-mediated [GO:0006313]
BB562_08105	110.183	0.136941	0.189489	0.722683	0.469874	0.616225	CP016491.1	RibT protein	transferase activity [GO:0016740]
BB562_08110	244.726	-0.186418	0.143632	-1.29789	0.194327	0.314156	CP016491.1	segregation and condensation protein A	cytoplasm [GO:0005737]; cell cycle [GO:0007049]; cell division [GO:0051301]; chromosome segregation [GO:0007059]; DNA replication [GO:0006260]
BB562_08115	474.121	0.173026	0.109214	1.58429	0.113128	0.205747	CP016491.1	SMC-Scp complex subunit ScpB	cytoplasm [GO:0005737]; cell division [GO:0051301]; chromosome separation [GO:0051304]; DNA replication [GO:0006260]
BB562_08120	566.29	-0.0268087	0.123081	-0.217814	0.827574	0.891061	CP016491.1	pseudouridine synthase	pseudouridine synthase activity [GO:0009982]; RNA binding [GO:0003723]; pseudouridine synthesis [GO:0001522]
BB562_08125	859.692	0.376914	0.13697	2.7518	0.00592683	0.0179615	CP016491.1	ECF transporter S component	integral component of membrane [GO:0016021]; plasma membrane [GO:0005886]; riboflavin transmembrane transporter activity [GO:0032217]
BB562_08130	310.344	0.0510188	0.127592	0.399857	0.689262	0.795423	CP016491.1	hypothetical protein
BB562_08135	456.242	-0.0934727	0.134977	-0.692511	0.488617	0.636898	CP016491.1	ATP-dependent DNA helicase	ATP binding [GO:0005524]; helicase activity [GO:0004386]; nucleic acid binding [GO:0003676]; DNA recombination [GO:0006310]
BB562_08140	3088.83	0.0496855	0.111095	0.447235	0.654705	0.768663	CP016491.1	peptidoglycan-binding protein	integral component of membrane [GO:0016021]
BB562_08145	2698.37	-0.0401175	0.089978	-0.445859	0.655699	0.76918	CP016491.1	cytidylate kinase	cytoplasm [GO:0005737]; ATP binding [GO:0005524]; cytidylate kinase activity [GO:0004127]; pyrimidine nucleotide metabolic process [GO:0006220]
BB562_08150	37487.4	-0.543019	0.0965195	-5.626	1.84435e-08	3.48669e-07	CP016491.1	30S ribosomal protein S1	ribosome [GO:0005840]; nucleic acid binding [GO:0003676]
BB562_08155	3438.49	-0.498591	0.112194	-4.44399	8.83049e-06	6.79777e-05	CP016491.1	ribosome biogenesis GTPase Der	GTP binding [GO:0005525]; ribosome biogenesis [GO:0042254]
BB562_08160	35623.5	-0.466053	0.125248	-3.72104	0.000198402	0.000970701	CP016491.1	DNA-binding protein	DNA binding [GO:0003677]; chromosome condensation [GO:0030261]
BB562_08165	1043.59	-0.563425	0.103423	-5.44775	5.10117e-08	8.29014e-07	CP016491.1	hypothetical protein
BB562_08170	785.396	-0.298496	0.0976273	-3.0575	0.00223189	0.00785116	CP016491.1	HAD family hydrolase	hydrolase activity [GO:0016787]
BB562_08175	866.641	0.113395	0.0956579	1.18542	0.235851	0.36959	CP016491.1	4-hydroxy-tetrahydrodipicolinate reductase	cytoplasm [GO:0005737]; 4-hydroxy-tetrahydrodipicolinate reductase [GO:0008839]; NAD binding [GO:0051287]; NADP binding [GO:0050661]; oxidoreductase activity, acting on CH or CH2 groups, NAD or NADP as acceptor [GO:0016726]; diaminopimelate biosynthetic process [GO:0019877]; lysine biosynthetic process via diaminopimelate [GO:0009089]
BB562_08180	1285.86	0.0010899	0.10509	0.0103711	0.991725	0.994588	CP016491.1	CCA tRNA nucleotidyltransferase	ATP binding [GO:0005524]; ATP:3'-cytidine-cytidine-tRNA adenylyltransferase activity [GO:0052929]; CTP:3'-cytidine-tRNA cytidylyltransferase activity [GO:0052928]; CTP:tRNA cytidylyltransferase activity [GO:0052927]; magnesium ion binding [GO:0000287]; tRNA binding [GO:0000049]; tRNA cytidylyltransferase activity [GO:0016437]; RNA repair [GO:0042245]; tRNA 3'-terminal CCA addition [GO:0001680]
BB562_08185	904.021	0.225456	0.104373	2.16009	0.0307653	0.0711881	CP016491.1	hypothetical protein
BB562_08190	1046.71	0.107432	0.0927757	1.15798	0.246872	0.383058	CP016491.1	multidrug ABC transporter ATP-binding protein	cytoplasm [GO:0005737]; ATP binding [GO:0005524]; ATPase activity [GO:0016887]; DNA binding [GO:0003677]; valine-tRNA ligase activity [GO:0004832]; valyl-tRNA aminoacylation [GO:0006438]
BB562_08195	706.701	-0.00526706	0.104202	-0.0505468	0.959687	0.974413	CP016491.1	thymidylate synthase	cytoplasm [GO:0005737]; thymidylate synthase activity [GO:0004799]; dTMP biosynthetic process [GO:0006231]; dTTP biosynthetic process [GO:0006235]; methylation [GO:0032259]
BB562_08200	333.965	-0.0935676	0.125531	-0.745375	0.456045	0.60121	CP016491.1	dihydrofolate reductase	dihydrofolate reductase activity [GO:0004146]; NADP binding [GO:0050661]; glycine biosynthetic process [GO:0006545]; one-carbon metabolic process [GO:0006730]; tetrahydrofolate biosynthetic process [GO:0046654]
BB562_08205	1759.54	-0.295435	0.101424	-2.91287	0.00358127	0.0118621	CP016491.1	fatty acid-binding protein DegV	lipid binding [GO:0008289]
BB562_08210	551.803	0.187034	0.120288	1.55488	0.119974	0.21538	CP016491.1	ethanolamine utilization protein EutQ	integral component of membrane [GO:0016021]
BB562_08215	524.399	0.5	0.163714	3.0541	0.00225739	0.00792359	CP016491.1	hypothetical protein	integral component of membrane [GO:0016021]
BB562_08220	121.259	0.395478	0.228986	1.72709	0.0841523	0.164227	CP016491.1	hypothetical protein
BB562_08225	1608.36	0.152406	0.0956852	1.59278	0.111209	0.203322	CP016491.1	peptidase S41	integral component of membrane [GO:0016021]; serine-type peptidase activity [GO:0008236]
BB562_08230	514.068	-0.0891328	0.159926	-0.557336	0.577298	0.708805	CP016491.1	MFS transporter	integral component of membrane [GO:0016021]; transmembrane transport [GO:0055085]
BB562_08235	38.4341	-0.249241	0.283902	-0.877913	0.379991	0.526418	CP016491.1	LysR family transcriptional regulator	DNA binding [GO:0003677]; DNA-binding transcription factor activity [GO:0003700]
BB562_08240	136.712	-0.349949	0.170897	-2.04772	0.0405877	0.0894475	CP016491.1	5-methyltetrahydropteroyltriglutamate--homocysteine methyltransferase	methyltransferase activity [GO:0008168]; methylation [GO:0032259]
BB562_08245	294.876	-0.105986	0.148917	-0.71171	0.476645	0.623046	CP016491.1	ribosome biogenesis GTPase YlqF	cytoplasm [GO:0005737]; GTP binding [GO:0005525]
BB562_08250	252.065	0.015781	0.147223	0.107192	0.914637	0.94525	CP016491.1	ribonuclease HII	cytoplasm [GO:0005737]; manganese ion binding [GO:0030145]; RNA binding [GO:0003723]; RNA-DNA hybrid ribonuclease activity [GO:0004523]; RNA catabolic process [GO:0006401]
BB562_08255	239.319	0.0488674	0.155896	0.313462	0.753929	0.843127	CP016491.1	DNA protecting protein DprA	DNA mediated transformation [GO:0009294]
BB562_08260	3705.68	0.396963	0.11016	3.6035	0.000313963	0.00145175	CP016491.1	DNA topoisomerase I	chromosome [GO:0005694]; DNA binding [GO:0003677]; DNA topoisomerase type I (single strand cut, ATP-independent) activity [GO:0003917]; metal ion binding [GO:0046872]; DNA topological change [GO:0006265]
BB562_08265	2699.44	-0.0521852	0.102789	-0.50769	0.611671	0.734608	CP016491.1	methylenetetrahydrofolate--tRNA-(uracil(54)-C(5))-methyltransferase (FADH(2)-oxidizing) TrmFO	cytoplasm [GO:0005737]; 5,10-methylenetetrahydrofolate-dependent tRNA (m5U54) methyltransferase activity [GO:0030698]; flavin adenine dinucleotide binding [GO:0050660]; methylenetetrahydrofolate-tRNA-(uracil-5-)-methyltransferase (FADH2-oxidizing) activity [GO:0047151]
BB562_08270	800.973	0.588447	0.154556	3.80733	0.000140475	0.000736569	CP016491.1	tyrosine recombinase XerC	cytoplasm [GO:0005737]; DNA binding [GO:0003677]; tyrosine-based site-specific recombinase activity [GO:0009037]; cell cycle [GO:0007049]; cell division [GO:0051301]; chromosome segregation [GO:0007059]; transposition, DNA-mediated [GO:0006313]
BB562_08275	351.41	0.525453	0.145752	3.60511	0.000312015	0.00144515	CP016491.1	HslU--HslV peptidase proteolytic subunit	HslUV protease complex [GO:0009376]; proteasome core complex [GO:0005839]; metal ion binding [GO:0046872]; threonine-type endopeptidase activity [GO:0004298]; proteolysis involved in cellular protein catabolic process [GO:0051603]
BB562_08280	1362.1	0.318095	0.110843	2.86978	0.00410751	0.0133662	CP016491.1	HslU--HslV peptidase ATPase subunit	HslUV protease complex [GO:0009376]; ATP binding [GO:0005524]; ATPase activity [GO:0016887]; peptidase activity, acting on L-amino acid peptides [GO:0070011]
BB562_08285	1097.62	0.0970106	0.0996593	0.973423	0.330343	0.474676	CP016491.1	galactose mutarotase	carbohydrate binding [GO:0030246]; isomerase activity [GO:0016853]; carbohydrate metabolic process [GO:0005975]
BB562_08290	1541.12	-0.105123	0.133975	-0.78465	0.432659	0.57945	CP016491.1	acyl-phosphate glycerol 3-phosphate acyltransferase	integral component of membrane [GO:0016021]; plasma membrane [GO:0005886]; acyl-phosphate glycerol-3-phosphate acyltransferase activity [GO:0043772]; phospholipid biosynthetic process [GO:0008654]
BB562_08295	2020.17	0.198044	0.165096	1.19957	0.230307	0.362209	CP016491.1	DNA topoisomerase IV subunit B	chromosome [GO:0005694]; ATP binding [GO:0005524]; DNA binding [GO:0003677]; DNA topoisomerase type II (double strand cut, ATP-hydrolyzing) activity [GO:0003918]; chromosome segregation [GO:0007059]; DNA topological change [GO:0006265]
BB562_08300	1735.96	-0.55017	0.215853	-2.54882	0.0108089	0.0297405	CP016491.1	DNA topoisomerase IV subunit A	chromosome [GO:0005694]; extrinsic component of plasma membrane [GO:0019897]; ATP binding [GO:0005524]; DNA binding [GO:0003677]; DNA topoisomerase type II (double strand cut, ATP-hydrolyzing) activity [GO:0003918]; chromosome segregation [GO:0007059]; DNA topological change [GO:0006265]
BB562_08305	4224.56	-0.391439	0.127212	-3.07706	0.0020905	0.00742762	CP016491.1	LysR family transcriptional regulator	DNA binding [GO:0003677]; DNA-binding transcription factor activity [GO:0003700]
BB562_08310	6159.69	-0.258548	0.0957374	-2.7006	0.00692151	0.0205941	CP016491.1	manganese-dependent inorganic pyrophosphatase	cytoplasm [GO:0005737]; metal ion binding [GO:0046872]; pyrophosphatase activity [GO:0016462]
BB562_08315	325.76	-0.611426	0.168335	-3.6322	0.000281018	0.00131252	CP016491.1	peptide-methionine (R)-S-oxide reductase	peptide-methionine (R)-S-oxide reductase activity [GO:0033743]; protein repair [GO:0030091]; response to oxidative stress [GO:0006979]
BB562_08320	697.802	-0.833357	0.155878	-5.34621	8.98152e-08	1.27609e-06	CP016491.1	peptide-methionine (S)-S-oxide reductase	peptide-methionine (S)-S-oxide reductase activity [GO:0008113]; cellular protein modification process [GO:0006464]
BB562_08325	23.6821	1.29147	0.424308	3.04371	0.00233683	0.00812774	CP016491.1	hypothetical protein
BB562_08330	66.4307	0.520068	0.279277	1.86219	0.0625759	0.128909	CP016491.1	integrase	DNA binding [GO:0003677]; DNA integration [GO:0015074]
BB562_08340	6.07013	0.725609	0.682232	1.06358	0.287519	0.428196	CP016491.1	flavodoxin	electron transfer activity [GO:0009055]; FMN binding [GO:0010181]
BB562_08345	73.0509	-0.0783061	0.23012	-0.340284	0.733643	0.829452	CP016491.1	oxidoreductase
BB562_08350	88.8051	0.294469	0.218166	1.34975	0.177097	0.293123	CP016491.1	Zn-dependent alcohol dehydrogenase	oxidoreductase activity [GO:0016491]; zinc ion binding [GO:0008270]
BB562_08355	28.699	0.184379	0.327528	0.562942	0.573474	0.706734	CP016491.1	hypothetical protein	FMN binding [GO:0010181]
BB562_08360	13.4689	0.0987665	0.444561	0.222167	0.824184	0.890672	CP016491.1	hypothetical protein (pseudogene)
BB562_08365	11.0402	1.28387	0.605047	2.12193	0.0338438	0.077188	CP016491.1	glycosyl transferase family 2	integral component of membrane [GO:0016021]; transferase activity [GO:0016740]
BB562_08370	51.938	0.278879	0.330622	0.843499	0.398949	0.54561	CP016491.1	hypothetical protein	integral component of membrane [GO:0016021]
BB562_08375	31.5664	-0.331431	0.338118	-0.980225	0.326975	0.472209	CP016491.1	pyridine nucleotide-disulfide oxidoreductase	cell [GO:0005623]; electron transfer activity [GO:0009055]; flavin adenine dinucleotide binding [GO:0050660]; cell redox homeostasis [GO:0045454]
BB562_08380	192.62	-0.432384	0.155311	-2.78399	0.00536954	0.0165238	CP016491.1	MarR family transcriptional regulator	DNA-binding transcription factor activity [GO:0003700]
BB562_08385	221.714	-0.67673	0.170111	-3.97817	6.94476e-05	0.000401237	CP016491.1	GNAT family N-acetyltransferase	N-acetyltransferase activity [GO:0008080]
BB562_08390	1564.63	0.114877	0.102495	1.12081	0.262371	0.40062	CP016491.1	ribitolphosphotransferase	membrane [GO:0016020]; CDP-glycerol glycerophosphotransferase activity [GO:0047355]
BB562_08395	486.397	0.141026	0.150292	0.938352	0.348064	0.491748	CP016491.1	ribitolphosphotransferase	membrane [GO:0016020]; CDP-glycerol glycerophosphotransferase activity [GO:0047355]
BB562_08400	488.741	0.558931	0.175443	3.18583	0.00144338	0.00541092	CP016491.1	ribitol-5-phosphate dehydrogenase	ribitol-5-phosphate 2-dehydrogenase activity [GO:0050256]; zinc ion binding [GO:0008270]; cell wall organization [GO:0071555]; poly(ribitol phosphate) teichoic acid biosynthetic process [GO:1902012]
BB562_08415	273.239	0.38742	0.159438	2.42991	0.0151025	0.0394295	CP016491.1	2-C-methyl-D-erythritol 4-phosphate cytidylyltransferase (pseudogene)
BB562_08420	125.918	0.725322	0.192685	3.76428	0.000167028	0.00085225	CP016491.1	hypothetical protein	integral component of membrane [GO:0016021]
BB562_08425	245.102	0.19105	0.135667	1.40822	0.159065	0.269209	CP016491.1	lactate permease	integral component of plasma membrane [GO:0005887]; lactate transmembrane transporter activity [GO:0015129]
BB562_08430	74.2443	0.449216	0.216689	2.07309	0.0381642	0.0849826	CP016491.1	hypothetical protein
BB562_08435	574.663	-0.0757405	0.123422	-0.613671	0.539433	0.679241	CP016491.1	hypothetical protein
BB562_08440	1005.19	0.178788	0.133164	1.34262	0.179396	0.296046	CP016491.1	amino acid permease	membrane [GO:0016020]; transmembrane transporter activity [GO:0022857]
BB562_08445	744.18	0.0513829	0.124919	0.411331	0.68083	0.789387	CP016491.1	DUF368 domain-containing protein	integral component of membrane [GO:0016021]
BB562_08450	95.9835	0.0570143	0.196401	0.290296	0.77159	0.856285	CP016491.1	cyclic nucleotide-binding protein	integral component of membrane [GO:0016021]
BB562_08455	328.29	-0.549547	0.126583	-4.3414	1.4158e-05	0.000100225	CP016491.1	hypothetical protein
BB562_08460	236.711	-0.638358	0.168943	-3.77853	0.000157755	0.000810354	CP016491.1	hypothetical protein
BB562_08465	176.202	-0.162717	0.171345	-0.949646	0.342292	0.486562	CP016491.1	MFS transporter	integral component of membrane [GO:0016021]; transmembrane transport [GO:0055085]
BB562_08470	154.434	-0.00065117	0.181572	-0.00358629	0.997139	0.997498	CP016491.1	DUF4931 domain-containing protein	UDP-glucose:hexose-1-phosphate uridylyltransferase activity [GO:0008108]; zinc ion binding [GO:0008270]; galactose catabolic process via UDP-galactose [GO:0033499]
BB562_08475	1091.62	-0.366775	0.131387	-2.79157	0.00524535	0.0162145	CP016491.1	RNA-binding protein
BB562_08480	2409.53	-0.282038	0.148485	-1.89943	0.0575078	0.120071	CP016491.1	hypothetical protein	integral component of membrane [GO:0016021]
BB562_08485	111.485	-0.120406	0.218383	-0.551354	0.581391	0.712069	CP016491.1	hypothetical protein	integral component of membrane [GO:0016021]
BB562_08490	666.791	-0.527519	0.135829	-3.88369	0.000102883	0.000557336	CP016491.1	GNAT family N-acetyltransferase	glucosamine 6-phosphate N-acetyltransferase activity [GO:0004343]; UDP-N-acetylglucosamine biosynthetic process [GO:0006048]
BB562_08495	1962.41	-0.43106	0.1302	-3.31076	0.000930425	0.0037547	CP016491.1	fatty acid-binding protein DegV	lipid binding [GO:0008289]
BB562_08500	167.869	-0.233543	0.151272	-1.54386	0.122621	0.219141	CP016491.1	MarR family transcriptional regulator	DNA-binding transcription factor activity [GO:0003700]
BB562_08505	351.175	-0.516738	0.138174	-3.73975	0.000184201	0.000917374	CP016491.1	hypothetical protein
BB562_08510	7.44992	0.687203	0.605419	1.13509	0.256339	0.394226	CP016491.1	ABC transporter permease	integral component of membrane [GO:0016021]; transmembrane transport [GO:0055085]
BB562_08515	6.13976	1.44126	0.656654	2.19485	0.0281746	0.0661852	CP016491.1	ABC transporter ATP-binding protein	ATP binding [GO:0005524]; ATPase activity [GO:0016887]
BB562_08520	53.2231	0.976916	0.280797	3.47908	0.000503133	0.00218812	CP016491.1	transcriptional regulator
BB562_08525	12.4377	0.826611	0.478595	1.72716	0.0841384	0.164227	CP016491.1	LuxR family transcriptional regulator
BB562_08530	30.8261	-0.0911848	0.329123	-0.277054	0.781739	0.862426	CP016491.1	chloramphenicol acetyltransferase CAT	chloramphenicol O-acetyltransferase activity [GO:0008811]
BB562_08535	94.7463	0.259022	0.229643	1.12793	0.259348	0.39728	CP016491.1	hypothetical protein
BB562_08540	117.816	0.37953	0.164396	2.30862	0.0209644	0.0517868	CP016491.1	phosphoglycerate mutase	catalytic activity [GO:0003824]
BB562_08545	1665.34	-0.0135197	0.106904	-0.126466	0.899363	0.93678	CP016491.1	hypothetical protein	integral component of membrane [GO:0016021]
BB562_08550	1574.45	0.244144	0.0995837	2.45165	0.0142203	0.0374226	CP016491.1	carbamoyl-phosphate-synthetase	ATP binding [GO:0005524]; carbamoyl-phosphate synthase (glutamine-hydrolyzing) activity [GO:0004088]; metal ion binding [GO:0046872]; 'de novo' UMP biosynthetic process [GO:0044205]
BB562_08555	436.82	0.727968	0.182346	3.99224	6.5451e-05	0.000383616	CP016491.1	carbamoyl phosphate synthase small subunit	ATP binding [GO:0005524]; carbamoyl-phosphate synthase (glutamine-hydrolyzing) activity [GO:0004088]; 'de novo' pyrimidine nucleobase biosynthetic process [GO:0006207]; 'de novo' UMP biosynthetic process [GO:0044205]; arginine biosynthetic process [GO:0006526]; glutamine metabolic process [GO:0006541]
BB562_08560	149.65	0.772046	0.227337	3.39604	0.000683694	0.00285712	CP016491.1	bifunctional pyr operon transcriptional regulator/uracil phosphoribosyltransferase	RNA binding [GO:0003723]; uracil phosphoribosyltransferase activity [GO:0004845]; DNA-templated transcription, termination [GO:0006353]; nucleoside metabolic process [GO:0009116]
BB562_08565	529.259	-0.151279	0.123494	-1.22499	0.220581	0.349682	CP016491.1	pseudouridine synthase	pseudouridine synthase activity [GO:0009982]; RNA binding [GO:0003723]; pseudouridine synthesis [GO:0001522]
BB562_08570	130.013	-0.289308	0.189308	-1.52824	0.126452	0.223971	CP016491.1	signal peptidase II	integral component of membrane [GO:0016021]; plasma membrane [GO:0005886]; aspartic-type endopeptidase activity [GO:0004190]
BB562_08575	3785.46	-0.0249293	0.121446	-0.205271	0.837361	0.89708	CP016491.1	formate--tetrahydrofolate ligase	ATP binding [GO:0005524]; formate-tetrahydrofolate ligase activity [GO:0004329]; tetrahydrofolate interconversion [GO:0035999]
BB562_08580	388.826	0.701101	0.201462	3.48006	0.000501295	0.00218354	CP016491.1	hypothetical protein	integral component of membrane [GO:0016021]
BB562_08585	48.9219	0.0865593	0.264907	0.326753	0.743855	0.837251	CP016491.1	ribonuclease HI	nucleic acid binding [GO:0003676]; RNA-directed DNA polymerase activity [GO:0003964]; RNA-DNA hybrid ribonuclease activity [GO:0004523]
BB562_08590	1057.13	0.251725	0.0977056	2.57637	0.00998448	0.0278724	CP016491.1	oxidoreductase	oxidoreductase activity [GO:0016491]
BB562_08595	743.282	0.503902	0.148852	3.38525	0.000711132	0.00294521	CP016491.1	hypothetical protein	integral component of membrane [GO:0016021]
BB562_08600	53.7168	0.942636	0.242696	3.88402	0.000102743	0.000557336	CP016491.1	ABC transporter ATP-binding protein	ATP binding [GO:0005524]; ATPase activity [GO:0016887]
BB562_08605	73.8542	1.14986	0.256486	4.48314	7.35532e-06	5.85686e-05	CP016491.1	hypothetical protein	integral component of membrane [GO:0016021]
BB562_08610	88.4046	0.228229	0.215534	1.0589	0.289645	0.43067	CP016491.1	glycosyl hydrolase family 25	lysozyme activity [GO:0003796]; cell wall macromolecule catabolic process [GO:0016998]; peptidoglycan catabolic process [GO:0009253]
BB562_08615	134.928	0.531564	0.165933	3.20349	0.00135773	0.00518419	CP016491.1	glycosyl transferase	transferase activity [GO:0016740]
BB562_08620	14.6094	0.582523	0.435583	1.33734	0.181111	0.297894	CP016491.1	hypothetical protein
BB562_08625	39.0554	-1.32491	0.304527	-4.35072	1.35694e-05	9.76928e-05	CP016491.1	esterase	serine-type peptidase activity [GO:0008236]
BB562_08640	557.685	0.617752	0.133514	4.62685	3.71266e-06	3.29632e-05	CP016491.1	RNA methyltransferase	methyltransferase activity [GO:0008168]; RNA binding [GO:0003723]; methylation [GO:0032259]
BB562_08650	4743.66	-0.528715	0.121812	-4.34041	1.42217e-05	0.00010031	CP016491.1	cell division protein GpsB	cytoplasm [GO:0005737]; cell cycle [GO:0007049]; cell division [GO:0051301]; regulation of cell shape [GO:0008360]
BB562_08655	216.697	0.420346	0.150783	2.78775	0.0053075	0.0163702	CP016491.1	hypothetical protein
BB562_08660	878.064	-0.184874	0.124734	-1.48215	0.138301	0.241115	CP016491.1	Holliday junction resolvase RecU	cytoplasm [GO:0005737]; crossover junction endodeoxyribonuclease activity [GO:0008821]; magnesium ion binding [GO:0000287]; nucleic acid binding [GO:0003676]; chromosome segregation [GO:0007059]; DNA recombination [GO:0006310]; DNA repair [GO:0006281]
BB562_08665	3539.41	0.0133124	0.0899128	0.148059	0.882296	0.926393	CP016491.1	carboxypeptidase	integral component of membrane [GO:0016021]; carboxypeptidase activity [GO:0004180]; penicillin binding [GO:0008658]; transferase activity [GO:0016740]
BB562_08670	24.1263	-1.83564	0.451353	-4.06698	4.76263e-05	0.000292817	CP016491.1	iron ABC transporter ATP-binding protein	ATP-binding cassette (ABC) transporter complex [GO:0043190]; ATP binding [GO:0005524]; ATPase activity [GO:0016887]; transmembrane transporter activity [GO:0022857]
BB562_08675	18.0689	-1.06802	0.479809	-2.22594	0.0260183	0.0619852	CP016491.1	iron ABC transporter substrate-binding protein	metal ion binding [GO:0046872]
BB562_08680	25.0772	-0.840763	0.361496	-2.32579	0.0200298	0.0499218	CP016491.1	iron ABC transporter permease	integral component of membrane [GO:0016021]; plasma membrane [GO:0005886]; transmembrane transport [GO:0055085]
BB562_08685	298.746	-1.38029	0.515044	-2.67994	0.00736349	0.0217	CP016491.1	universal stress protein UspA
BB562_08690	16.2179	0.440197	0.425632	1.03422	0.301033	0.443805	CP016491.1	metal ABC transporter substrate-binding protein
BB562_08695	7.74617	0.309036	0.661381	0.46726	0.640314	0.75624	CP016491.1	methionine ABC transporter permease	integral component of membrane [GO:0016021]; plasma membrane [GO:0005886]; transmembrane transport [GO:0055085]
BB562_08700	14.3198	0.749419	0.506679	1.47908	0.139119	0.241934	CP016491.1	phosphate ABC transporter ATP-binding protein	plasma membrane [GO:0005886]; ATP binding [GO:0005524]; ATPase activity [GO:0016887]; ATPase-coupled amino acid transmembrane transporter activity [GO:0015424]; methionine transport [GO:0015821]
BB562_08705	847.891	-0.0496811	0.102803	-0.483264	0.628908	0.748462	CP016491.1	DNA replication protein DnaD
BB562_08710	5658.77	-0.102472	0.0961916	-1.06529	0.286745	0.427732	CP016491.1	asparagine--tRNA ligase	cytoplasm [GO:0005737]; asparagine-tRNA ligase activity [GO:0004816]; ATP binding [GO:0005524]; nucleic acid binding [GO:0003676]; asparaginyl-tRNA aminoacylation [GO:0006421]
BB562_08715	1966.06	-0.0473629	0.0932956	-0.507665	0.611688	0.734608	CP016491.1	aspartate aminotransferase	pyridoxal phosphate binding [GO:0030170]; transaminase activity [GO:0008483]; biosynthetic process [GO:0009058]
BB562_08720	732.882	0.0275317	0.11531	0.238763	0.811289	0.883588	CP016491.1	hypothetical protein
BB562_08725	1723.64	-0.0813607	0.0978075	-0.831846	0.405496	0.55201	CP016491.1	diguanylate cyclase	3'-5' exonuclease activity [GO:0008408]; ATP binding [GO:0005524]; DNA binding [GO:0003677]; DNA-directed DNA polymerase activity [GO:0003887]; helicase activity [GO:0004386]; DNA replication [GO:0006260]
BB562_08730	14.0293	0.305794	0.457626	0.668218	0.503995	0.649648	CP016491.1	hypothetical protein
BB562_08735	432.061	0.322818	0.171322	1.88428	0.0595276	0.123269	CP016491.1	mevalonate kinase	cytoplasm [GO:0005737]; ATP binding [GO:0005524]; mevalonate kinase activity [GO:0004496]; isoprenoid biosynthetic process [GO:0008299]
BB562_08740	614.866	0.283807	0.135715	2.0912	0.0365104	0.0818244	CP016491.1	diphosphomevalonate decarboxylase	cytosol [GO:0005829]; ATP binding [GO:0005524]; diphosphomevalonate decarboxylase activity [GO:0004163]; isopentenyl diphosphate biosynthetic process, mevalonate pathway [GO:0019287]
BB562_08745	1542.79	0.381197	0.144438	2.63917	0.00831089	0.0239089	CP016491.1	phosphomevalonate kinase	ATP binding [GO:0005524]; kinase activity [GO:0016301]
BB562_08750	738.048	-0.0252269	0.110424	-0.228456	0.819292	0.887992	CP016491.1	type 2 isopentenyl-diphosphate Delta-isomerase	cytoplasm [GO:0005737]; FMN binding [GO:0010181]; isopentenyl-diphosphate delta-isomerase activity [GO:0004452]; magnesium ion binding [GO:0000287]; NADPH binding [GO:0070402]; oxidoreductase activity [GO:0016491]; isoprenoid biosynthetic process [GO:0008299]
BB562_08765	1.15608	0.168155	1.54121	0.109106	0.913118	0.945086	CP016491.1	3-isopropylmalate dehydratase large subunit	3-isopropylmalate dehydratase activity [GO:0003861]; 4 iron, 4 sulfur cluster binding [GO:0051539]; metal ion binding [GO:0046872]; leucine biosynthetic process [GO:0009098]
BB562_08770	1.08902	0.88466	1.55178	0.570094	0.568614	0.702926	CP016491.1	3-isopropylmalate dehydrogenase	3-isopropylmalate dehydrogenase activity [GO:0003862]; metal ion binding [GO:0046872]; leucine biosynthetic process [GO:0009098]
BB562_08775	1.8615	1.90886	1.33634	1.42842	0.15317	0.261141	CP016491.1	2-isopropylmalate synthase	transferase activity, transferring acyl groups, acyl groups converted into alkyl on transfer [GO:0046912]; carboxylic acid metabolic process [GO:0019752]
BB562_08780	131.95	1.86607	0.292381	6.38234	1.744e-10	5.57077e-09	CP016491.1	galactose mutarotase	carbohydrate binding [GO:0030246]; isomerase activity [GO:0016853]; carbohydrate metabolic process [GO:0005975]
BB562_08785	374.575	1.66999	0.315673	5.29024	1.22157e-07	1.66763e-06	CP016491.1	maltose phosphorylase	carbohydrate binding [GO:0030246]; catalytic activity [GO:0003824]; carbohydrate metabolic process [GO:0005975]
BB562_08790	521.711	1.2575	0.284975	4.41267	1.02102e-05	7.71039e-05	CP016491.1	MFS transporter	integral component of membrane [GO:0016021]; transmembrane transport [GO:0055085]
BB562_08820	1269	-0.229168	0.10444	-2.19424	0.0282178	0.0662309	CP016491.1	hypothetical protein	integral component of membrane [GO:0016021]
BB562_08825	727.338	0.236915	0.153129	1.54716	0.121825	0.217858	CP016491.1	RNA methyltransferase	cytoplasm [GO:0005737]; methyltransferase activity [GO:0008168]; RNA binding [GO:0003723]; methylation [GO:0032259]
BB562_08830	398.202	0.0727337	0.172574	0.421464	0.673417	0.783679	CP016491.1	HAD family hydrolase	hydrolase activity [GO:0016787]
BB562_08835	47.3397	-0.182196	0.309609	-0.588471	0.556216	0.69284	CP016491.1	amino acid permease	integral component of membrane [GO:0016021]; transmembrane transporter activity [GO:0022857]
BB562_08840	25.4726	-0.667685	0.362454	-1.84212	0.0654571	0.13405	CP016491.1	4-aminobutyrate aminotransferase	pyridoxal phosphate binding [GO:0030170]; transaminase activity [GO:0008483]
BB562_08845	446.956	-0.0170369	0.132079	-0.12899	0.897365	0.935752	CP016491.1	hypothetical protein	zinc ion binding [GO:0008270]
BB562_08850	9.07776	-0.562738	0.591187	-0.951878	0.341159	0.485252	CP016491.1	TetR family transcriptional regulator	DNA binding [GO:0003677]
BB562_08855	13.9147	1.39637	0.49341	2.83003	0.0046543	0.0147652	CP016491.1	hypothetical protein	integral component of membrane [GO:0016021]
BB562_08865	9.70492	-0.0935049	0.598014	-0.156359	0.87575	0.924349	CP016491.1	hypothetical protein	integral component of membrane [GO:0016021]; transmembrane transport [GO:0055085]
BB562_08890	4.57426	1.0951	0.835309	1.31101	0.189854	0.308181	CP016491.1	hypothetical protein	integral component of membrane [GO:0016021]
BB562_08895	39.6917	0.656735	0.302258	2.17277	0.029798	0.0692959	CP016491.1	hypothetical protein	integral component of membrane [GO:0016021]
BB562_08900	69.6849	0.626047	0.213344	2.93445	0.0033414	0.0112147	CP016491.1	hypothetical protein
BB562_08905	11.5415	-0.0315321	0.529294	-0.0595738	0.952495	0.969236	CP016491.1	hypothetical protein (pseudogene)
BB562_08910	1107.14	0.528462	0.165001	3.20278	0.00136108	0.00518852	CP016491.1	potassium transporter Kef	voltage-gated potassium channel complex [GO:0008076]; voltage-gated potassium channel activity [GO:0005249]
BB562_08915	879.329	0.380121	0.168008	2.26252	0.0236656	0.0574883	CP016491.1	1%2C4-dihydroxy-2-naphthoate prenyltransferase	integral component of membrane [GO:0016021]; prenyltransferase activity [GO:0004659]
BB562_08920	733.293	-0.34067	0.132727	-2.56669	0.0102674	0.0285046	CP016491.1	diaminopimelate decarboxylase	diaminopimelate decarboxylase activity [GO:0008836]; pyridoxal phosphate binding [GO:0030170]; lysine biosynthetic process via diaminopimelate [GO:0009089]
BB562_08925	735.83	-0.865859	0.139225	-6.21914	4.99902e-10	1.40326e-08	CP016491.1	tautomerase	isomerase activity [GO:0016853]; cellular aromatic compound metabolic process [GO:0006725]
BB562_08930	798.457	-0.317003	0.102242	-3.10052	0.00193178	0.00695391	CP016491.1	peptidase U34 (pseudogene)
BB562_08940	1406.74	-1.14932	0.298827	-3.84611	0.000120006	0.000640108	CP016491.1	hypothetical protein
BB562_08945	412.842	-0.789206	0.231816	-3.40445	0.000662971	0.00278388	CP016491.1	hypothetical protein	integral component of membrane [GO:0016021]
BB562_08950	310.896	-0.809757	0.20399	-3.9696	7.1993e-05	0.000413365	CP016491.1	hypothetical protein	integral component of membrane [GO:0016021]
BB562_08955	112.443	-0.270973	0.204787	-1.32319	0.185771	0.303146	CP016491.1	diacylglycerol kinase	NAD+ kinase activity [GO:0003951]
BB562_08960	649.973	-0.385133	0.14316	-2.69024	0.00714017	0.0210642	CP016491.1	hypothetical protein	integral component of membrane [GO:0016021]
BB562_08965	283.699	-0.91608	0.346478	-2.64397	0.00819387	0.0236949	CP016491.1	universal stress protein UspA
BB562_08970	302.313	-0.608764	0.284253	-2.14163	0.0322233	0.0741911	CP016491.1	sensory protein	integral component of membrane [GO:0016021]
BB562_08975	199.783	-0.255223	0.165746	-1.53984	0.1236	0.220352	CP016491.1	hypothetical protein
BB562_08980	244.185	-0.0603684	0.144041	-0.419106	0.675139	0.785025	CP016491.1	hypothetical protein
BB562_08985	8.14163	-0.719492	0.578707	-1.24328	0.213766	0.340629	CP016491.1	hypothetical protein
BB562_08990	8.3711	-0.121039	0.549341	-0.220335	0.82561	0.890672	CP016491.1	hypothetical protein
BB562_08995	39.7336	0.910703	0.299111	3.0447	0.00232916	0.00812137	CP016491.1	hypothetical protein
BB562_09035	559.801	0.312513	0.10672	2.92834	0.0034078	0.0113811	CP016491.1	hypothetical protein (pseudogene)
BB562_09040	110.275	-0.0378672	0.195979	-0.193221	0.846786	0.902521	CP016491.1	hypothetical protein
BB562_09045	17.0339	0.182286	0.41873	0.435331	0.663322	0.776484	CP016491.1	MFS transporter (pseudogene)
BB562_09050	79.5654	0.481093	0.214307	2.24488	0.024776	0.0596643	CP016491.1	TetR family transcriptional regulator	DNA binding [GO:0003677]
BB562_09055	394.495	-0.123241	0.143433	-0.859225	0.390216	0.537369	CP016491.1	ribosome small subunit-dependent GTPase A	cytoplasm [GO:0005737]; GTP binding [GO:0005525]; GTPase activity [GO:0003924]; metal ion binding [GO:0046872]; rRNA binding [GO:0019843]; ribosomal small subunit biogenesis [GO:0042274]
BB562_09060	209.046	0.277974	0.131944	2.10675	0.0351394	0.0792632	CP016491.1	acyl-CoA thioesterase	thiolester hydrolase activity [GO:0016790]
BB562_09065	336.606	0.184275	0.126178	1.46044	0.144168	0.248738	CP016491.1	LysR family transcriptional regulator	DNA binding [GO:0003677]; DNA-binding transcription factor activity [GO:0003700]
BB562_09070	15.4097	0.0437632	0.438475	0.0998076	0.920497	0.948484	CP016491.1	hypothetical protein	integral component of membrane [GO:0016021]
BB562_09075	9517.51	-0.0286508	0.163392	-0.175349	0.860805	0.913045	CP016491.1	phosphopantetheinyl transferase	holo-[acyl-carrier-protein] synthase activity [GO:0008897]; magnesium ion binding [GO:0000287]
BB562_09080	13935.7	-0.0307121	0.122233	-0.251259	0.801614	0.877387	CP016491.1	enoyl-[acyl-carrier-protein] reductase	enoyl-[acyl-carrier-protein] reductase (NADH) activity [GO:0004318]; enoyl-[acyl-carrier-protein] reductase activity [GO:0016631]; fatty acid biosynthetic process [GO:0006633]
BB562_09085	9140.22	0.0329234	0.12641	0.260448	0.794518	0.872085	CP016491.1	acetyl-CoA carboxylase carboxyl transferase subunit alpha	acetyl-CoA carboxylase complex [GO:0009317]; acetyl-CoA carboxylase activity [GO:0003989]; transferase activity [GO:0016740]; fatty acid biosynthetic process [GO:0006633]
BB562_09090	9241.44	0.0787402	0.128234	0.614033	0.539193	0.679241	CP016491.1	acetyl-CoA carboxylase subunit beta	acetyl-CoA carboxylase complex [GO:0009317]; acetyl-CoA carboxylase activity [GO:0003989]; ATP binding [GO:0005524]; carboxyl- or carbamoyltransferase activity [GO:0016743]; zinc ion binding [GO:0008270]; fatty acid biosynthetic process [GO:0006633]; malonyl-CoA biosynthetic process [GO:2001295]
BB562_09095	16894.6	0.15412	0.133614	1.15347	0.248717	0.385113	CP016491.1	acetyl-CoA carboxylase biotin carboxylase subunit	ATP binding [GO:0005524]; metal ion binding [GO:0046872]
BB562_09100	2787.31	0.254464	0.117664	2.16264	0.0305691	0.070911	CP016491.1	beta-hydroxyacyl-ACP dehydratase
BB562_09105	5499.39	0.261295	0.131561	1.98611	0.0470208	0.100982	CP016491.1	acetyl-CoA carboxylase biotin carboxyl carrier protein subunit	acetyl-CoA carboxylase complex [GO:0009317]; acetyl-CoA carboxylase activity [GO:0003989]; fatty acid biosynthetic process [GO:0006633]
BB562_09110	16401	0.263073	0.129427	2.03259	0.042094	0.0921821	CP016491.1	beta-ketoacyl-[acyl-carrier-protein] synthase II	beta-ketoacyl-acyl-carrier-protein synthase II activity [GO:0033817]; fatty acid biosynthetic process [GO:0006633]
BB562_09115	12128.7	0.215925	0.117669	1.83503	0.0665018	0.135989	CP016491.1	beta-ketoacyl-ACP reductase	oxidoreductase activity [GO:0016491]
BB562_09120	16930	0.253232	0.12854	1.97006	0.0488313	0.104226	CP016491.1	ACP S-malonyltransferase	[acyl-carrier-protein] S-malonyltransferase activity [GO:0004314]
BB562_09125	4156.87	0.189062	0.134168	1.40914	0.158794	0.269079	CP016491.1	acyl carrier protein	cytoplasm [GO:0005737]; acyl carrier activity [GO:0000036]
BB562_09130	18576.3	0.107281	0.10042	1.06833	0.285373	0.426371	CP016491.1	3-oxoacyl-ACP synthase	cytoplasm [GO:0005737]; 3-oxoacyl-[acyl-carrier-protein] synthase activity [GO:0004315]; beta-ketoacyl-acyl-carrier-protein synthase III activity [GO:0033818]; fatty acid biosynthetic process [GO:0006633]
BB562_09135	9550.18	0.0361625	0.0958431	0.377309	0.705944	0.80795	CP016491.1	3-hydroxyacyl-[acyl-carrier-protein] dehydratase FabZ	cytoplasm [GO:0005737]; (3R)-hydroxymyristoyl-[acyl-carrier-protein] dehydratase activity [GO:0008659]; 3-hydroxydecanoyl-[acyl-carrier-protein] dehydratase activity [GO:0008693]; 3-hydroxyoctanoyl-[acyl-carrier-protein] dehydratase activity [GO:0047451]; 3-hydroxypalmitoyl-[acyl-carrier-protein] dehydratase activity [GO:0004317]; fatty acid biosynthetic process [GO:0006633]; lipid A biosynthetic…
BB562_09140	150.378	-0.0991719	0.20403	-0.486064	0.626922	0.74645	CP016491.1	hypothetical protein	integral component of membrane [GO:0016021]
BB562_09145	601.819	-0.0723482	0.136338	-0.530653	0.595659	0.722402	CP016491.1	Zn-dependent alcohol dehydrogenase	oxidoreductase activity [GO:0016491]; zinc ion binding [GO:0008270]
BB562_09150	249.319	0.235794	0.156924	1.5026	0.132942	0.23353	CP016491.1	MerR family transcriptional regulator	DNA binding [GO:0003677]; regulation of transcription, DNA-templated [GO:0006355]
BB562_09155	20.4149	1.361	0.449717	3.02635	0.00247524	0.00856625	CP016491.1	hypothetical protein
BB562_09160	10.0456	-0.640811	0.546922	-1.17167	0.241331	0.376352	CP016491.1	tryptophan synthase subunit alpha	tryptophan synthase activity [GO:0004834]
BB562_09165	11.8702	0.254696	0.521825	0.488087	0.625488	0.745694	CP016491.1	tryptophan synthase subunit beta (pseudogene)
BB562_09170	2.23427	-0.0448808	1.27689	-0.0351486	0.971961	0.981497	CP016491.1	N-(5'-phosphoribosyl)anthranilate isomerase	phosphoribosylanthranilate isomerase activity [GO:0004640]; tryptophan biosynthetic process [GO:0000162]
BB562_09175	3.5567	-0.675197	1.05068	-0.642629	0.520465	0.664693	CP016491.1	indole-3-glycerol phosphate synthase	indole-3-glycerol-phosphate synthase activity [GO:0004425]; tryptophan biosynthetic process [GO:0000162]
BB562_09180	4.28377	0.11052	0.813832	0.135802	0.891978	0.932233	CP016491.1	anthranilate phosphoribosyltransferase	anthranilate phosphoribosyltransferase activity [GO:0004048]; magnesium ion binding [GO:0000287]; tryptophan biosynthetic process [GO:0000162]
BB562_09185	3.59889	0.823075	1.01703	0.809293	0.418347	0.565344	CP016491.1	aminodeoxychorismate/anthranilate synthase component II	glutamine metabolic process [GO:0006541]
BB562_09190	25.9566	-0.390023	0.384915	-1.01327	0.31093	0.454537	CP016491.1	anthranilate synthase component I	biosynthetic process [GO:0009058]
BB562_09195	102.543	0.371213	0.230595	1.6098	0.10744	0.197864	CP016491.1	ABC transporter permease	integral component of membrane [GO:0016021]
BB562_09200	58.0483	0.866887	0.290848	2.98055	0.00287733	0.00981116	CP016491.1	3-dehydroquinate dehydratase	ATP binding [GO:0005524]; ATPase activity [GO:0016887]
BB562_09220	134.171	0.201001	0.172345	1.16627	0.243506	0.379105	CP016491.1	mucus-binding protein	cell wall [GO:0005618]; extracellular region [GO:0005576]; integral component of membrane [GO:0016021]
BB562_09225	55.8964	-0.0607658	0.259296	-0.234349	0.814714	0.884065	CP016491.1	multidrug MFS transporter	integral component of membrane [GO:0016021]; transmembrane transport [GO:0055085]
BB562_09235	19795.8	-0.437531	0.106962	-4.09052	4.30408e-05	0.000266393	CP016491.1	50S ribosomal protein L19	ribosome [GO:0005840]; structural constituent of ribosome [GO:0003735]; translation [GO:0006412]
BB562_09240	987.891	-0.606061	0.115934	-5.22765	1.71675e-07	2.23984e-06	CP016491.1	tRNA (guanosine(37)-N1)-methyltransferase TrmD	cytoplasm [GO:0005737]; tRNA (guanine(37)-N(1))-methyltransferase activity [GO:0052906]
BB562_09245	545.703	-0.52165	0.119967	-4.34829	1.37201e-05	9.85224e-05	CP016491.1	ribosome maturation factor RimM	cytoplasm [GO:0005737]; ribosome [GO:0005840]; ribosome binding [GO:0043022]; ribosomal small subunit biogenesis [GO:0042274]; rRNA processing [GO:0006364]
BB562_09250	10261.7	-0.627116	0.0922994	-6.79437	1.08787e-11	4.65107e-10	CP016491.1	RNA-binding protein	RNA binding [GO:0003723]
BB562_09255	18778.6	-0.688074	0.103446	-6.6515	2.90129e-11	1.13559e-09	CP016491.1	30S ribosomal protein S16	ribosome [GO:0005840]; structural constituent of ribosome [GO:0003735]; translation [GO:0006412]
BB562_09260	1896.88	-0.342508	0.126114	-2.71586	0.00661029	0.0198166	CP016491.1	signal recognition particle protein	signal recognition particle [GO:0048500]; 7S RNA binding [GO:0008312]; GTP binding [GO:0005525]; GTPase activity [GO:0003924]; SRP-dependent cotranslational protein targeting to membrane [GO:0006614]
BB562_09265	375.958	-0.109827	0.18054	-0.608323	0.542974	0.681537	CP016491.1	DNA-binding protein	DNA binding [GO:0003677]
BB562_09270	2552.54	-0.389691	0.114478	-3.40408	0.000663873	0.00278388	CP016491.1	signal recognition particle-docking protein FtsY	cytoplasm [GO:0005737]; intrinsic component of plasma membrane [GO:0031226]; GTP binding [GO:0005525]; GTPase activity [GO:0003924]; SRP-dependent cotranslational protein targeting to membrane [GO:0006614]
BB562_09275	2390.51	-0.302882	0.081825	-3.70158	0.000214262	0.00103734	CP016491.1	chromosome segregation protein SMC	chromosome [GO:0005694]; cytoplasm [GO:0005737]; ATP binding [GO:0005524]; DNA binding [GO:0003677]; chromosome condensation [GO:0030261]; DNA replication [GO:0006260]; sister chromatid cohesion [GO:0007062]
BB562_09280	475.864	-0.472066	0.15372	-3.07094	0.00213385	0.00754363	CP016491.1	ribonuclease III	cytoplasm [GO:0005737]; metal ion binding [GO:0046872]; ribonuclease III activity [GO:0004525]; rRNA binding [GO:0019843]; mRNA processing [GO:0006397]; rRNA catabolic process [GO:0016075]; rRNA processing [GO:0006364]; tRNA processing [GO:0008033]
BB562_09285	1612.58	-0.294919	0.16672	-1.76895	0.0769025	0.152651	CP016491.1	acyl carrier protein	cytoplasm [GO:0005737]; acyl carrier activity [GO:0000036]
BB562_09290	1116.16	-0.266905	0.126665	-2.10718	0.0351023	0.079244	CP016491.1	phosphate acyltransferase	cytoplasm [GO:0005737]; phosphate:acyl-[acyl carrier protein] acyltransferase activity [GO:0043811]; fatty acid biosynthetic process [GO:0006633]; phospholipid biosynthetic process [GO:0008654]
BB562_09295	1636.23	-0.226334	0.0962704	-2.35102	0.0187221	0.0472559	CP016491.1	ATP-dependent DNA helicase RecG	ATP binding [GO:0005524]; DNA helicase activity [GO:0003678]; nucleic acid binding [GO:0003676]; DNA recombination [GO:0006310]; DNA repair [GO:0006281]
BB562_09300	9373.49	-0.356213	0.0901264	-3.95237	7.73817e-05	0.000441568	CP016491.1	hypothetical protein	glycerone kinase activity [GO:0004371]; glycerol metabolic process [GO:0006071]
BB562_09305	1346.61	-0.545752	0.102439	-5.32756	9.9542e-08	1.39009e-06	CP016491.1	hypothetical protein
BB562_09310	6136.82	-0.930438	0.126593	-7.34983	1.98463e-13	1.28262e-11	CP016491.1	50S ribosomal protein L28	ribosome [GO:0005840]; structural constituent of ribosome [GO:0003735]; translation [GO:0006412]
BB562_09315	1253.04	-0.0561807	0.100018	-0.561706	0.574317	0.706931	CP016491.1	thiamine diphosphokinase	ATP binding [GO:0005524]; kinase activity [GO:0016301]; thiamine binding [GO:0030975]; thiamine diphosphokinase activity [GO:0004788]; thiamine diphosphate biosynthetic process [GO:0009229]; thiamine metabolic process [GO:0006772]
BB562_09320	1314.77	-0.0208073	0.102061	-0.203872	0.838454	0.897559	CP016491.1	ribulose-phosphate 3-epimerase	metal ion binding [GO:0046872]; ribulose-phosphate 3-epimerase activity [GO:0004750]; carbohydrate metabolic process [GO:0005975]; pentose-phosphate shunt [GO:0006098]
BB562_09325	1405.54	-0.0428874	0.113817	-0.376811	0.706314	0.80795	CP016491.1	ribosome small subunit-dependent GTPase A	cytoplasm [GO:0005737]; GTP binding [GO:0005525]; GTPase activity [GO:0003924]; metal ion binding [GO:0046872]; rRNA binding [GO:0019843]; ribosomal small subunit biogenesis [GO:0042274]
BB562_09330	1907.54	-0.233893	0.112048	-2.08743	0.036849	0.0823179	CP016491.1	protein kinase	integral component of membrane [GO:0016021]; ATP binding [GO:0005524]; protein kinase activity [GO:0004672]
BB562_09335	526.785	-0.240741	0.118351	-2.03412	0.0419397	0.0919892	CP016491.1	protein phosphatase	protein serine/threonine phosphatase activity [GO:0004722]
BB562_09340	734.145	-0.329403	0.154243	-2.13561	0.0327112	0.0750036	CP016491.1	16S rRNA (cytosine(967)-C(5))-methyltransferase	cytoplasm [GO:0005737]; RNA binding [GO:0003723]; rRNA methyltransferase activity [GO:0008649]; regulation of transcription, DNA-templated [GO:0006355]
BB562_09345	484.17	-0.220197	0.137322	-1.6035	0.108824	0.199883	CP016491.1	methionyl-tRNA formyltransferase	methionyl-tRNA formyltransferase activity [GO:0004479]
BB562_09350	1035.21	-0.174999	0.105102	-1.66504	0.0959048	0.181503	CP016491.1	primosomal protein N'	primosome complex [GO:1990077]; ATP binding [GO:0005524]; DNA binding [GO:0003677]; DNA helicase activity [GO:0003678]; zinc ion binding [GO:0008270]; DNA replication, synthesis of RNA primer [GO:0006269]; DNA unwinding involved in DNA replication [GO:0006268]
BB562_09355	573.975	-0.126148	0.104545	-1.20664	0.227572	0.358516	CP016491.1	phosphopantothenoylcysteine decarboxylase	FMN binding [GO:0010181]; phosphopantothenate--cysteine ligase activity [GO:0004632]; phosphopantothenoylcysteine decarboxylase activity [GO:0004633]; coenzyme A biosynthetic process [GO:0015937]; pantothenate catabolic process [GO:0015941]
BB562_09360	1468.62	-0.0567641	0.0868309	-0.653731	0.513285	0.657876	CP016491.1	DNA-directed RNA polymerase subunit omega	DNA binding [GO:0003677]; DNA-directed 5'-3' RNA polymerase activity [GO:0003899]; transcription, DNA-templated [GO:0006351]
BB562_09365	2344.2	-0.147999	0.0889476	-1.66389	0.0961353	0.181618	CP016491.1	guanylate kinase	cytoplasm [GO:0005737]; ATP binding [GO:0005524]; guanylate kinase activity [GO:0004385]
BB562_09370	1241.28	-0.296552	0.135065	-2.19563	0.0281185	0.0661093	CP016491.1	hypothetical protein
BB562_09375	398.78	-0.386121	0.153003	-2.52361	0.0116156	0.031678	CP016491.1	amino acid ABC transporter permease	integral component of membrane [GO:0016021]; plasma membrane [GO:0005886]; transmembrane transport [GO:0055085]
BB562_09380	413.36	-0.528916	0.188049	-2.81265	0.0049135	0.0153941	CP016491.1	glycine/betaine ABC transporter substrate-binding protein	ATP-binding cassette (ABC) transporter complex [GO:0043190]; transmembrane transporter activity [GO:0022857]
BB562_09385	148.84	-0.282127	0.183226	-1.53977	0.123616	0.220352	CP016491.1	choline ABC transporter permease	integral component of membrane [GO:0016021]; plasma membrane [GO:0005886]; transmembrane transport [GO:0055085]
BB562_09390	432.912	-0.0365809	0.1509	-0.242419	0.808456	0.88175	CP016491.1	glycine/betaine ABC transporter ATP-binding protein	membrane [GO:0016020]; ATP binding [GO:0005524]; ATPase activity [GO:0016887]; glycine betaine transport [GO:0031460]
BB562_09395	388.228	-0.12643	0.164837	-0.766999	0.443082	0.591131	CP016491.1	DNA repair protein RecN	ATP binding [GO:0005524]; DNA recombination [GO:0006310]; DNA repair [GO:0006281]
BB562_09400	667.189	0.369588	0.110791	3.33591	0.000850209	0.0034695	CP016491.1	ArgR family transcriptional regulator	cytoplasm [GO:0005737]; arginine binding [GO:0034618]; DNA binding [GO:0003677]; DNA-binding transcription factor activity [GO:0003700]; arginine biosynthetic process [GO:0006526]; protein complex oligomerization [GO:0051259]
BB562_09405	657.602	-0.236664	0.133466	-1.77321	0.0761932	0.151752	CP016491.1	cell division protein FtsJ	methyltransferase activity [GO:0008168]; RNA binding [GO:0003723]; cell division [GO:0051301]; methylation [GO:0032259]
BB562_09410	476.446	-0.258539	0.136968	-1.88758	0.0590822	0.122529	CP016491.1	geranyl transferase	transferase activity [GO:0016740]; isoprenoid biosynthetic process [GO:0008299]
BB562_09415	95.4351	-0.308444	0.204053	-1.51158	0.13064	0.230068	CP016491.1	exodeoxyribonuclease VII small subunit	cytoplasm [GO:0005737]; exodeoxyribonuclease VII complex [GO:0009318]; exodeoxyribonuclease VII activity [GO:0008855]; DNA catabolic process [GO:0006308]
BB562_09420	727.559	0.17923	0.125227	1.43123	0.152364	0.260212	CP016491.1	exodeoxyribonuclease VII large subunit	cytoplasm [GO:0005737]; exodeoxyribonuclease VII complex [GO:0009318]; exodeoxyribonuclease VII activity [GO:0008855]; nucleic acid binding [GO:0003676]; DNA catabolic process [GO:0006308]
BB562_09425	652.76	0.653191	0.139069	4.69688	2.64159e-06	2.48847e-05	CP016491.1	bifunctional methylenetetrahydrofolate dehydrogenase/methenyltetrahydrofolate cyclohydrolase	methenyltetrahydrofolate cyclohydrolase activity [GO:0004477]; methylenetetrahydrofolate dehydrogenase (NADP+) activity [GO:0004488]; histidine biosynthetic process [GO:0000105]; methionine biosynthetic process [GO:0009086]; purine nucleotide biosynthetic process [GO:0006164]; tetrahydrofolate interconversion [GO:0035999]
BB562_09430	2561.21	-0.76676	0.111813	-6.85755	7.00521e-12	3.19139e-10	CP016491.1	N utilization substance protein B	RNA binding [GO:0003723]; DNA-templated transcription, termination [GO:0006353]; transcription antitermination [GO:0031564]
BB562_09435	3775.11	-0.656036	0.108721	-6.0341	1.59852e-09	3.96821e-08	CP016491.1	alkaline-shock protein
BB562_09440	3498.04	-0.759753	0.120031	-6.32962	2.4577e-10	7.46525e-09	CP016491.1	elongation factor P	cytoplasm [GO:0005737]; translation elongation factor activity [GO:0003746]
BB562_09445	1764.02	-0.175539	0.110264	-1.59199	0.111387	0.203515	CP016491.1	Xaa-Pro aminopeptidase	aminopeptidase activity [GO:0004177]; metal ion binding [GO:0046872]
BB562_09450	9356.09	-0.405173	0.0888259	-4.56142	5.08082e-06	4.33116e-05	CP016491.1	50S ribosomal protein L27	ribosome [GO:0005840]; structural constituent of ribosome [GO:0003735]; translation [GO:0006412]
BB562_09455	11646.1	-0.313315	0.106202	-2.95018	0.00317585	0.0106978	CP016491.1	hypothetical protein	peptidase activity [GO:0008233]
BB562_09460	11102.4	-0.32366	0.1147	-2.8218	0.00477544	0.0150294	CP016491.1	50S ribosomal protein L21	ribosome [GO:0005840]; rRNA binding [GO:0019843]; structural constituent of ribosome [GO:0003735]; translation [GO:0006412]
BB562_09465	331.754	-0.444993	0.140043	-3.17755	0.00148527	0.00552553	CP016491.1	TetR family transcriptional regulator	DNA binding [GO:0003677]
BB562_09475	1.30202	-0.652811	1.41372	-0.461767	0.644249	0.757988	CP016491.1	hypothetical protein	integral component of membrane [GO:0016021]
BB562_09480	1.07495	1.3472	1.88653	0.714116	0.475155	0.621391	CP016491.1	hypothetical protein
BB562_09485	386.785	0.0941872	0.154198	0.610821	0.541318	0.680074	CP016491.1	hypothetical protein
BB562_09490	630.442	-0.103795	0.103325	-1.00455	0.315116	0.458966	CP016491.1	2-deoxyuridine 5-triphosphate nucleotidohydrolase	hydrolase activity [GO:0016787]
BB562_09495	829.868	-0.0446896	0.104084	-0.42936	0.667661	0.779546	CP016491.1	hypothetical protein
BB562_09500	1029.7	-0.111419	0.0991996	-1.12318	0.261361	0.399297	CP016491.1	exonuclease SbcC	exonuclease activity [GO:0004527]
BB562_09505	8326.27	-0.853392	0.167187	-5.10442	3.31808e-07	3.90718e-06	CP016491.1	type I glutamate--ammonia ligase	ATP binding [GO:0005524]; glutamate-ammonia ligase activity [GO:0004356]; glutamine biosynthetic process [GO:0006542]
BB562_09510	1702.91	-1.05373	0.205388	-5.13041	2.89108e-07	3.47806e-06	CP016491.1	MerR family transcriptional regulator	DNA binding [GO:0003677]; regulation of transcription, DNA-templated [GO:0006355]
BB562_09515	146.671	0.0640166	0.171513	0.373246	0.708965	0.810454	CP016491.1	tRNA (adenosine(37)-N6)-dimethylallyltransferase MiaA	ATP binding [GO:0005524]; tRNA dimethylallyltransferase activity [GO:0052381]; tRNA processing [GO:0008033]
BB562_09520	152.521	-0.325355	0.170141	-1.91226	0.0558423	0.116945	CP016491.1	glycerophosphodiester phosphodiesterase	phosphoric diester hydrolase activity [GO:0008081]; lipid metabolic process [GO:0006629]
BB562_09525	1071.23	-0.828593	0.169439	-4.89021	1.00726e-06	1.08077e-05	CP016491.1	DUF3042 domain-containing protein
BB562_09530	1840.45	-0.276512	0.0964794	-2.86602	0.0041567	0.0134632	CP016491.1	sulfurtransferase	integral component of membrane [GO:0016021]; transferase activity [GO:0016740]
BB562_09535	171.941	-0.18476	0.172706	-1.06979	0.284712	0.425842	CP016491.1	dipeptidase	serine-type peptidase activity [GO:0008236]
BB562_09540	9141.66	-0.361789	0.0941455	-3.84287	0.000121603	0.000643686	CP016491.1	glucokinase	cytoplasm [GO:0005737]; glucokinase activity [GO:0004340]; glycolytic process [GO:0006096]
BB562_09545	1281.16	-0.15692	0.126897	-1.2366	0.216237	0.343778	CP016491.1	hypothetical protein
BB562_09550	732.664	-0.25327	0.111097	-2.27973	0.022624	0.0553012	CP016491.1	rhomboid family intramembrane serine protease	integral component of membrane [GO:0016021]; serine-type endopeptidase activity [GO:0004252]
BB562_09555	528.77	-0.137389	0.150678	-0.911806	0.361871	0.508155	CP016491.1	5-formyltetrahydrofolate cyclo-ligase	5-formyltetrahydrofolate cyclo-ligase activity [GO:0030272]; ATP binding [GO:0005524]; metal ion binding [GO:0046872]
BB562_09560	5023.29	0.0987558	0.0876008	1.12734	0.259599	0.39728	CP016491.1	penicillin-binding protein	integral component of membrane [GO:0016021]; penicillin binding [GO:0008658]
BB562_09565	1086.58	0.182874	0.12195	1.49958	0.133722	0.234457	CP016491.1	hypothetical protein	integral component of membrane [GO:0016021]
BB562_09570	113.471	0.413632	0.193663	2.13583	0.0326933	0.0750036	CP016491.1	iron-sulfur cluster biosynthesis protein
BB562_09575	237.269	1.08649	0.200632	5.41533	6.11767e-08	9.55758e-07	CP016491.1	LytR family transcriptional regulator	DNA binding [GO:0003677]
BB562_09580	329.934	1.09442	0.197023	5.55477	2.77981e-08	4.95197e-07	CP016491.1	hypothetical protein	integral component of membrane [GO:0016021]
BB562_09585	2115.02	-0.547375	0.117513	-4.65802	3.19273e-06	2.90904e-05	CP016491.1	transcription elongation factor GreA	DNA binding [GO:0003677]; RNA polymerase binding [GO:0070063]; translation elongation factor activity [GO:0003746]; regulation of DNA-templated transcription, elongation [GO:0032784]
BB562_09590	1379.52	-0.515488	0.113486	-4.54231	5.56402e-06	4.62946e-05	CP016491.1	uridine kinase	cytoplasm [GO:0005737]; ATP binding [GO:0005524]; phosphotransferase activity, alcohol group as acceptor [GO:0016773]; uridine kinase activity [GO:0004849]; CTP salvage [GO:0044211]; UMP salvage [GO:0044206]
BB562_09595	1670.23	-0.391898	0.101971	-3.84323	0.000121426	0.000643686	CP016491.1	ABC transporter substrate-binding protein	integral component of plasma membrane [GO:0005887]; lyase activity [GO:0016829]; lytic endotransglycosylase activity [GO:0008932]; cell wall organization [GO:0071555]; peptidoglycan biosynthetic process [GO:0009252]
BB562_09600	4193	-0.422205	0.0927062	-4.55423	5.25771e-06	4.41425e-05	CP016491.1	phenylalanine--tRNA ligase subunit beta	cytoplasm [GO:0005737]; ATP binding [GO:0005524]; magnesium ion binding [GO:0000287]; phenylalanine-tRNA ligase activity [GO:0004826]; tRNA binding [GO:0000049]; phenylalanyl-tRNA aminoacylation [GO:0006432]
BB562_09605	1497.46	-0.460296	0.118201	-3.89419	9.85258e-05	0.000540046	CP016491.1	phenylalanine--tRNA ligase subunit alpha	cytoplasm [GO:0005737]; ATP binding [GO:0005524]; magnesium ion binding [GO:0000287]; phenylalanine-tRNA ligase activity [GO:0004826]; tRNA binding [GO:0000049]; phenylalanyl-tRNA aminoacylation [GO:0006432]
BB562_09610	1043.27	-0.395405	0.123931	-3.19053	0.00142014	0.00535492	CP016491.1	HxlR family transcriptional regulator
BB562_09615	2188.43	-0.334814	0.131012	-2.5556	0.0106005	0.0292832	CP016491.1	hydrolase	hydrolase activity [GO:0016787]
BB562_09620	294.462	-0.435186	0.155519	-2.79829	0.00513746	0.0159342	CP016491.1	RNA methyltransferase	RNA binding [GO:0003723]; RNA methyltransferase activity [GO:0008173]; RNA processing [GO:0006396]
BB562_09625	109.839	0.129764	0.172734	0.751237	0.45251	0.598252	CP016491.1	acylphosphatase	acylphosphatase activity [GO:0003998]
BB562_09630	4271.83	-0.0147075	0.10128	-0.145215	0.884541	0.92795	CP016491.1	OxaA precursor	integral component of membrane [GO:0016021]; plasma membrane [GO:0005886]; membrane insertase activity [GO:0032977]; protein transport [GO:0015031]
BB562_09635	77.2869	0.53949	0.204822	2.63395	0.0084399	0.0241759	CP016491.1	hypothetical protein	integral component of membrane [GO:0016021]
BB562_09640	73.4625	-0.0814704	0.221138	-0.368415	0.712564	0.813898	CP016491.1	exonuclease sbcCD subunit D	3'-5' exonuclease activity [GO:0008408]; endonuclease activity [GO:0004519]; DNA recombination [GO:0006310]; DNA replication [GO:0006260]
BB562_09645	134.74	-0.635826	0.192057	-3.31062	0.000930906	0.0037547	CP016491.1	exonuclease SbcC	exonuclease activity [GO:0004527]
BB562_09655	585.677	0.141689	0.138096	1.02602	0.30488	0.447577	CP016491.1	1%2C4-dihydroxy-2-naphthoate prenyltransferase	integral component of membrane [GO:0016021]; transferase activity, transferring alkyl or aryl (other than methyl) groups [GO:0016765]
BB562_09660	111.667	0.00332702	0.196173	0.0169596	0.986469	0.990747	CP016491.1	hypothetical protein
BB562_09665	5159.66	-0.228579	0.100049	-2.28466	0.0223326	0.0546805	CP016491.1	two-component sensor histidine kinase	integral component of membrane [GO:0016021]; ATP binding [GO:0005524]; phosphorelay sensor kinase activity [GO:0000155]
BB562_09670	2362.01	-0.424199	0.121265	-3.49812	0.000468557	0.00205382	CP016491.1	DNA-binding response regulator	DNA binding [GO:0003677]; phosphorelay signal transduction system [GO:0000160]; regulation of transcription, DNA-templated [GO:0006355]
BB562_09675	225.663	-0.242567	0.183919	-1.31888	0.187208	0.304718	CP016491.1	AAA family ATPase	ATP binding [GO:0005524]; DNA binding [GO:0003677]; DNA replication [GO:0006260]
BB562_09680	5677.73	-0.895512	0.16099	-5.56254	2.65878e-08	4.79788e-07	CP016491.1	phosphogluconate dehydrogenase (NADP(+)-dependent%2C decarboxylating)	NADP binding [GO:0050661]; phosphogluconate dehydrogenase (decarboxylating) activity [GO:0004616]; D-gluconate metabolic process [GO:0019521]; pentose-phosphate shunt [GO:0006098]
BB562_09685	117.077	-0.812096	0.264653	-3.06853	0.00215117	0.00758642	CP016491.1	hypothetical protein
BB562_09690	8655.82	-0.179481	0.148594	-1.20786	0.227102	0.357978	CP016491.1	DNA-binding protein	DNA binding [GO:0003677]
BB562_09695	940.085	-0.444681	0.11851	-3.75228	0.000175232	0.000883792	CP016491.1	hypothetical protein	cytoplasm [GO:0005737]; ATP binding [GO:0005524]; ligase activity, forming carbon-nitrogen bonds [GO:0016879]; tRNA binding [GO:0000049]; tRNA modification [GO:0006400]
BB562_09700	626.493	-0.331598	0.111566	-2.9722	0.00295672	0.0100326	CP016491.1	SAM-dependent methyltransferase	methyltransferase activity [GO:0008168]; methylation [GO:0032259]
BB562_09705	395.683	-0.511815	0.12954	-3.95103	7.78147e-05	0.000443129	CP016491.1	ribosome silencing factor	cytoplasm [GO:0005737]; mature ribosome assembly [GO:0042256]; negative regulation of ribosome biogenesis [GO:0090071]; negative regulation of translation [GO:0017148]
BB562_09710	705.081	-0.289962	0.10535	-2.75237	0.00591663	0.0179501	CP016491.1	HD domain-containing protein
BB562_09715	865.754	-0.301085	0.113812	-2.64546	0.00815799	0.0236285	CP016491.1	nicotinate-nucleotide adenylyltransferase	ATP binding [GO:0005524]; nicotinate-nucleotide adenylyltransferase activity [GO:0004515]; NAD biosynthetic process [GO:0009435]
BB562_09720	306.208	-0.302925	0.136099	-2.22577	0.0260298	0.0619852	CP016491.1	RNA-binding protein	RNA binding [GO:0003723]
BB562_09725	1471.74	-0.165662	0.100767	-1.64401	0.100175	0.187339	CP016491.1	ribosome biogenesis GTPase YqeH	GTP binding [GO:0005525]
BB562_09730	675.297	-0.00429923	0.122152	-0.0351958	0.971924	0.981497	CP016491.1	HAD family hydrolase	hydrolase activity [GO:0016787]
BB562_09740	25.2497	-0.397675	0.410334	-0.969149	0.332471	0.476747	CP016491.1	hypothetical protein	integral component of membrane [GO:0016021]
BB562_09745	103.83	-0.629012	0.238972	-2.63216	0.00848447	0.0242326	CP016491.1	glycosyl transferase	integral component of membrane [GO:0016021]; transferase activity [GO:0016740]
BB562_09795	5898.88	-0.513676	0.106536	-4.8216	1.4241e-06	1.42873e-05	CP016491.1	50S ribosomal protein L20	ribosome [GO:0005840]; rRNA binding [GO:0019843]; structural constituent of ribosome [GO:0003735]; ribosomal large subunit assembly [GO:0000027]; translation [GO:0006412]
BB562_09800	1503.38	-0.507082	0.137705	-3.68237	0.000231079	0.00110338	CP016491.1	50S ribosomal protein L35	ribosome [GO:0005840]; structural constituent of ribosome [GO:0003735]; translation [GO:0006412]
BB562_09805	5074.34	-0.345002	0.109917	-3.13874	0.00169679	0.00622902	CP016491.1	translation initiation factor IF-3	cytoplasm [GO:0005737]; translation initiation factor activity [GO:0003743]
BB562_09810	3864.41	-0.256271	0.138643	-1.84843	0.0645408	0.132466	CP016491.1	threonine--tRNA ligase	cytoplasm [GO:0005737]; ATP binding [GO:0005524]; metal ion binding [GO:0046872]; threonine-tRNA ligase activity [GO:0004829]; tRNA binding [GO:0000049]; threonyl-tRNA aminoacylation [GO:0006435]
BB562_09815	698.587	0.0126085	0.109428	0.115222	0.908269	0.943229	CP016491.1	primosomal protein DnaI	ATP binding [GO:0005524]
BB562_09820	1045.01	0.0695448	0.12653	0.549631	0.582572	0.712888	CP016491.1	helicase DnaB	helicase activity [GO:0004386]
BB562_09825	249.61	0.288183	0.182474	1.57931	0.114265	0.207274	CP016491.1	transcriptional regulator NrdR	ATP binding [GO:0005524]; DNA binding [GO:0003677]; zinc ion binding [GO:0008270]; negative regulation of transcription, DNA-templated [GO:0045892]
BB562_09830	173.106	0.0523396	0.181445	0.288459	0.772995	0.856285	CP016491.1	dephospho-CoA kinase	cytoplasm [GO:0005737]; ATP binding [GO:0005524]; dephospho-CoA kinase activity [GO:0004140]; coenzyme A biosynthetic process [GO:0015937]
BB562_09835	297.126	0.119055	0.133386	0.892561	0.372092	0.518058	CP016491.1	DNA-formamidopyrimidine glycosylase	class I DNA-(apurinic or apyrimidinic site) endonuclease activity [GO:0140078]; damaged DNA binding [GO:0003684]; oxidized purine nucleobase lesion DNA N-glycosylase activity [GO:0008534]; zinc ion binding [GO:0008270]; base-excision repair [GO:0006284]; nucleotide-excision repair [GO:0006289]
BB562_09840	1421.41	0.204966	0.096928	2.11462	0.034462	0.0781795	CP016491.1	DNA polymerase I	3'-5' exonuclease activity [GO:0008408]; DNA binding [GO:0003677]; DNA-directed DNA polymerase activity [GO:0003887]; DNA repair [GO:0006281]; DNA-dependent DNA replication [GO:0006261]
BB562_09845	3826.9	0.232749	0.140375	1.65806	0.0973062	0.183083	CP016491.1	hypothetical protein	integral component of membrane [GO:0016021]
BB562_09850	9.61786	0.980488	0.536903	1.82619	0.0678214	0.138077	CP016491.1	hypothetical protein
BB562_09855	15.507	0.687718	0.469091	1.46607	0.14263	0.246959	CP016491.1	hypothetical protein
BB562_09860	14.9568	0.218966	0.467	0.468878	0.639157	0.755195	CP016491.1	respiratory nitrate reductase subunit gamma	integral component of membrane [GO:0016021]; nitrate reductase complex [GO:0009325]; nitrate reductase activity [GO:0008940]
BB562_09865	9.78621	0.178705	0.637977	0.280112	0.779392	0.860862	CP016491.1	nitrate reductase molybdenum cofactor assembly chaperone	unfolded protein binding [GO:0051082]; chaperone-mediated protein complex assembly [GO:0051131]
BB562_09870	41.167	0.574596	0.287289	2.00006	0.0454937	0.0980815	CP016491.1	nitrate reductase subunit beta	nitrate reductase complex [GO:0009325]; nitrate reductase activity [GO:0008940]; nitrate metabolic process [GO:0042126]
BB562_09875	43.4865	0.307635	0.263997	1.1653	0.243899	0.379505	CP016491.1	nitrate reductase subunit alpha	nitrate reductase complex [GO:0009325]; 4 iron, 4 sulfur cluster binding [GO:0051539]; metal ion binding [GO:0046872]; molybdopterin cofactor binding [GO:0043546]; nitrate reductase activity [GO:0008940]; nitrate metabolic process [GO:0042126]
BB562_09880	7.76158	1.73382	0.656661	2.64035	0.00828195	0.0238503	CP016491.1	molybdopterin biosynthesis protein MoeB	ubiquitin-like modifier activating enzyme activity [GO:0008641]
BB562_09885	1.70886	1.2849	1.35762	0.946429	0.34393	0.487395	CP016491.1	molybdenum cofactor biosynthesis protein	Mo-molybdopterin cofactor biosynthetic process [GO:0006777]
BB562_09890	8.78701	0.240226	0.615508	0.390289	0.696323	0.799951	CP016491.1	hypothetical protein	metal ion binding [GO:0046872]; molybdopterin molybdotransferase activity [GO:0061599]; Mo-molybdopterin cofactor biosynthetic process [GO:0006777]; molybdopterin cofactor biosynthetic process [GO:0032324]
BB562_09895	1.90659	0.572587	1.15523	0.49565	0.620142	0.742513	CP016491.1	molybdopterin-guanine dinucleotide biosynthesis protein B	GTP binding [GO:0005525]; Mo-molybdopterin cofactor biosynthetic process [GO:0006777]
BB562_09900	2.44086	0.736467	1.06791	0.689632	0.490425	0.637461	CP016491.1	molybdenum cofactor biosynthesis protein C	cyclic pyranopterin monophosphate synthase activity [GO:0061799]; Mo-molybdopterin cofactor biosynthetic process [GO:0006777]
BB562_09915	283.095	-0.255717	0.178742	-1.43065	0.152531	0.260212	CP016491.1	NreA
BB562_09920	154.841	0.0800188	0.164068	0.487717	0.62575	0.745694	CP016491.1	two-component sensor histidine kinase	cytoplasm [GO:0005737]; integral component of membrane [GO:0016021]; ATP binding [GO:0005524]; iron ion binding [GO:0005506]; phosphorelay sensor kinase activity [GO:0000155]; protein dimerization activity [GO:0046983]
BB562_09925	107.15	-0.0654489	0.206243	-0.317338	0.750987	0.841443	CP016491.1	DNA-binding response regulator	DNA binding [GO:0003677]; phosphorelay signal transduction system [GO:0000160]; regulation of transcription, DNA-templated [GO:0006355]
BB562_09935	4.77493	1.30338	0.819661	1.59015	0.111802	0.204138	CP016491.1	hypothetical protein
BB562_09940	3.54921	0.540791	0.933649	0.579223	0.562439	0.697776	CP016491.1	hypothetical protein
BB562_09945	548.756	0.0952028	0.111702	0.852292	0.394052	0.541578	CP016491.1	transcriptional regulator	DNA binding [GO:0003677]
BB562_09950	291.966	0.0791114	0.135183	0.585219	0.558401	0.694626	CP016491.1	DNA methyltransferase	methyltransferase activity [GO:0008168]; methylation [GO:0032259]
BB562_09955	5.92263	-0.233755	0.650596	-0.359293	0.719376	0.818651	CP016491.1	MFS transporter	integral component of membrane [GO:0016021]; transmembrane transport [GO:0055085]
BB562_09960	7.55983	0.978048	0.651583	1.50103	0.133347	0.233996	CP016491.1	cyclic pyranopterin phosphate synthase	molybdopterin synthase complex [GO:0019008]; 4 iron, 4 sulfur cluster binding [GO:0051539]; GTP 3',8'-cyclase activity [GO:0061798]; GTP binding [GO:0005525]; metal ion binding [GO:0046872]; S-adenosyl-L-methionine binding [GO:1904047]; Mo-molybdopterin cofactor biosynthetic process [GO:0006777]
BB562_09970	3.40578	0.165128	0.954209	0.173052	0.862611	0.914262	CP016491.1	molybdenum cofactor biosynthesis protein E	Mo-molybdopterin cofactor biosynthetic process [GO:0006777]
BB562_09975	9.63294	0.348812	0.622474	0.560364	0.575231	0.707331	CP016491.1	flavodoxin	FMN binding [GO:0010181]; oxidation-reduction process [GO:0055114]
BB562_09980	20.5358	1.10215	0.371047	2.97039	0.0029742	0.0100796	CP016491.1	peptide ABC transporter substrate-binding protein	integral component of membrane [GO:0016021]; plasma membrane [GO:0005886]; transmembrane transporter activity [GO:0022857]
BB562_09985	15.9307	0.427727	0.433761	0.986089	0.324089	0.469086	CP016491.1	iron ABC transporter ATP-binding protein	ATP binding [GO:0005524]; ATPase activity [GO:0016887]
BB562_09990	447.805	0.274214	0.114419	2.39658	0.0165487	0.0423859	CP016491.1	peptide ABC transporter substrate-binding protein
BB562_09995	546.406	0.378406	0.110692	3.41855	0.000629552	0.00267512	CP016491.1	Fe-S cluster assembly protein SufB	iron-sulfur cluster assembly [GO:0016226]
BB562_10000	112.444	0.354593	0.20745	1.70929	0.0873967	0.169016	CP016491.1	SUF system NifU family Fe-S cluster assembly protein	iron ion binding [GO:0005506]; iron-sulfur cluster binding [GO:0051536]; iron-sulfur cluster assembly [GO:0016226]
BB562_10005	216.514	0.569174	0.167656	3.39489	0.000686562	0.00286143	CP016491.1	cysteine sulfinate desulfinase	cysteine desulfurase activity [GO:0031071]; pyridoxal phosphate binding [GO:0030170]; cysteine metabolic process [GO:0006534]
BB562_10010	273.231	0.707438	0.159893	4.42443	9.66957e-06	7.342e-05	CP016491.1	Fe-S cluster assembly protein SufD	iron-sulfur cluster assembly [GO:0016226]
BB562_10015	191.648	0.648447	0.174647	3.71289	0.000204905	0.000995508	CP016491.1	Fe-S cluster assembly ATPase SufC	ATP binding [GO:0005524]; ATPase activity [GO:0016887]
BB562_10020	21.2076	1.43752	0.406063	3.54014	0.000399919	0.00178965	CP016491.1	iron transporter FeoA	transition metal ion binding [GO:0046914]
BB562_10025	157.248	1.07311	0.261161	4.109	3.97379e-05	0.000252127	CP016491.1	ferrous iron transport protein B	integral component of membrane [GO:0016021]; plasma membrane [GO:0005886]; ferrous iron transmembrane transporter activity [GO:0015093]; GTP binding [GO:0005525]; iron ion homeostasis [GO:0055072]
BB562_10075	3097.8	-0.216323	0.0973385	-2.22238	0.0262579	0.0624215	CP016491.1	UDP-N-acetylmuramate--L-alanine ligase	cytoplasm [GO:0005737]; ATP binding [GO:0005524]; UDP-N-acetylmuramate-L-alanine ligase activity [GO:0008763]; cell cycle [GO:0007049]; cell division [GO:0051301]; cell wall organization [GO:0071555]; peptidoglycan biosynthetic process [GO:0009252]; regulation of cell shape [GO:0008360]
BB562_10080	2810.28	-0.0811893	0.126223	-0.643223	0.520079	0.664506	CP016491.1	cell division protein FtsK	ATP binding [GO:0005524]; DNA binding [GO:0003677]; cell division [GO:0051301]
BB562_10085	467.38	0.128016	0.114272	1.12027	0.262599	0.400702	CP016491.1	tRNA-binding protein	cytoplasm [GO:0005737]; ATP binding [GO:0005524]; metal ion binding [GO:0046872]; phenylalanine-tRNA ligase activity [GO:0004826]; tRNA binding [GO:0000049]; translation [GO:0006412]
BB562_10090	1185.93	-0.294285	0.103956	-2.83086	0.00464225	0.0147438	CP016491.1	hypothetical protein	integral component of membrane [GO:0016021]
BB562_10095	467.141	-0.17517	0.108279	-1.61777	0.105713	0.196243	CP016491.1	hypothetical protein	integral component of membrane [GO:0016021]
BB562_10100	110.195	-0.0432222	0.212938	-0.20298	0.83915	0.897959	CP016491.1	hypothetical protein	integral component of membrane [GO:0016021]
BB562_10105	71.9274	0.0815182	0.219399	0.371552	0.710227	0.811562	CP016491.1	hypothetical protein	integral component of membrane [GO:0016021]
BB562_10110	58.1089	-0.0689376	0.23873	-0.288768	0.772759	0.856285	CP016491.1	hypothetical protein	DNA binding [GO:0003677]; phosphorelay signal transduction system [GO:0000160]
BB562_10115	115.82	0.124052	0.17561	0.706409	0.479934	0.627051	CP016491.1	hypothetical protein	integral component of membrane [GO:0016021]
BB562_10120	544.632	-0.299697	0.129307	-2.31771	0.0204653	0.0507967	CP016491.1	tRNA (guanosine(46)-N7)-methyltransferase TrmB	tRNA (guanine-N7-)-methyltransferase activity [GO:0008176]
BB562_10125	2308.29	0.286884	0.0878095	3.26712	0.00108648	0.00426457	CP016491.1	phosphotransferase	transferase activity [GO:0016740]
BB562_10130	737.529	-0.157856	0.0976956	-1.61579	0.106139	0.196509	CP016491.1	ABC transporter permease	integral component of membrane [GO:0016021]
BB562_10135	609.952	-0.280772	0.109934	-2.554	0.0106493	0.0293887	CP016491.1	multidrug ABC transporter ATP-binding protein	ATP binding [GO:0005524]; ATPase activity [GO:0016887]
BB562_10140	417.625	-0.0596942	0.167513	-0.356355	0.721575	0.819475	CP016491.1	histidine triad protein	catalytic activity [GO:0003824]
BB562_10145	294.685	-0.247303	0.138609	-1.78417	0.074396	0.148846	CP016491.1	hypothetical protein
BB562_10150	9472.73	-0.357227	0.140514	-2.5423	0.0110127	0.0301519	CP016491.1	peptidylprolyl isomerase	plasma membrane [GO:0005886]; peptidyl-prolyl cis-trans isomerase activity [GO:0003755]; protein folding [GO:0006457]
BB562_10155	73.0337	-0.346449	0.312662	-1.10806	0.267834	0.406506	CP016491.1	cell surface protein
BB562_10160	27.6653	-0.487623	0.502853	-0.969713	0.33219	0.47659	CP016491.1	cell surface protein
BB562_10165	33.1817	-0.882592	0.53951	-1.63591	0.101858	0.19023	CP016491.1	cell surface protein	integral component of membrane [GO:0016021]
BB562_10170	8.49051	-0.364357	0.62871	-0.579532	0.56223	0.697776	CP016491.1	cell surface protein	integral component of membrane [GO:0016021]
BB562_10175	171.779	-0.473431	0.308141	-1.53641	0.124437	0.221248	CP016491.1	cell surface protein
BB562_10180	225.566	0.0249483	0.165871	0.150408	0.880443	0.926393	CP016491.1	ADP-ribosylglycohydrolase	hydrolase activity [GO:0016787]
BB562_10185	103.191	0.775051	0.192273	4.031	5.55407e-05	0.000334085	CP016491.1	Crp/Fnr family transcriptional regulator	DNA binding [GO:0003677]; regulation of transcription, DNA-templated [GO:0006355]
BB562_10190	223.014	0.789563	0.18402	4.29064	1.78157e-05	0.000123466	CP016491.1	hypothetical protein
BB562_10195	285.526	0.0161419	0.150339	0.10737	0.914495	0.94525	CP016491.1	SGNH hydrolase (pseudogene)
BB562_10220	10.5022	0.233241	0.534671	0.436232	0.662668	0.776045	CP016491.1	6%2C7-dimethyl-8-ribityllumazine synthase	riboflavin synthase complex [GO:0009349]; 6,7-dimethyl-8-ribityllumazine synthase activity [GO:0000906]; riboflavin biosynthetic process [GO:0009231]
BB562_10225	23.7684	-0.256596	0.367079	-0.699022	0.484538	0.632174	CP016491.1	bifunctional 3%2C4-dihydroxy-2-butanone 4-phosphate synthase/GTP cyclohydrolase II	3,4-dihydroxy-2-butanone-4-phosphate synthase activity [GO:0008686]; GTP binding [GO:0005525]; GTP cyclohydrolase II activity [GO:0003935]; zinc ion binding [GO:0008270]; riboflavin biosynthetic process [GO:0009231]
BB562_10230	12.6497	-0.284723	0.510276	-0.557979	0.576859	0.708705	CP016491.1	riboflavin synthase subunit alpha
BB562_10235	26.6098	0.587966	0.408341	1.43989	0.149899	0.256508	CP016491.1	riboflavin biosynthesis protein RibD	5-amino-6-(5-phosphoribosylamino)uracil reductase activity [GO:0008703]; diaminohydroxyphosphoribosylaminopyrimidine deaminase activity [GO:0008835]; zinc ion binding [GO:0008270]; riboflavin biosynthetic process [GO:0009231]
BB562_10240	22.9375	1.39792	0.434736	3.21557	0.00130185	0.00501087	CP016491.1	hypothetical protein	integral component of membrane [GO:0016021]
BB562_10245	67.5089	0.292791	0.236953	1.23565	0.216588	0.344139	CP016491.1	hypothetical protein	integral component of membrane [GO:0016021]
BB562_10250	25.0619	0.800679	0.354478	2.25876	0.0238984	0.0579527	CP016491.1	glycosyltransferase	integral component of membrane [GO:0016021]; transferase activity [GO:0016740]
BB562_10260	174.892	0.163878	0.162098	1.01098	0.312025	0.455898	CP016491.1	hypothetical protein
BB562_10265	68.774	0.239146	0.250456	0.954841	0.339658	0.484305	CP016491.1	flavocytochrome c	membrane [GO:0016020]; FMN binding [GO:0010181]; succinate dehydrogenase activity [GO:0000104]
BB562_10270	12.1892	1.67466	0.544955	3.07303	0.00211899	0.00750149	CP016491.1	NADPH-dependent FMN reductase	oxidoreductase activity [GO:0016491]
BB562_10275	105.658	0.423328	0.191059	2.2157	0.0267122	0.063339	CP016491.1	LysR family transcriptional regulator	DNA binding [GO:0003677]; DNA-binding transcription factor activity [GO:0003700]
BB562_10280	7.23379	1.45218	0.645512	2.24966	0.0244707	0.0590312	CP016491.1	peptidase S41	serine-type peptidase activity [GO:0008236]
BB562_10285	148.899	0.999474	0.212453	4.70445	2.54551e-06	2.40611e-05	CP016491.1	hypothetical protein	integral component of membrane [GO:0016021]
BB562_10290	584.291	-0.0817623	0.12705	-0.643545	0.51987	0.664506	CP016491.1	3'-5' exonuclease	exonuclease activity [GO:0004527]; nucleic acid binding [GO:0003676]
BB562_10295	467.076	0.0419778	0.139045	0.3019	0.762728	0.849889	CP016491.1	hypothetical protein
BB562_10300	84.9187	0.19223	0.221481	0.867932	0.385432	0.531929	CP016491.1	phosphoesterase	hydrolase activity [GO:0016787]
BB562_10305	3519.8	-0.142261	0.12736	-1.117	0.263995	0.401776	CP016491.1	hypothetical protein
BB562_10310	2431.04	0.399577	0.116328	3.43491	0.000592751	0.00253815	CP016491.1	penicillin-binding protein	integral component of membrane [GO:0016021]; penicillin binding [GO:0008658]; transferase activity [GO:0016740]
BB562_10315	654.403	-0.281204	0.117926	-2.38458	0.0170985	0.0436335	CP016491.1	arginine repressor	cytoplasm [GO:0005737]; arginine binding [GO:0034618]; DNA binding [GO:0003677]; DNA-binding transcription factor activity [GO:0003700]; arginine biosynthetic process [GO:0006526]; protein complex oligomerization [GO:0051259]
BB562_10320	1386	0.308244	0.136605	2.25646	0.0240417	0.0581479	CP016491.1	aminotransferase	pyridoxal phosphate binding [GO:0030170]; transaminase activity [GO:0008483]; biosynthetic process [GO:0009058]
BB562_10325	191.257	0.222918	0.235488	0.946621	0.343832	0.487395	CP016491.1	L-lysine permease	integral component of membrane [GO:0016021]; plasma membrane [GO:0005886]; amino acid transport [GO:0006865]
BB562_10330	382.545	0.712392	0.152195	4.6808	2.85758e-06	2.65592e-05	CP016491.1	GntR family transcriptional regulator	catalytic activity [GO:0003824]; DNA binding [GO:0003677]; DNA-binding transcription factor activity [GO:0003700]; pyridoxal phosphate binding [GO:0030170]; biosynthetic process [GO:0009058]
BB562_10335	1715.22	0.319485	0.106151	3.00972	0.00261486	0.00899342	CP016491.1	D-alanine--poly(phosphoribitol) ligase subunit 2	cytoplasm [GO:0005737]; D-alanyl carrier activity [GO:0036370]; ligase activity [GO:0016874]; cell wall organization [GO:0071555]; lipoteichoic acid biosynthetic process [GO:0070395]
BB562_10345	66.6182	-1.04451	0.378495	-2.75964	0.00578653	0.0176131	CP016491.1	cell surface protein	integral component of membrane [GO:0016021]; transferase activity [GO:0016740]
BB562_10350	60.2829	-0.99999	0.306491	-3.26271	0.00110352	0.00431963	CP016491.1	MFS transporter	integral component of membrane [GO:0016021]
BB562_10355	148.192	0.876341	0.218328	4.01388	5.973e-05	0.000354283	CP016491.1	hypothetical protein
BB562_10360	26.379	-0.625386	0.325425	-1.92175	0.0546372	0.114941	CP016491.1	ABC transporter ATP-binding protein	integral component of membrane [GO:0016021]; plasma membrane [GO:0005886]; ATP binding [GO:0005524]; ATPase activity [GO:0016887]; response to antibiotic [GO:0046677]
BB562_10365	1.64791	-1.12244	1.37796	-0.81456	0.415324	0.562468	CP016491.1	hypothetical protein	integral component of membrane [GO:0016021]
BB562_10370	2106.53	-0.745417	0.118693	-6.28022	3.38101e-10	1.01031e-08	CP016491.1	arginine--tRNA ligase	cytoplasm [GO:0005737]; arginine-tRNA ligase activity [GO:0004814]; ATP binding [GO:0005524]; arginyl-tRNA aminoacylation [GO:0006420]
BB562_10375	125.593	-0.348214	0.192379	-1.81004	0.0702901	0.141959	CP016491.1	GNAT family N-acetyltransferase	glucosamine 6-phosphate N-acetyltransferase activity [GO:0004343]; UDP-N-acetylglucosamine biosynthetic process [GO:0006048]
BB562_10390	648.815	0.278654	0.171317	1.62653	0.103836	0.193146	CP016491.1	DUF2187 domain-containing protein
BB562_10395	757.388	1.40167	0.185552	7.55408	4.21835e-14	3.08495e-12	CP016491.1	MATE family efflux transporter	integral component of membrane [GO:0016021]; antiporter activity [GO:0015297]; xenobiotic transmembrane transporter activity [GO:0042910]
BB562_10400	122.686	0.241777	0.311178	0.776974	0.437174	0.584652	CP016491.1	sodium:sulfate symporter	integral component of membrane [GO:0016021]; cation transmembrane transporter activity [GO:0008324]; potassium ion transport [GO:0006813]
BB562_10405	225.432	-0.669239	0.178585	-3.74745	0.000178643	0.00089774	CP016491.1	aryl-sulfate sulfotransferase	integral component of membrane [GO:0016021]; aryl sulfotransferase activity [GO:0004062]
BB562_10410	34.3526	-0.955424	0.424275	-2.2519	0.0243286	0.0587906	CP016491.1	phosphoesterase	nucleic acid binding [GO:0003676]
BB562_10415	55.1925	0.122163	0.318544	0.383505	0.701346	0.804723	CP016491.1	adenylyl-sulfate kinase	adenylylsulfate kinase activity [GO:0004020]; ATP binding [GO:0005524]; hydrogen sulfide biosynthetic process [GO:0070814]; sulfate assimilation [GO:0000103]
BB562_10420	103.671	-0.101527	0.239064	-0.424684	0.671067	0.782255	CP016491.1	sulfate adenylyltransferase	ATP binding [GO:0005524]; sulfate adenylyltransferase (ATP) activity [GO:0004781]; hydrogen sulfide biosynthetic process [GO:0070814]; sulfate assimilation [GO:0000103]
BB562_10425	140.893	-0.251516	0.282256	-0.891093	0.37288	0.518488	CP016491.1	hypothetical protein
BB562_10430	32.7258	0.313557	0.304997	1.02807	0.303919	0.44711	CP016491.1	5-methyltetrahydropteroyltriglutamate--homocysteine S-methyltransferase	5-methyltetrahydropteroyltriglutamate-homocysteine S-methyltransferase activity [GO:0003871]; zinc ion binding [GO:0008270]; methionine biosynthetic process [GO:0009086]; methylation [GO:0032259]
BB562_10435	32.7192	0.129311	0.305124	0.423798	0.671713	0.78268	CP016491.1	bifunctional homocysteine S-methyltransferase/methylenetetrahydrofolate reductase	metal ion binding [GO:0046872]; methylenetetrahydrofolate reductase (NAD(P)H) activity [GO:0004489]; methyltransferase activity [GO:0008168]; methionine metabolic process [GO:0006555]; methylation [GO:0032259]
BB562_10440	120.616	0.718793	0.216704	3.31693	0.000910132	0.00369234	CP016491.1	hypothetical protein	integral component of membrane [GO:0016021]
BB562_10445	677.074	0.0810646	0.145218	0.558228	0.576689	0.708705	CP016491.1	teichoic acid glycosylation protein	integral component of membrane [GO:0016021]; polysaccharide biosynthetic process [GO:0000271]
BB562_10450	847.921	0.21322	0.0947116	2.25125	0.0243696	0.0588386	CP016491.1	hypothetical protein
BB562_10455	279.403	0.153751	0.138544	1.10976	0.267102	0.405838	CP016491.1	hypothetical protein
BB562_10470	185.69	-0.601689	0.217425	-2.76734	0.00565158	0.0173161	CP016491.1	endolysin	lysozyme activity [GO:0003796]; cell wall macromolecule catabolic process [GO:0016998]; peptidoglycan catabolic process [GO:0009253]
BB562_10485	410.567	-0.950109	0.117208	-8.10619	5.22335e-16	5.18418e-14	CP016491.1	hypothetical protein
BB562_10490	342.844	-1.00896	0.252858	-3.99023	6.601e-05	0.000384539	CP016491.1	hypothetical protein
BB562_10495	435.266	-0.686471	0.163095	-4.20903	2.56466e-05	0.000171327	CP016491.1	phage tail protein
BB562_10570	58.9835	-1.07861	0.383969	-2.80912	0.00496771	0.0154941	CP016491.1	terminase
BB562_10580	660.125	-0.956856	0.238141	-4.01803	5.86872e-05	0.000350735	CP016491.1	HNH endonuclease	endonuclease activity [GO:0004519]; nucleic acid binding [GO:0003676]
BB562_10650	13.3823	-2.24115	0.655798	-3.41744	0.000632133	0.00267986	CP016491.1	antirepressor
BB562_10660	100.106	-1.05368	0.216138	-4.87504	1.08787e-06	1.15164e-05	CP016491.1	XRE family transcriptional regulator	DNA binding [GO:0003677]
BB562_10705	105.859	0.280953	0.243132	1.15556	0.247863	0.384381	CP016491.1	hypothetical protein
BB562_10715	915.393	-0.140488	0.103024	-1.36364	0.172681	0.288052	CP016491.1	daunorubicin resistance protein DrrC	ATP binding [GO:0005524]; ATPase activity [GO:0016887]
BB562_10720	481.339	-0.492597	0.123046	-4.00334	6.24534e-05	0.000368489	CP016491.1	hypothetical protein
BB562_10725	41.2535	-0.934221	0.315396	-2.96206	0.00305592	0.0103314	CP016491.1	hypothetical protein
BB562_10730	5057.56	-0.625206	0.128256	-4.87467	1.08989e-06	1.15164e-05	CP016491.1	MarR family transcriptional regulator	DNA-binding transcription factor activity [GO:0003700]
BB562_10735	27.8372	0.881038	0.358111	2.46024	0.0138845	0.0367476	CP016491.1	CAAX protease	integral component of membrane [GO:0016021]; cysteine-type endopeptidase activity [GO:0004197]; CAAX-box protein processing [GO:0071586]
BB562_10745	423.151	0.60593	0.194398	3.11696	0.00182725	0.00662052	CP016491.1	hypothetical protein
BB562_10750	2053.38	-1.04073	0.158365	-6.57171	4.97403e-11	1.79517e-09	CP016491.1	hypothetical protein
BB562_10755	860.456	0.797507	0.16231	4.91349	8.9468e-07	9.67438e-06	CP016491.1	DNA-binding response regulator	DNA binding [GO:0003677]; phosphorelay signal transduction system [GO:0000160]
BB562_10760	991.285	0.935423	0.177089	5.28223	1.27624e-07	1.73008e-06	CP016491.1	histidine kinase	integral component of membrane [GO:0016021]; kinase activity [GO:0016301]
BB562_10765	2302.63	0.444373	0.130546	3.40396	0.000664164	0.00278388	CP016491.1	hypothetical protein
BB562_10770	119.907	1.14901	0.202614	5.67092	1.42033e-08	2.77965e-07	CP016491.1	HAD family hydrolase	hydrolase activity [GO:0016787]
BB562_10775	346.252	0.207713	0.161509	1.28608	0.198416	0.319837	CP016491.1	peptide-methionine (S)-S-oxide reductase	peptide-methionine (S)-S-oxide reductase activity [GO:0008113]; cellular protein modification process [GO:0006464]
BB562_10780	187.403	0.276074	0.203106	1.35926	0.174063	0.289368	CP016491.1	hypothetical protein	DNA-binding transcription factor activity [GO:0003700]; DNA-templated transcription, initiation [GO:0006352]
BB562_10785	5.68827	0.23225	0.754398	0.307862	0.758187	0.846377	CP016491.1	hypothetical protein	integral component of membrane [GO:0016021]
BB562_10790	184.521	-0.574075	0.21467	-2.67423	0.00749019	0.0219802	CP016491.1	mechanosensitive ion channel protein MscL	integral component of plasma membrane [GO:0005887]; mechanosensitive ion channel activity [GO:0008381]
BB562_10795	2889.25	-0.284729	0.0907854	-3.13629	0.00171103	0.00627301	CP016491.1	deoxyguanosine kinase	ATP binding [GO:0005524]; nucleoside kinase activity [GO:0019206]
BB562_10800	308.715	0.287134	0.158821	1.80791	0.0706209	0.142431	CP016491.1	glycerophosphodiester phosphodiesterase	phosphoric diester hydrolase activity [GO:0008081]; lipid metabolic process [GO:0006629]
BB562_10805	95.3892	-0.00678759	0.233576	-0.0290594	0.976817	0.985327	CP016491.1	glycerol-3-phosphate ABC transporter substrate-binding protein	transmembrane transport [GO:0055085]
BB562_10810	12.7423	-1.58217	0.700996	-2.25703	0.0240061	0.0581124	CP016491.1	glycerol-3-phosphate ABC transporter permease	integral component of membrane [GO:0016021]; plasma membrane [GO:0005886]; transmembrane transport [GO:0055085]
BB562_10815	24.761	-2.26655	0.606179	-3.73908	0.000184695	0.000918188	CP016491.1	glycerol-3-phosphate ABC transporter permease	integral component of membrane [GO:0016021]; plasma membrane [GO:0005886]; transmembrane transport [GO:0055085]
BB562_10820	64.4901	-2.43475	0.454356	-5.35868	8.38334e-08	1.20966e-06	CP016491.1	glycerol-3-phosphate ABC transporter ATP-binding protein	ATP binding [GO:0005524]; ATPase activity [GO:0016887]
BB562_10830	1132.12	-0.411176	0.118123	-3.4809	0.000499737	0.00218017	CP016491.1	universal stress protein UspA
BB562_10835	3950.34	-0.286757	0.0954522	-3.00419	0.00266285	0.00913589	CP016491.1	dipeptidase PepV	dipeptidase activity [GO:0016805]; zinc ion binding [GO:0008270]
BB562_10840	115.846	0.463532	0.187354	2.4741	0.0133571	0.035487	CP016491.1	NAD(P)H-hydrate dehydratase	ADP-dependent NAD(P)H-hydrate dehydratase activity [GO:0052855]; ATP binding [GO:0005524]; nicotinamide nucleotide metabolic process [GO:0046496]
BB562_10845	488.161	-0.0588929	0.110482	-0.533056	0.593995	0.721465	CP016491.1	16S rRNA pseudouridine(516) synthase	pseudouridine synthase activity [GO:0009982]; RNA binding [GO:0003723]; pseudouridine synthesis [GO:0001522]
BB562_10850	977.587	0.205009	0.127093	1.61306	0.106731	0.197268	CP016491.1	transporter	integral component of membrane [GO:0016021]
BB562_10855	5504.78	-0.292354	0.117834	-2.48106	0.0130992	0.0350026	CP016491.1	leucine--tRNA ligase	cytoplasm [GO:0005737]; aminoacyl-tRNA editing activity [GO:0002161]; ATP binding [GO:0005524]; leucine-tRNA ligase activity [GO:0004823]; leucyl-tRNA aminoacylation [GO:0006429]
BB562_10860	425.058	0.634835	0.191535	3.31445	0.000918233	0.00371978	CP016491.1	phospholipid phosphatase	integral component of membrane [GO:0016021]
BB562_10865	830.938	0.139222	0.139459	0.998301	0.318133	0.461864	CP016491.1	SAM-dependent methyltransferase	methyltransferase activity [GO:0008168]; methylation [GO:0032259]
BB562_10870	39.7657	-0.124118	0.286225	-0.433639	0.664551	0.777267	CP016491.1	hypothetical protein	integral component of membrane [GO:0016021]
BB562_10875	223.843	-0.191245	0.154279	-1.2396	0.215122	0.342396	CP016491.1	poly(glycerol-phosphate) alpha-glucosyltransferase	transferase activity [GO:0016740]
BB562_10880	111.561	-0.148314	0.256535	-0.578142	0.563168	0.698057	CP016491.1	poly(glycerol-phosphate) alpha-glucosyltransferase	transferase activity [GO:0016740]; protein transport [GO:0015031]
BB562_10885	122.315	-0.0557955	0.251261	-0.222062	0.824266	0.890672	CP016491.1	glycosyl transferase family 1	transferase activity [GO:0016740]
BB562_10890	12.1845	0.0418893	0.488636	0.085727	0.931683	0.955758	CP016491.1	cell shape-determining protein MreB	integral component of membrane [GO:0016021]
BB562_10895	557.354	0.30898	0.12679	2.43694	0.0148121	0.0387961	CP016491.1	multidrug MFS transporter	integral component of membrane [GO:0016021]; transmembrane transport [GO:0055085]
BB562_10900	7506.49	0.0394909	0.0927955	0.425569	0.670422	0.78183	CP016491.1	methionine adenosyltransferase	cytoplasm [GO:0005737]; ATP binding [GO:0005524]; magnesium ion binding [GO:0000287]; methionine adenosyltransferase activity [GO:0004478]; one-carbon metabolic process [GO:0006730]; S-adenosylmethionine biosynthetic process [GO:0006556]
BB562_10905	495.032	0.494688	0.146154	3.3847	0.000712552	0.0029467	CP016491.1	hypothetical protein	integral component of membrane [GO:0016021]
BB562_10910	26.8809	0.221548	0.324395	0.682957	0.494634	0.641731	CP016491.1	poly(glycerol-phosphate) alpha-glucosyltransferase	transferase activity [GO:0016740]
BB562_10915	190.256	-0.0307652	0.156423	-0.19668	0.844078	0.90115	CP016491.1	homocysteine S-methyltransferase	betaine-homocysteine S-methyltransferase activity [GO:0047150]; zinc ion binding [GO:0008270]; methionine biosynthetic process [GO:0009086]; methylation [GO:0032259]
BB562_10920	143.791	0.0910105	0.19271	0.472267	0.636736	0.753871	CP016491.1	amino acid permease	integral component of membrane [GO:0016021]; transmembrane transporter activity [GO:0022857]; amino acid transport [GO:0006865]
BB562_10925	34.8719	0.637886	0.292636	2.17979	0.0292729	0.0684184	CP016491.1	ferrochelatase	cytoplasm [GO:0005737]; ferrochelatase activity [GO:0004325]; metal ion binding [GO:0046872]; heme biosynthetic process [GO:0006783]
BB562_10930	34.6411	0.749031	0.328567	2.27969	0.0226259	0.0553012	CP016491.1	divalent metal cation transporter	integral component of membrane [GO:0016021]; plasma membrane [GO:0005886]; metal ion transmembrane transporter activity [GO:0046873]
BB562_10935	13.3975	0.367782	0.483651	0.760428	0.446999	0.59356	CP016491.1	sugar kinase	kinase activity [GO:0016301]
BB562_10940	20.0944	0.525141	0.402654	1.3042	0.192166	0.311205	CP016491.1	MFS transporter	integral component of membrane [GO:0016021]; transmembrane transport [GO:0055085]
BB562_10945	7.34474	0.407129	0.672152	0.605711	0.544707	0.683096	CP016491.1	lipase	hydrolase activity [GO:0016787]
BB562_10950	121.664	-0.599933	0.234591	-2.55736	0.0105471	0.0291646	CP016491.1	transcriptional regulator	DNA-binding transcription factor activity [GO:0003700]; sequence-specific DNA binding [GO:0043565]
BB562_10955	75.4659	0.552691	0.208433	2.65165	0.00801005	0.0232358	CP016491.1	metallophosphoesterase
BB562_10960	1357.53	-0.378373	0.115719	-3.26975	0.00107642	0.0042323	CP016491.1	GNAT family N-acetyltransferase	N-acetyltransferase activity [GO:0008080]
BB562_10965	470.1	-0.669434	0.137922	-4.8537	1.21179e-06	1.27077e-05	CP016491.1	hypothetical protein
BB562_10970	235.767	-0.269534	0.140029	-1.92484	0.054249	0.114269	CP016491.1	adenine phosphoribosyltransferase	transferase activity, transferring glycosyl groups [GO:0016757]; nucleoside metabolic process [GO:0009116]
BB562_11065	8258.03	0.345314	0.107602	3.20919	0.00133109	0.00511631	CP016491.1	glycerol phosphate lipoteichoic acid synthase	integral component of membrane [GO:0016021]; metal ion binding [GO:0046872]; sulfuric ester hydrolase activity [GO:0008484]
BB562_11070	700.363	-0.422205	0.16496	-2.55944	0.010484	0.0290478	CP016491.1	hypothetical protein
BB562_11075	1052.75	0.0750403	0.108802	0.689699	0.490384	0.637461	CP016491.1	aromatic amino acid aminotransferase	pyridoxal phosphate binding [GO:0030170]; transaminase activity [GO:0008483]; biosynthetic process [GO:0009058]
BB562_11080	1010.03	-0.0598356	0.114107	-0.524381	0.600014	0.725288	CP016491.1	D-alanyl-D-alanine carboxypeptidase	serine-type D-Ala-D-Ala carboxypeptidase activity [GO:0009002]
BB562_11085	936.987	-0.0702427	0.109955	-0.638829	0.522934	0.665716	CP016491.1	hypothetical protein	integral component of membrane [GO:0016021]; plasma membrane [GO:0005886]; lysyltransferase activity [GO:0050071]; lipid metabolic process [GO:0006629]; response to antibiotic [GO:0046677]
BB562_11090	784.49	0.20174	0.118913	1.69654	0.0897845	0.172433	CP016491.1	glycosyltransferase	transferase activity [GO:0016740]
BB562_11095	1378.6	0.219848	0.105086	2.09208	0.0364315	0.0817136	CP016491.1	1%2C2-diacylglycerol 3-glucosyltransferase	transferase activity [GO:0016740]
BB562_11100	27525.6	-0.483409	0.147418	-3.27918	0.00104111	0.0041332	CP016491.1	phosphoenolpyruvate--protein phosphotransferase	cytoplasm [GO:0005737]; kinase activity [GO:0016301]; metal ion binding [GO:0046872]; phosphoenolpyruvate-protein phosphotransferase activity [GO:0008965]; phosphoenolpyruvate-dependent sugar phosphotransferase system [GO:0009401]
BB562_11105	4835.15	-0.391931	0.150206	-2.6093	0.0090729	0.0257019	CP016491.1	phosphocarrier protein HPr	cytoplasm [GO:0005737]; phosphoenolpyruvate-dependent sugar phosphotransferase system [GO:0009401]
BB562_11110	386.374	-0.41076	0.111182	-3.69447	0.000220346	0.00105941	CP016491.1	hypothetical protein
BB562_11115	7963.65	-0.486699	0.11859	-4.10405	4.05974e-05	0.00025641	CP016491.1	ATP-dependent Clp protease ATP-binding subunit	ATP binding [GO:0005524]; peptidase activity [GO:0008233]
BB562_11120	44.6644	-0.0240834	0.278509	-0.0864726	0.931091	0.955503	CP016491.1	integrase	DNA binding [GO:0003677]; DNA integration [GO:0015074]; DNA recombination [GO:0006310]
BB562_11125	708.636	0.0696446	0.1231	0.565759	0.571558	0.70531	CP016491.1	MarR family transcriptional regulator	DNA-binding transcription factor activity [GO:0003700]
BB562_11130	1040.99	-0.11613	0.111599	-1.0406	0.298059	0.440823	CP016491.1	peptide ABC transporter substrate-binding protein	ATP binding [GO:0005524]; ATPase activity [GO:0016887]; peptide transport [GO:0015833]
BB562_11135	716.166	0.219189	0.106876	2.05088	0.0402789	0.088908	CP016491.1	peptide ABC transporter ATP-binding protein	ATP binding [GO:0005524]; ATPase activity [GO:0016887]; peptide transport [GO:0015833]
BB562_11140	600.631	0.304985	0.143537	2.12479	0.0336043	0.076798	CP016491.1	peptide ABC transporter permease	integral component of membrane [GO:0016021]; plasma membrane [GO:0005886]; transmembrane transport [GO:0055085]
BB562_11145	541.436	0.332275	0.133539	2.48822	0.0128386	0.0344718	CP016491.1	peptide ABC transporter permease	integral component of membrane [GO:0016021]; plasma membrane [GO:0005886]; transmembrane transport [GO:0055085]
BB562_11150	1875.82	0.204469	0.256835	0.796109	0.425968	0.572421	CP016491.1	peptide ABC transporter substrate-binding protein	ATP-binding cassette (ABC) transporter complex [GO:0043190]; transmembrane transport [GO:0055085]
BB562_11155	92.3219	0.47952	0.202124	2.3724	0.0176728	0.0448929	CP016491.1	hypothetical protein	integral component of membrane [GO:0016021]
BB562_11160	417.1	0.260074	0.127787	2.03521	0.0418301	0.0918939	CP016491.1	permease	integral component of membrane [GO:0016021]; plasma membrane [GO:0005886]
BB562_11165	306.361	1.04142	0.1796	5.79856	6.68849e-09	1.40813e-07	CP016491.1	LysR family transcriptional regulator	DNA binding [GO:0003677]; DNA-binding transcription factor activity [GO:0003700]
BB562_11170	793.679	0.874947	0.149687	5.84519	5.05999e-09	1.09857e-07	CP016491.1	hypothetical protein
BB562_11175	21.7671	-0.186811	0.402824	-0.463754	0.642824	0.757031	CP016491.1	hypothetical protein
BB562_11180	2513.25	-0.174788	0.100558	-1.73818	0.0821788	0.161054	CP016491.1	peptide chain release factor 3	cytoplasm [GO:0005737]; GTP binding [GO:0005525]; GTPase activity [GO:0003924]; translation release factor activity, codon specific [GO:0016149]; regulation of translational termination [GO:0006449]
BB562_11185	793.134	-0.613521	0.13841	-4.43262	9.30927e-06	7.10727e-05	CP016491.1	glutathione reductase	electron transfer activity [GO:0009055]; flavin adenine dinucleotide binding [GO:0050660]
BB562_11190	124.141	0.726954	0.195491	3.71861	0.000200323	0.000976663	CP016491.1	6-phosphogluconate dehydrogenase (decarboxylating)	NADP binding [GO:0050661]; phosphogluconate dehydrogenase (decarboxylating) activity [GO:0004616]; pentose-phosphate shunt [GO:0006098]
BB562_11195	275.216	0.816842	0.147026	5.55575	2.76416e-08	4.95197e-07	CP016491.1	gluconate kinase	kinase activity [GO:0016301]; phosphotransferase activity, alcohol group as acceptor [GO:0016773]; carbohydrate metabolic process [GO:0005975]
BB562_11200	190.155	0.740989	0.158067	4.68781	2.76139e-06	2.5838e-05	CP016491.1	gluconate permease	integral component of membrane [GO:0016021]; gluconate transmembrane transporter activity [GO:0015128]
BB562_11205	1169.11	-0.2315	0.096114	-2.4086	0.0160139	0.0411679	CP016491.1	AI-2E family transporter	integral component of membrane [GO:0016021]
BB562_11210	612.385	0.229692	0.149222	1.53927	0.123739	0.220431	CP016491.1	L-lactate dehydrogenase	L-lactate dehydrogenase activity [GO:0004459]; carbohydrate metabolic process [GO:0005975]; carboxylic acid metabolic process [GO:0019752]
BB562_11215	8.58071	1.53113	0.592752	2.58308	0.00979223	0.0274875	CP016491.1	hypothetical protein
BB562_11220	1401.22	0.177777	0.108863	1.63304	0.102461	0.190925	CP016491.1	prevent-host-death protein
BB562_11225	252.888	0.51466	0.164339	3.1317	0.00173798	0.00634671	CP016491.1	transcriptional regulator	DNA binding [GO:0003677]
BB562_11230	24.9742	0.282768	0.348897	0.810463	0.417674	0.564825	CP016491.1	gamma-D-glutamyl-meso-diaminopimelate peptidase
BB562_11235	3929.94	-0.565929	0.126435	-4.47606	7.60329e-06	6.01981e-05	CP016491.1	hypothetical protein
BB562_11240	547.596	-0.274803	0.123206	-2.23044	0.025718	0.0615063	CP016491.1	recombination regulator RecX	cytoplasm [GO:0005737]; regulation of DNA repair [GO:0006282]
BB562_11245	145.518	-0.739515	0.185543	-3.98568	6.7288e-05	0.000390383	CP016491.1	hypothetical protein
BB562_11270	113.896	0.189729	0.181756	1.04386	0.296548	0.438821	CP016491.1	hypothetical protein
BB562_11275	105.745	-0.252256	0.182231	-1.38427	0.166276	0.279035	CP016491.1	hypothetical protein	DNA binding [GO:0003677]
BB562_11285	893.105	0.223203	0.130938	1.70464	0.0882609	0.170568	CP016491.1	multidrug MFS transporter	integral component of membrane [GO:0016021]
BB562_11295	174.37	0.295652	0.158539	1.86485	0.0622026	0.128235	CP016491.1	hypothetical protein	integral component of membrane [GO:0016021]
BB562_11300	14.5055	-0.174567	0.456719	-0.382221	0.702297	0.80515	CP016491.1	exopolysaccharide biosynthesis protein
BB562_11305	24.2843	-0.053875	0.344663	-0.156312	0.875787	0.924349	CP016491.1	acetyltransferase	integral component of membrane [GO:0016021]; transferase activity, transferring acyl groups other than amino-acyl groups [GO:0016747]
BB562_11310	57.8891	0.043671	0.237592	0.183807	0.854165	0.907734	CP016491.1	polysaccharide biosynthesis protein	integral component of membrane [GO:0016021]
BB562_11315	74.6932	0.228611	0.256462	0.891405	0.372712	0.518488	CP016491.1	polysaccharide biosynthesis protein	integral component of membrane [GO:0016021]
BB562_11320	34.8994	0.250877	0.328788	0.763036	0.445442	0.593424	CP016491.1	polysaccharide biosynthesis protein	integral component of membrane [GO:0016021]
BB562_11325	71.2075	0.681605	0.290685	2.34482	0.0190361	0.0479613	CP016491.1	polysaccharide biosynthesis protein
BB562_11330	97.3086	0.755791	0.213432	3.54113	0.000398421	0.00178582	CP016491.1	UDP-galactopyranose mutase	UDP-galactopyranose mutase activity [GO:0008767]
BB562_11335	64.5058	0.827215	0.28714	2.88088	0.0039657	0.0129351	CP016491.1	glycosyl transferase family 2	transferase activity [GO:0016740]
BB562_11340	45.0322	1.06156	0.291891	3.63683	0.000276013	0.00129131	CP016491.1	glycosyl transferase family 2	transferase activity [GO:0016740]
BB562_11380	1.11126	-0.792778	1.5077	-0.525821	0.599013	0.724709	CP016491.1	UDP-phosphate N-acetylgalactosaminyl-1-phosphate transferase	integral component of membrane [GO:0016021]; transferase activity [GO:0016740]
BB562_11385	1.24766	-2.14687	1.72067	-1.24769	0.212143	0.338689	CP016491.1	epimerase (pseudogene)
BB562_11400	2732.58	-0.329303	0.121411	-2.71231	0.00668159	0.0200088	CP016491.1	glycerol transporter	integral component of membrane [GO:0016021]; channel activity [GO:0015267]
BB562_11405	1019.01	-0.357862	0.123033	-2.90867	0.00362968	0.0119655	CP016491.1	hypothetical protein	integral component of membrane [GO:0016021]; plasma membrane [GO:0005886]
BB562_11410	705.688	0.737048	0.13305	5.53965	3.03082e-08	5.33079e-07	CP016491.1	UDP-N-acetylglucosamine 2-epimerase	UDP-N-acetylglucosamine 2-epimerase activity [GO:0008761]
BB562_11415	35.8781	0.908152	0.311632	2.91418	0.00356621	0.0118319	CP016491.1	D-alanyl-D-alanine carboxypeptidase	carboxypeptidase activity [GO:0004180]
BB562_11420	1660.44	0.0813443	0.122439	0.664367	0.506455	0.652196	CP016491.1	glutamate dehydrogenase	nucleotide binding [GO:0000166]; oxidoreductase activity, acting on the CH-NH2 group of donors, NAD or NADP as acceptor [GO:0016639]; cellular amino acid metabolic process [GO:0006520]
BB562_11425	135.621	0.364339	0.27326	1.3333	0.182433	0.299457	CP016491.1	hypothetical protein
BB562_11430	1320.86	-0.150804	0.0990252	-1.52289	0.127786	0.225902	CP016491.1	hypothetical protein
BB562_11440	295.265	0.4612	0.164843	2.79782	0.00514488	0.0159394	CP016491.1	acyltransferase	transferase activity, transferring acyl groups [GO:0016746]
BB562_11445	337.421	0.707956	0.198936	3.55871	0.000372685	0.00169231	CP016491.1	PTS cellobiose transporter subunit IIC	integral component of membrane [GO:0016021]; plasma membrane [GO:0005886]; protein-N(PI)-phosphohistidine-sugar phosphotransferase activity [GO:0008982]; phosphoenolpyruvate-dependent sugar phosphotransferase system [GO:0009401]
BB562_11450	644.432	-0.36418	0.150974	-2.4122	0.0158564	0.0408386	CP016491.1	universal stress protein UspA	cytoplasm [GO:0005737]
BB562_11455	19.8394	-0.948236	0.39047	-2.42845	0.0151635	0.0395304	CP016491.1	hypothetical protein
BB562_11480	87.8567	-0.62804	0.220456	-2.84882	0.00438813	0.0140978	CP016491.1	hypothetical protein	unfolded protein binding [GO:0051082]; protein tetramerization [GO:0051262]; protein transport [GO:0015031]
BB562_11485	3438.18	0.0411142	0.0957707	0.429299	0.667706	0.779546	CP016491.1	hypothetical protein
BB562_11490	740.078	-0.310724	0.127809	-2.43116	0.0150507	0.0393549	CP016491.1	hypothetical protein
BB562_11500	1324.4	-0.0390233	0.0892514	-0.437229	0.661946	0.775526	CP016491.1	helicase	ATP binding [GO:0005524]; helicase activity [GO:0004386]; nucleic acid binding [GO:0003676]
BB562_11505	811.021	-0.0393612	0.123661	-0.318299	0.750258	0.841443	CP016491.1	oxidoreductase	oxidoreductase activity [GO:0016491]
BB562_11515	18747.1	-0.7272	0.163189	-4.45619	8.34306e-06	6.51274e-05	CP016491.1	cold-shock protein	cytoplasm [GO:0005737]; nucleic acid binding [GO:0003676]
BB562_11520	398.125	0.217953	0.140332	1.55312	0.120394	0.215483	CP016491.1	DUF4828 domain-containing protein
BB562_11525	570.456	0.285632	0.0981678	2.90963	0.00361856	0.0119446	CP016491.1	lysozyme	lysozyme activity [GO:0003796]; cell wall macromolecule catabolic process [GO:0016998]; peptidoglycan catabolic process [GO:0009253]
BB562_11530	784.877	0.40972	0.109177	3.75279	0.000174874	0.00088359	CP016491.1	RpiR family transcriptional regulator	carbohydrate derivative binding [GO:0097367]; DNA binding [GO:0003677]; DNA-binding transcription factor activity [GO:0003700]; carbohydrate derivative metabolic process [GO:1901135]
BB562_11535	83.2102	0.406692	0.235896	1.72403	0.0847024	0.164953	CP016491.1	acyltransferase	hydrolase activity [GO:0016787]; transferase activity, transferring acyl groups [GO:0016746]
BB562_11540	137.319	0.753013	0.21468	3.5076	0.00045216	0.00198729	CP016491.1	PTS cellobiose transporter subunit IIC	integral component of membrane [GO:0016021]; plasma membrane [GO:0005886]; protein-N(PI)-phosphohistidine-sugar phosphotransferase activity [GO:0008982]; phosphoenolpyruvate-dependent sugar phosphotransferase system [GO:0009401]
BB562_11545	478.379	-0.0610016	0.148589	-0.41054	0.68141	0.789387	CP016491.1	hypothetical protein
BB562_11550	99.894	0.060338	0.213994	0.281961	0.777973	0.860321	CP016491.1	transcriptional regulator
BB562_11555	1670.04	0.867355	0.19953	4.34699	1.3802e-05	9.88553e-05	CP016491.1	magnesium-transporting ATPase	integral component of membrane [GO:0016021]; nucleotide binding [GO:0000166]
BB562_11560	5205.12	0.540727	0.200046	2.70301	0.00687146	0.0204671	CP016491.1	TetR family transcriptional regulator	DNA binding [GO:0003677]
BB562_11570	85.1953	0.25344	0.231451	1.095	0.273515	0.413321	CP016491.1	hypothetical protein
BB562_11575	34.3636	-1.01731	0.32684	-3.11257	0.00185468	0.00670241	CP016491.1	transposase (pseudogene)
BB562_11590	112.046	-0.843243	0.191768	-4.3972	1.09657e-05	8.1047e-05	CP016491.1	transposase (pseudogene)
BB562_11595	38.224	-0.6834	0.29872	-2.28776	0.0221512	0.05438	CP016491.1	transposase	DNA binding [GO:0003677]; transposase activity [GO:0004803]; transposition, DNA-mediated [GO:0006313]
BB562_11600	128.752	1.23951	0.27068	4.57926	4.66616e-06	4.00224e-05	CP016491.1	toxin-antitoxin system
BB562_11605	1.21595	0.8246	1.54534	0.533604	0.593615	0.721319	CP016491.1	hypothetical protein
BB562_11610	1.18763	1.32224	1.52365	0.867807	0.3855	0.531929	CP016491.1	XRE family transcriptional regulator	DNA binding [GO:0003677]; regulation of transcription, DNA-templated [GO:0006355]
BB562_11615	2375.56	0.261798	0.0928533	2.81948	0.0048102	0.0151216	CP016491.1	23S rRNA (uracil-5-)-methyltransferase RumA	RNA methyltransferase activity [GO:0008173]; RNA processing [GO:0006396]
BB562_11620	2255.95	-0.0635558	0.09208	-0.690224	0.490053	0.637461	CP016491.1	diacylglycerol kinase	NAD+ kinase activity [GO:0003951]
BB562_11625	3188.34	0.0858536	0.0944111	0.90936	0.36316	0.509451	CP016491.1	aspartyl/glutamyl-tRNA amidotransferase subunit B	ATP binding [GO:0005524]; glutaminyl-tRNA synthase (glutamine-hydrolyzing) activity [GO:0050567]; transferase activity [GO:0016740]; translation [GO:0006412]
BB562_11630	2724.59	0.288386	0.0828124	3.4824	0.000496944	0.00217481	CP016491.1	aspartyl/glutamyl-tRNA amidotransferase subunit A	glutamyl-tRNA(Gln) amidotransferase complex [GO:0030956]; amidase activity [GO:0004040]; ATP binding [GO:0005524]; glutaminyl-tRNA synthase (glutamine-hydrolyzing) activity [GO:0050567]; transferase activity [GO:0016740]; translation [GO:0006412]
BB562_11635	580.557	0.461674	0.126533	3.64865	0.000263619	0.00123749	CP016491.1	asparaginyl/glutamyl-tRNA amidotransferase subunit C	ATP binding [GO:0005524]; glutaminyl-tRNA synthase (glutamine-hydrolyzing) activity [GO:0050567]; transferase activity [GO:0016740]; regulation of translational fidelity [GO:0006450]; translation [GO:0006412]
BB562_11640	2384.02	0.584992	0.133232	4.39077	1.12948e-05	8.28184e-05	CP016491.1	CamS family sex pheromone protein
BB562_11645	1816.45	0.2656	0.0819557	3.24077	0.00119206	0.00462673	CP016491.1	DNA ligase (NAD(+)) LigA	DNA ligase (NAD+) activity [GO:0003911]; metal ion binding [GO:0046872]; DNA repair [GO:0006281]; DNA replication [GO:0006260]
BB562_11650	1124.41	-0.376825	0.101992	-3.69467	0.000220175	0.00105941	CP016491.1	ATP-dependent DNA helicase PcrA	cytoplasm [GO:0005737]; ATP binding [GO:0005524]; DNA binding [GO:0003677]; DNA helicase activity [GO:0003678]; DNA unwinding involved in DNA replication [GO:0006268]
BB562_11655	2765.49	0.21562	0.1074	2.00764	0.044682	0.0968575	CP016491.1	phosphoribosylaminoimidazole carboxylase	ATP binding [GO:0005524]; metal ion binding [GO:0046872]; transferase activity [GO:0016740]; 'de novo' IMP biosynthetic process [GO:0006189]
BB562_11660	406.146	0.785229	0.12871	6.10077	1.05556e-09	2.79372e-08	CP016491.1	hypothetical protein	integral component of membrane [GO:0016021]; plasma membrane [GO:0005886]
BB562_11665	693.629	0.835691	0.13344	6.26268	3.78418e-10	1.09544e-08	CP016491.1	xanthine phosphoribosyltransferase	cytoplasm [GO:0005737]; xanthine phosphoribosyltransferase activity [GO:0000310]; purine ribonucleoside salvage [GO:0006166]; xanthine metabolic process [GO:0046110]; XMP salvage [GO:0032265]
BB562_11670	366.482	1.2659	0.190769	6.63576	3.22832e-11	1.22897e-09	CP016491.1	cell wall hydrolase	integral component of membrane [GO:0016021]; amidase activity [GO:0004040]
BB562_11675	520.556	-0.0114297	0.124616	-0.0917188	0.926921	0.952631	CP016491.1	oxidoreductase	oxidoreductase activity [GO:0016491]
BB562_11680	513.638	0.483681	0.136245	3.55009	0.000385101	0.00174583	CP016491.1	heptaprenyl diphosphate synthase	transferase activity [GO:0016740]; isoprenoid biosynthetic process [GO:0008299]
BB562_11685	1625.88	-0.142021	0.0890737	-1.59442	0.110841	0.202783	CP016491.1	1%2C4-dihydroxy-2-naphthoate prenyltransferase	integral component of membrane [GO:0016021]; prenyltransferase activity [GO:0004659]
BB562_11690	414.15	0.265036	0.119683	2.21449	0.0267951	0.0634813	CP016491.1	thiol reductant ABC exporter subunit CydC	cell [GO:0005623]; integral component of membrane [GO:0016021]; ATP binding [GO:0005524]; ATPase activity [GO:0016887]; ATPase-coupled transmembrane transporter activity [GO:0042626]; cell redox homeostasis [GO:0045454]; glutathione transmembrane transport [GO:0034775]
BB562_11695	257.44	0.372074	0.146121	2.54633	0.0108862	0.0299023	CP016491.1	thiol reductant ABC exporter subunit CydD	integral component of membrane [GO:0016021]; ATP binding [GO:0005524]; ATPase activity [GO:0016887]; ATPase-coupled transmembrane transporter activity [GO:0042626]; cysteine transport [GO:0042883]
BB562_11700	459.409	-0.223197	0.109719	-2.03425	0.0419265	0.0919892	CP016491.1	cytochrome d ubiquinol oxidase subunit II	integral component of membrane [GO:0016021]; oxidation-reduction process [GO:0055114]
BB562_11705	400.959	0.0260174	0.119308	0.218069	0.827375	0.891061	CP016491.1	cytochrome D ubiquinol oxidase subunit I	cytochrome complex [GO:0070069]; integral component of membrane [GO:0016021]; plasma membrane [GO:0005886]; electron transfer activity [GO:0009055]; metal ion binding [GO:0046872]; aerobic electron transport chain [GO:0019646]
BB562_11710	22.8167	0.226505	0.3704	0.611513	0.54086	0.679968	CP016491.1	hydrolase	integral component of membrane [GO:0016021]; hydrolase activity [GO:0016787]
BB562_11715	664.467	-0.344128	0.117872	-2.91951	0.00350586	0.0116541	CP016491.1	ECF transporter S component	integral component of membrane [GO:0016021]; transmembrane transporter activity [GO:0022857]
BB562_11720	348.351	-0.69704	0.153024	-4.55509	5.23628e-06	4.41425e-05	CP016491.1	amino acid permease	integral component of membrane [GO:0016021]; transmembrane transporter activity [GO:0022857]
BB562_11725	100.752	0.350434	0.310032	1.13031	0.258344	0.395994	CP016491.1	malate permease	integral component of membrane [GO:0016021]; transmembrane transport [GO:0055085]
BB562_11730	134.323	0.589557	0.304457	1.93642	0.0528158	0.111701	CP016491.1	NAD-dependent malic enzyme	malate dehydrogenase (decarboxylating) (NAD+) activity [GO:0004471]; metal ion binding [GO:0046872]; NAD binding [GO:0051287]; oxaloacetate decarboxylase activity [GO:0008948]
BB562_11735	35.8276	-0.825524	0.331697	-2.48879	0.0128178	0.0344494	CP016491.1	LysR family transcriptional regulator	DNA binding [GO:0003677]; DNA-binding transcription factor activity [GO:0003700]
BB562_11740	227.679	-0.234572	0.161777	-1.44997	0.147067	0.252284	CP016491.1	LysR family transcriptional regulator	DNA binding [GO:0003677]; DNA-binding transcription factor activity [GO:0003700]
BB562_11745	64.4649	0.284222	0.223704	1.27053	0.203897	0.327532	CP016491.1	holo-ACP synthase CitX	prosthetic group biosynthetic process [GO:0051191]
BB562_11750	1561.7	0.52557	0.0964962	5.44653	5.13625e-08	8.29863e-07	CP016491.1	flavocytochrome c	succinate dehydrogenase activity [GO:0000104]
BB562_11755	1019.04	0.782656	0.126105	6.2064	5.42114e-10	1.50653e-08	CP016491.1	class II fumarate hydratase	tricarboxylic acid cycle enzyme complex [GO:0045239]; fumarate hydratase activity [GO:0004333]; fumarate metabolic process [GO:0006106]; tricarboxylic acid cycle [GO:0006099]
BB562_11760	25.3115	-0.073965	0.337344	-0.219257	0.82645	0.891061	CP016491.1	flagellar biosynthesis protein FlhB	integral component of membrane [GO:0016021]
BB562_11765	558.856	-0.109716	0.125249	-0.875977	0.381042	0.527087	CP016491.1	citrate lyase subunit alpha	citrate lyase complex [GO:0009346]; citrate (pro-3S)-lyase activity [GO:0008815]; citrate CoA-transferase activity [GO:0008814]; acetyl-CoA metabolic process [GO:0006084]
BB562_11770	229.888	-0.264005	0.157698	-1.67411	0.0941085	0.179006	CP016491.1	citrate (pro-3S)-lyase subunit beta	citrate lyase complex [GO:0009346]; citryl-CoA lyase activity [GO:0008816]; metal ion binding [GO:0046872]; acetyl-CoA metabolic process [GO:0006084]
BB562_11775	58.2882	-0.669889	0.242658	-2.76063	0.00576901	0.017579	CP016491.1	citrate lyase acyl carrier protein	cytoplasm [GO:0005737]; lyase activity [GO:0016829]
BB562_11780	196.085	-0.535897	0.14239	-3.76359	0.000167494	0.000852501	CP016491.1	[citrate (pro-3S)-lyase] ligase	[citrate (pro-3S)-lyase] ligase activity [GO:0008771]; ATP binding [GO:0005524]; lyase activity [GO:0016829]; pantetheine-phosphate adenylyltransferase activity [GO:0004595]; coenzyme A biosynthetic process [GO:0015937]
BB562_11785	208.894	-0.0743705	0.192135	-0.387074	0.698701	0.80202	CP016491.1	malate dehydrogenase	malate dehydrogenase (decarboxylating) (NAD+) activity [GO:0004471]; metal ion binding [GO:0046872]; NAD binding [GO:0051287]
BB562_11790	403.58	-0.117117	0.119709	-0.978347	0.327903	0.472209	CP016491.1	citrate lyase	carbohydrate binding [GO:0030246]; lyase activity [GO:0016829]
BB562_11795	263.538	0.871017	0.171164	5.08878	3.60382e-07	4.19038e-06	CP016491.1	anion permease	integral component of membrane [GO:0016021]; transmembrane transporter activity [GO:0022857]
BB562_11800	240.093	1.29398	0.238953	5.41521	6.1218e-08	9.55758e-07	CP016491.1	L-lactate dehydrogenase	cytoplasm [GO:0005737]; L-lactate dehydrogenase activity [GO:0004459]; glycolytic process [GO:0006096]
BB562_11805	89.5996	-0.0540745	0.194497	-0.278022	0.780995	0.862291	CP016491.1	hypothetical protein
BB562_11810	20.7021	0.177446	0.369842	0.479788	0.631378	0.749832	CP016491.1	hypothetical protein	cell wall [GO:0005618]; extracellular region [GO:0005576]; integral component of membrane [GO:0016021]
BB562_11815	39.0319	0.00747476	0.380288	0.0196555	0.984318	0.98966	CP016491.1	hypothetical protein	DNA binding [GO:0003677]
BB562_11820	581.747	-0.218486	0.601354	-0.363323	0.716363	0.81656	CP016491.1	manganese ABC transporter substrate-binding protein	metal ion binding [GO:0046872]; cell adhesion [GO:0007155]; metal ion transport [GO:0030001]
BB562_11825	442.443	-0.064073	0.616043	-0.104007	0.917164	0.947156	CP016491.1	hypothetical protein	ATP-binding cassette (ABC) transporter complex [GO:0043190]; integral component of plasma membrane [GO:0005887]; ATPase-coupled transmembrane transporter activity [GO:0042626]
BB562_11830	326.083	-0.203924	0.593476	-0.34361	0.73114	0.82746	CP016491.1	manganese ABC transporter ATP-binding protein	ATP binding [GO:0005524]; ATPase activity [GO:0016887]
BB562_11835	304.602	0.0600907	0.150423	0.399477	0.689542	0.795423	CP016491.1	triphosphoribosyl-dephospho-CoA synthase	ATP binding [GO:0005524]; transferase activity, transferring glycosyl groups [GO:0016757]; triphosphoribosyl-dephospho-CoA synthase activity [GO:0046917]; phosphorylation [GO:0016310]
BB562_11840	74.1754	1.17719	0.21681	5.42959	5.64831e-08	8.96951e-07	CP016491.1	AraC family transcriptional regulator	DNA-binding transcription factor activity [GO:0003700]; sequence-specific DNA binding [GO:0043565]
BB562_11845	1.75095	-0.0562996	1.4808	-0.0380197	0.969672	0.981325	CP016491.1	L(+)-tartrate dehydratase subunit alpha	lyase activity [GO:0016829]
BB562_11860	2.7539	0.315363	1.04302	0.302355	0.762382	0.849843	CP016491.1	anion permease	integral component of membrane [GO:0016021]; transmembrane transporter activity [GO:0022857]
BB562_11865	120.927	0.859467	0.220473	3.89828	9.68791e-05	0.000532069	CP016491.1	3-dehydroquinate synthase	cytoplasm [GO:0005737]; 3-dehydroquinate synthase activity [GO:0003856]; metal ion binding [GO:0046872]; nucleotide binding [GO:0000166]; aromatic amino acid family biosynthetic process [GO:0009073]; chorismate biosynthetic process [GO:0009423]
BB562_11870	92.3983	1.14524	0.25774	4.4434	8.855e-06	6.7978e-05	CP016491.1	3-deoxy-7-phosphoheptulonate synthase	aldehyde-lyase activity [GO:0016832]; transferase activity [GO:0016740]; aromatic amino acid family biosynthetic process [GO:0009073]
BB562_11875	61.9257	1.42216	0.304475	4.67087	2.99927e-06	2.76909e-05	CP016491.1	shikimate dehydrogenase	NADP binding [GO:0050661]; shikimate 3-dehydrogenase (NADP+) activity [GO:0004764]; aromatic amino acid family biosynthetic process [GO:0009073]; chorismate biosynthetic process [GO:0009423]; shikimate metabolic process [GO:0019632]
BB562_11880	149.889	2.09024	0.247615	8.44151	3.13257e-17	4.35271e-15	CP016491.1	transketolase	metal ion binding [GO:0046872]; transketolase activity [GO:0004802]
BB562_11885	96.0138	1.80218	0.400899	4.49533	6.94611e-06	5.62777e-05	CP016491.1	malate dehydrogenase	oxidoreductase activity [GO:0016491]
BB562_11890	2.32196	-0.530962	1.1416	-0.465103	0.641858	0.757031	CP016491.1	hypothetical protein
BB562_11895	472.761	-0.0948224	0.114758	-0.826282	0.408644	0.554794	CP016491.1	fatty acid-binding protein DegV	lipid binding [GO:0008289]
BB562_11900	39.6359	-0.00503597	0.322151	-0.0156323	0.987528	0.991094	CP016491.1	zeta toxin family protein	ATP binding [GO:0005524]; kinase activity [GO:0016301]
BB562_11905	14.0542	0.293576	0.448877	0.654024	0.513096	0.657876	CP016491.1	prevent-host-death protein
[truncated: 780 more rows]

## Sheet: TO Up
	baseMean	log2FoldChange	lfcSE	stat	pvalue	padj	Chr	Product	GO Terms
BB562_00810	679.661	2.86606	0.63651	4.50277	6.70741e-06	5.45026e-05	CP016491.1	PTS beta-glucoside transporter subunit EIIBCA	integral component of membrane [GO:0016021]; plasma membrane [GO:0005886]; kinase activity [GO:0016301]; protein-N(PI)-phosphohistidine-sugar phosphotransferase activity [GO:0008982]; phosphoenolpyruvate-dependent sugar phosphotransferase system [GO:0009401]
BB562_00815	392.741	1.97504	0.305232	6.47061	9.761e-11	3.22927e-09	CP016491.1	sucrose-6-phosphate hydrolase	cytoplasm [GO:0005737]; beta-fructofuranosidase activity [GO:0004564]; sucrose metabolic process [GO:0005985]
BB562_01000	105.007	1.5448	0.228396	6.76367	1.34538e-11	5.58031e-10	CP016491.1	transcription elongation factor GreA	DNA binding [GO:0003677]; RNA polymerase binding [GO:0070063]; translation elongation factor activity [GO:0003746]; regulation of DNA-templated transcription, elongation [GO:0032784]
BB562_01080	9.10435	1.82873	0.622653	2.93699	0.00331411	0.0111365	CP016491.1	hypothetical protein
BB562_01130	401.866	1.80598	0.142964	12.6324	1.39946e-36	7.77823e-34	CP016491.1	serine acetyltransferase	cytoplasm [GO:0005737]; serine O-acetyltransferase activity [GO:0009001]; cysteine biosynthetic process from serine [GO:0006535]
BB562_01135	921.96	2.15003	0.1543	13.9341	3.92958e-44	3.6401e-41	CP016491.1	cystathionine gamma-synthase	catalytic activity [GO:0003824]; pyridoxal phosphate binding [GO:0030170]; transsulfuration [GO:0019346]
BB562_01140	508.266	2.16248	0.182479	11.8506	2.13741e-32	9.89979e-30	CP016491.1	cysteine synthase	cysteine biosynthetic process from serine [GO:0006535]
BB562_01175	1405.13	1.72176	0.277536	6.20374	5.51363e-10	1.51707e-08	CP016491.1	alpha%2Calpha-phosphotrehalase	cytoplasm [GO:0005737]; alpha,alpha-phosphotrehalase activity [GO:0008788]; trehalose catabolic process [GO:0005993]
BB562_01420	28.4224	1.93297	0.399301	4.8409	1.29254e-06	1.3353e-05	CP016491.1	hypothetical protein
BB562_01450	573.122	1.63257	0.270561	6.03402	1.59928e-09	3.96821e-08	CP016491.1	spermidine/putrescine ABC transporter permease	integral component of membrane [GO:0016021]; plasma membrane [GO:0005886]; transmembrane transport [GO:0055085]
BB562_01455	875.579	1.86327	0.311822	5.97542	2.29496e-09	5.40483e-08	CP016491.1	spermidine/putrescine ABC transporter ATP-binding protein	ATP-binding cassette (ABC) transporter complex [GO:0043190]; ATP binding [GO:0005524]; ATPase activity [GO:0016887]; ATPase-coupled putrescine transmembrane transporter activity [GO:0015594]; ATPase-coupled spermidine transmembrane transporter activity [GO:0015595]
BB562_01460	563.853	1.74715	0.285234	6.12535	9.04864e-10	2.4179e-08	CP016491.1	Cro/Cl family transcriptional regulator	DNA binding [GO:0003677]
BB562_02820	69.2179	1.6718	0.444999	3.75687	0.000172054	0.000872517	CP016491.1	6-phospho-beta-glucosidase	hydrolase activity, hydrolyzing O-glycosyl compounds [GO:0004553]; carbohydrate metabolic process [GO:0005975]
BB562_03705	45.7484	2.1821	0.352591	6.18876	6.06406e-10	1.65216e-08	CP016491.1	hypothetical protein
BB562_03850	42.5516	1.7264	0.367671	4.6955	2.65961e-06	2.49698e-05	CP016491.1	GntR family transcriptional regulator	DNA binding [GO:0003677]; DNA-binding transcription factor activity [GO:0003700]
BB562_04230	832.77	1.96486	0.452413	4.34307	1.40504e-05	0.000100118	CP016491.1	aspartate carbamoyltransferase	amino acid binding [GO:0016597]; aspartate carbamoyltransferase activity [GO:0004070]; 'de novo' pyrimidine nucleobase biosynthetic process [GO:0006207]; 'de novo' UMP biosynthetic process [GO:0044205]; cellular amino acid metabolic process [GO:0006520]
BB562_04235	1045.24	1.82897	0.291801	6.26789	3.65981e-10	1.07059e-08	CP016491.1	dihydroorotase	dihydroorotase activity [GO:0004151]; zinc ion binding [GO:0008270]; 'de novo' UMP biosynthetic process [GO:0044205]
BB562_06180	43.1838	2.03622	0.333948	6.09743	1.07786e-09	2.82584e-08	CP016491.1	antiholin LrgB	integral component of membrane [GO:0016021]
BB562_06185	18.3103	3.24024	0.55078	5.883	4.02884e-09	8.81586e-08	CP016491.1	hypothetical protein	integral component of membrane [GO:0016021]; plasma membrane [GO:0005886]
BB562_06975	27.1251	1.62756	0.35134	4.63245	3.61368e-06	3.22907e-05	CP016491.1	exopolysaccharide biosynthesis protein	extracellular polysaccharide biosynthetic process [GO:0045226]
BB562_06980	13.3683	2.11532	0.535451	3.95054	7.79757e-05	0.000443138	CP016491.1	tyrosine protein phosphatase	manganese ion binding [GO:0030145]; protein tyrosine phosphatase activity [GO:0004725]
BB562_07535	244.557	1.5999	0.232859	6.87069	6.3892e-12	2.95927e-10	CP016491.1	MFS transporter	integral component of membrane [GO:0016021]; transmembrane transporter activity [GO:0022857]; chorismate metabolic process [GO:0046417]
BB562_07540	146.853	1.53366	0.219335	6.99231	2.70396e-12	1.34184e-10	CP016491.1	chorismate synthase	chorismate synthase activity [GO:0004107]; aromatic amino acid family biosynthetic process [GO:0009073]; chorismate biosynthetic process [GO:0009423]
BB562_07545	34.2279	1.78963	0.352435	5.0779	3.81623e-07	4.41888e-06	CP016491.1	amino acid biosynthesis protein
BB562_07860	171	1.91716	0.249417	7.68657	1.51131e-14	1.31248e-12	CP016491.1	LysR family transcriptional regulator	DNA binding [GO:0003677]; DNA-binding transcription factor activity [GO:0003700]
BB562_07905	8.11777	1.96876	0.675612	2.91404	0.00356787	0.0118319	CP016491.1	hypothetical protein
BB562_08780	131.95	1.86607	0.292381	6.38234	1.744e-10	5.57077e-09	CP016491.1	galactose mutarotase	carbohydrate binding [GO:0030246]; isomerase activity [GO:0016853]; carbohydrate metabolic process [GO:0005975]
BB562_08785	374.575	1.66999	0.315673	5.29024	1.22157e-07	1.66763e-06	CP016491.1	maltose phosphorylase	carbohydrate binding [GO:0030246]; catalytic activity [GO:0003824]; carbohydrate metabolic process [GO:0005975]
BB562_09880	7.76158	1.73382	0.656661	2.64035	0.00828195	0.0238503	CP016491.1	molybdopterin biosynthesis protein MoeB	ubiquitin-like modifier activating enzyme activity [GO:0008641]
BB562_10270	12.1892	1.67466	0.544955	3.07303	0.00211899	0.00750149	CP016491.1	NADPH-dependent FMN reductase	oxidoreductase activity [GO:0016491]
BB562_11215	8.58071	1.53113	0.592752	2.58308	0.00979223	0.0274875	CP016491.1	hypothetical protein
BB562_11880	149.889	2.09024	0.247615	8.44151	3.13257e-17	4.35271e-15	CP016491.1	transketolase	metal ion binding [GO:0046872]; transketolase activity [GO:0004802]
BB562_11885	96.0138	1.80218	0.400899	4.49533	6.94611e-06	5.62777e-05	CP016491.1	malate dehydrogenase	oxidoreductase activity [GO:0016491]
BB562_12605	497.419	1.95119	0.291062	6.70369	2.03218e-11	8.30505e-10	CP016491.1	cytochrome O ubiquinol oxidase	integral component of membrane [GO:0016021]
BB562_12625	281.883	1.5805	0.24225	6.52427	6.83346e-11	2.37377e-09	CP016491.1	phosphohydrolase	hydrolase activity [GO:0016787]
BB562_12880	1463.59	2.04969	0.259211	7.90745	2.62725e-15	2.51763e-13	CP016491.1	hypothetical protein	integral component of membrane [GO:0016021]
BB562_13280	18.2983	1.86518	0.644864	2.89236	0.00382355	0.0125302	CP016491.1	beta-galactosidase	beta-galactosidase complex [GO:0009341]; beta-galactosidase activity [GO:0004565]; metal ion binding [GO:0046872]; galactose metabolic process [GO:0006012]
BB562_14850	299.17	1.72179	0.334135	5.15298	2.56377e-07	3.15252e-06	CP016491.1	hypothetical protein
BB562_15510	85.2181	1.85509	0.661693	2.80355	0.00505432	0.0157113	CP016491.1	phosphoenolpyruvate carboxykinase	ATP binding [GO:0005524]; kinase activity [GO:0016301]; phosphoenolpyruvate carboxykinase (ATP) activity [GO:0004612]; gluconeogenesis [GO:0006094]
BB562_15590	32.8356	1.96274	0.381135	5.14972	2.60875e-07	3.19371e-06	CP016491.1	aquaporin	integral component of membrane [GO:0016021]; channel activity [GO:0015267]
BB562_15625	16.8056	1.59975	0.438656	3.64693	0.000265392	0.00124372	CP016491.1	copper resistance protein CopZ	metal ion binding [GO:0046872]; metal ion transport [GO:0030001]
BB562_16170	36.09	1.77826	0.454998	3.90828	9.29545e-05	0.000514583	CP016491.1	GntR family transcriptional regulator	DNA binding [GO:0003677]; DNA-binding transcription factor activity [GO:0003700]

## Sheet: TO Down
	baseMean	log2FoldChange	lfcSE	stat	pvalue	padj	Chr	Product	GO Terms
BB562_00570	1961.42	-1.62512	0.182702	-8.8949	5.84719e-19	1.35411e-16	CP016491.1	heat-shock protein
BB562_01610	3603.72	-2.17455	0.164561	-13.2143	7.25915e-40	5.0433e-37	CP016491.1	ammonia permease	integral component of membrane [GO:0016021]; ammonium transmembrane transporter activity [GO:0008519]
BB562_02530	945.187	-1.81002	0.162043	-11.17	5.71812e-29	1.98633e-26	CP016491.1	asparagine synthase (glutamine-hydrolyzing)	asparagine synthase (glutamine-hydrolyzing) activity [GO:0004066]; ATP binding [GO:0005524]; asparagine biosynthetic process [GO:0006529]; glutamine metabolic process [GO:0006541]
BB562_04375	2093.76	-2.86901	0.168625	-17.0141	6.45386e-65	1.79353e-61	CP016491.1	hypothetical protein
BB562_04780	4.81785	-2.32171	0.957749	-2.42413	0.0153451	0.0398543	CP016491.1	hypothetical protein	serine-type peptidase activity [GO:0008236]
BB562_04835	4.69334	-2.20346	0.946781	-2.32732	0.0199484	0.0498012	CP016491.1	hypothetical protein
BB562_05100	10.7736	-1.54953	0.593431	-2.61114	0.00902405	0.0255896	CP016491.1	hypothetical protein	integral component of membrane [GO:0016021]
BB562_05280	106.065	-2.2997	0.426244	-5.39526	6.8426e-08	1.04679e-06	CP016491.1	hypothetical protein
BB562_05285	300.627	-1.99971	0.320553	-6.23832	4.42282e-10	1.25418e-08	CP016491.1	hypothetical protein	integral component of membrane [GO:0016021]
BB562_05330	13.8832	-2.1535	0.685818	-3.14005	0.00168919	0.00621123	CP016491.1	hypothetical protein
BB562_05335	17.1671	-1.87156	0.605857	-3.08911	0.00200757	0.00718024	CP016491.1	DUF771 domain-containing protein
BB562_05345	30.3789	-1.81787	0.536718	-3.387	0.000706602	0.00293081	CP016491.1	hypothetical protein
BB562_05350	72.1803	-2.07069	0.40432	-5.12142	3.03239e-07	3.61674e-06	CP016491.1	recombinase RecT	DNA binding [GO:0003677]; DNA metabolic process [GO:0006259]
BB562_05355	59.6643	-1.53285	0.405588	-3.77932	0.000157255	0.000809283	CP016491.1	hypothetical protein
BB562_05370	6.74968	-4.07808	1.15631	-3.5268	0.000420617	0.00186724	CP016491.1	endodeoxyribonuclease	magnesium ion binding [GO:0000287]; DNA recombination [GO:0006310]; DNA repair [GO:0006281]
BB562_06950	2748.73	-1.51375	0.143585	-10.5426	5.49798e-26	1.69765e-23	CP016491.1	hypothetical protein
BB562_07175	53.398	-2.02329	0.376847	-5.36899	7.91786e-08	1.17667e-06	CP016491.1	tagatose-bisphosphate aldolase
BB562_07315	109.838	-2.30687	0.623293	-3.70109	0.000214675	0.00103753	CP016491.1	peptidase M23
BB562_08670	24.1263	-1.83564	0.451353	-4.06698	4.76263e-05	0.000292817	CP016491.1	iron ABC transporter ATP-binding protein	ATP-binding cassette (ABC) transporter complex [GO:0043190]; ATP binding [GO:0005524]; ATPase activity [GO:0016887]; transmembrane transporter activity [GO:0022857]
BB562_10650	13.3823	-2.24115	0.655798	-3.41744	0.000632133	0.00267986	CP016491.1	antirepressor
BB562_10815	24.761	-2.26655	0.606179	-3.73908	0.000184695	0.000918188	CP016491.1	glycerol-3-phosphate ABC transporter permease	integral component of membrane [GO:0016021]; plasma membrane [GO:0005886]; transmembrane transport [GO:0055085]
BB562_10820	64.4901	-2.43475	0.454356	-5.35868	8.38334e-08	1.20966e-06	CP016491.1	glycerol-3-phosphate ABC transporter ATP-binding protein	ATP binding [GO:0005524]; ATPase activity [GO:0016887]
BB562_11980	10944.2	-1.63638	0.260909	-6.27184	3.56806e-10	1.05485e-08	CP016491.1	DNA-directed RNA polymerase subunit alpha	DNA binding [GO:0003677]; DNA-directed 5'-3' RNA polymerase activity [GO:0003899]; protein dimerization activity [GO:0046983]; transcription, DNA-templated [GO:0006351]
BB562_11985	2863.83	-1.60793	0.267912	-6.0017	1.95263e-09	4.75995e-08	CP016491.1	30S ribosomal protein S11	ribosome [GO:0005840]; rRNA binding [GO:0019843]; structural constituent of ribosome [GO:0003735]; translation [GO:0006412]
BB562_11990	2994.11	-1.50385	0.260896	-5.76419	8.20521e-09	1.67664e-07	CP016491.1	30S ribosomal protein S13	ribosome [GO:0005840]; rRNA binding [GO:0019843]; structural constituent of ribosome [GO:0003735]; tRNA binding [GO:0000049]; translation [GO:0006412]
BB562_12000	2260.6	-1.94893	0.469882	-4.14769	3.35842e-05	0.000215544	CP016491.1	adenylate kinase	cytoplasm [GO:0005737]; adenylate kinase activity [GO:0004017]; ATP binding [GO:0005524]; zinc ion binding [GO:0008270]; AMP salvage [GO:0044209]
BB562_12015	625.761	-1.55418	0.323947	-4.79765	1.60541e-06	1.59337e-05	CP016491.1	50S ribosomal protein L30	large ribosomal subunit [GO:0015934]; structural constituent of ribosome [GO:0003735]; translation [GO:0006412]
BB562_12020	2704.17	-1.57901	0.314009	-5.02856	4.94187e-07	5.60549e-06	CP016491.1	30S ribosomal protein S5	small ribosomal subunit [GO:0015935]; rRNA binding [GO:0019843]; structural constituent of ribosome [GO:0003735]; translation [GO:0006412]
BB562_12025	1867.74	-1.93836	0.462829	-4.18808	2.81321e-05	0.000186585	CP016491.1	50S ribosomal protein L18	ribosome [GO:0005840]; rRNA binding [GO:0019843]; structural constituent of ribosome [GO:0003735]; translation [GO:0006412]
BB562_12030	3801.1	-2.20991	0.508503	-4.34591	1.38701e-05	9.90873e-05	CP016491.1	50S ribosomal protein L6	ribosome [GO:0005840]; rRNA binding [GO:0019843]; structural constituent of ribosome [GO:0003735]; translation [GO:0006412]
BB562_12035	1623.76	-2.36883	0.578249	-4.09656	4.19333e-05	0.000261284	CP016491.1	30S ribosomal protein S8	ribosome [GO:0005840]; rRNA binding [GO:0019843]; structural constituent of ribosome [GO:0003735]; translation [GO:0006412]
BB562_12040	3189.22	-2.57713	0.581638	-4.43081	9.38783e-06	7.14761e-05	CP016491.1	50S ribosomal protein L5	ribosome [GO:0005840]; rRNA binding [GO:0019843]; structural constituent of ribosome [GO:0003735]; tRNA binding [GO:0000049]; translation [GO:0006412]
BB562_12045	1315.87	-2.52698	0.590224	-4.28139	1.85731e-05	0.000127759	CP016491.1	50S ribosomal protein L24	ribosome [GO:0005840]; rRNA binding [GO:0019843]; structural constituent of ribosome [GO:0003735]; translation [GO:0006412]
BB562_12050	1558.55	-2.5719	0.598957	-4.29396	1.75513e-05	0.000122243	CP016491.1	50S ribosomal protein L14	large ribosomal subunit [GO:0015934]; rRNA binding [GO:0019843]; structural constituent of ribosome [GO:0003735]; translation [GO:0006412]
BB562_12055	1212.56	-2.57914	0.611673	-4.21653	2.4809e-05	0.000166131	CP016491.1	30S ribosomal protein S17	ribosome [GO:0005840]; rRNA binding [GO:0019843]; structural constituent of ribosome [GO:0003735]; translation [GO:0006412]
BB562_12060	620.741	-2.40161	0.652952	-3.67807	0.000235002	0.00112019	CP016491.1	50S ribosomal protein L29	ribosome [GO:0005840]; structural constituent of ribosome [GO:0003735]; translation [GO:0006412]
BB562_12065	2379.9	-2.39754	0.579483	-4.13737	3.51306e-05	0.000223917	CP016491.1	50S ribosomal protein L16	ribosome [GO:0005840]; rRNA binding [GO:0019843]; structural constituent of ribosome [GO:0003735]; tRNA binding [GO:0000049]; translation [GO:0006412]
BB562_12070	3977.86	-2.34945	0.562468	-4.17703	2.95336e-05	0.000195414	CP016491.1	30S ribosomal protein S3	ribosome [GO:0005840]; mRNA binding [GO:0003729]; rRNA binding [GO:0019843]; structural constituent of ribosome [GO:0003735]; translation [GO:0006412]
BB562_12075	1706.8	-2.30674	0.555102	-4.15553	3.24536e-05	0.000210721	CP016491.1	50S ribosomal protein L22	large ribosomal subunit [GO:0015934]; rRNA binding [GO:0019843]; structural constituent of ribosome [GO:0003735]; translation [GO:0006412]
BB562_12080	1711.41	-2.29867	0.553114	-4.15588	3.24043e-05	0.000210721	CP016491.1	30S ribosomal protein S19	small ribosomal subunit [GO:0015935]; rRNA binding [GO:0019843]; structural constituent of ribosome [GO:0003735]; translation [GO:0006412]
BB562_12085	6229.01	-2.24632	0.491473	-4.57058	4.86372e-06	4.15886e-05	CP016491.1	50S ribosomal protein L2	large ribosomal subunit [GO:0015934]; rRNA binding [GO:0019843]; structural constituent of ribosome [GO:0003735]; transferase activity [GO:0016740]; translation [GO:0006412]
BB562_12090	1275.12	-2.18854	0.538962	-4.06065	4.89361e-05	0.000299545	CP016491.1	50S ribosomal protein L23	ribosome [GO:0005840]; rRNA binding [GO:0019843]; structural constituent of ribosome [GO:0003735]; translation [GO:0006412]
BB562_12095	4910.89	-2.0512	0.458957	-4.46926	7.8491e-06	6.17922e-05	CP016491.1	50S ribosomal protein L4	ribosome [GO:0005840]; rRNA binding [GO:0019843]; structural constituent of ribosome [GO:0003735]; translation [GO:0006412]
BB562_12100	6886.43	-1.55444	0.290021	-5.35975	8.33382e-08	1.20966e-06	CP016491.1	50S ribosomal protein L3	ribosome [GO:0005840]; rRNA binding [GO:0019843]; structural constituent of ribosome [GO:0003735]; translation [GO:0006412]
BB562_12520	377.861	-1.50129	0.531863	-2.8227	0.00476213	0.0150156	CP016491.1	hypothetical protein	integral component of membrane [GO:0016021]
BB562_13420	828.89	-2.35452	0.631545	-3.72819	0.000192857	0.00094691	CP016491.1	phosphate ABC transporter substrate-binding protein	phosphate ion binding [GO:0042301]
BB562_13480	215.704	-2.15927	0.67783	-3.18556	0.00144473	0.00541092	CP016491.1	phosphonate ABC transporter substrate-binding protein (pseudogene)
BB562_13485	80.8024	-2.51057	0.486519	-5.16026	2.46601e-07	3.05939e-06	CP016491.1	phosphonate ABC transporter ATP-binding protein	plasma membrane [GO:0005886]; ATP binding [GO:0005524]; ATPase activity [GO:0016887]; ATPase-coupled organic phosphonate transmembrane transporter activity [GO:0015416]
BB562_13490	59.8253	-2.26071	0.487532	-4.63705	3.53416e-06	3.17845e-05	CP016491.1	phosphonate ABC transporter%2C permease protein PhnE	integral component of plasma membrane [GO:0005887]; organic phosphonate transmembrane transporter activity [GO:0015604]
BB562_13495	51.7237	-2.4452	0.502016	-4.87076	1.11172e-06	1.17025e-05	CP016491.1	ABC transporter permease	integral component of membrane [GO:0016021]; plasma membrane [GO:0005886]; transmembrane transport [GO:0055085]
BB562_13500	50.6814	-1.98823	0.412643	-4.81828	1.448e-06	1.44748e-05	CP016491.1	phosphonoacetaldehyde hydrolase	magnesium ion binding [GO:0000287]; phosphonoacetaldehyde hydrolase activity [GO:0050194]; organic phosphonate catabolic process [GO:0019700]
BB562_13505	76.275	-2.57036	0.455488	-5.64308	1.67033e-08	3.20127e-07	CP016491.1	2-aminoethylphosphonate--pyruvate transaminase	2-aminoethylphosphonate-pyruvate transaminase activity [GO:0047304]; organic phosphonate catabolic process [GO:0019700]
BB562_13915	119.559	-2.21551	0.61068	-3.62794	0.00028569	0.0013321	CP016491.1	peptidase M23
BB562_13950	6.05133	-2.8097	0.984431	-2.85414	0.00431537	0.0138962	CP016491.1	DNA packaging protein
BB562_13975	127.916	-1.54121	0.330795	-4.65911	3.17583e-06	2.90316e-05	CP016491.1	terminase
BB562_14015	2.06322	-3.93468	1.67591	-2.34779	0.0188853	0.0476245	CP016491.1	hypothetical protein
BB562_14020	117.487	-1.68394	0.348616	-4.83034	1.36297e-06	1.38237e-05	CP016491.1	hypothetical protein
BB562_14025	281.744	-1.57275	0.26376	-5.9628	2.47958e-09	5.79054e-08	CP016491.1	DNA replication protein
BB562_14050	36.9258	-1.70741	0.45768	-3.73058	0.000191039	0.000941308	CP016491.1	hypothetical protein
BB562_14075	537.245	-2.11042	0.337525	-6.25261	4.03639e-10	1.1564e-08	CP016491.1	antirepressor
BB562_14870	70.024	-1.83421	0.331615	-5.53114	3.1815e-08	5.56062e-07	CP016491.1	3'%2C5'-cyclic-nucleotide phosphodiesterase	hydrolase activity [GO:0016787]
BB562_15015	3985.58	-1.75775	0.121943	-14.4145	4.1943e-47	5.82798e-44	CP016491.1	hemolysin III	integral component of membrane [GO:0016021]; cytolysis [GO:0019835]
BB562_16190	7.84994	-4.35228	1.18057	-3.68658	0.000227287	0.00108902	CP016491.1	PTS sugar transporter subunit IIB	protein-N(PI)-phosphohistidine-sugar phosphotransferase activity [GO:0008982]; phosphoenolpyruvate-dependent sugar phosphotransferase system [GO:0009401]
BB562_16195	214.452	-2.61301	0.577902	-4.52155	6.13884e-06	5.0324e-05	CP016491.1	hypothetical protein	integral component of membrane [GO:0016021]
BB562_16415	6.37985	-3.35542	1.05026	-3.19484	0.00139907	0.0053115	CP016492.1	hypothetical protein
BB562_16455	38.3237	-1.9645	0.516885	-3.80065	0.000144318	0.000755289	CP016492.1	conjugal transfer protein	membrane [GO:0016020]; unidirectional conjugation [GO:0009291]
