# Supplementary material for: Transcriptomic Profile and Probiotic Properties of Lactiplantibacillus pentosus Pre-adapted to Edible Oils
Source: Front Microbiol. 2021 Oct 14;12:747043. doi: 10.3389/fmicb.2021.747043 (PMC8553220; doi:10.3389/fmicb.2021.747043)
Supplement: Supplementary file 6 [file Table_3.XLSX]

## Sheet: TA_vs_C
	baseMean	log2FoldChange	lfcSE	stat	pvalue	padj	Chr	Product	GO Terms
BB562_00005	2416.32	-0.0125993	0.111301	-0.1132	0.909872	0.998765	CP016491.1	chromosomal replication initiation protein DnaA	cytoplasm [GO:0005737]; ATP binding [GO:0005524]; DNA replication origin binding [GO:0003688]; DNA replication initiation [GO:0006270]; regulation of DNA replication [GO:0006275]
BB562_00010	3802.73	0.0854495	0.0818509	1.04397	0.296501	0.998765	CP016491.1	DNA polymerase III subunit beta	cytoplasm [GO:0005737]; DNA polymerase III complex [GO:0009360]; 3'-5' exonuclease activity [GO:0008408]; DNA binding [GO:0003677]; DNA-directed DNA polymerase activity [GO:0003887]; DNA replication [GO:0006260]
BB562_00015	507.039	-0.0374544	0.157939	-0.237145	0.812544	0.998765	CP016491.1	RNA-binding protein	RNA binding [GO:0003723]
BB562_00020	1928.56	-0.101467	0.155358	-0.65312	0.513679	0.998765	CP016491.1	DNA replication/repair protein RecF	cytoplasm [GO:0005737]; ATP binding [GO:0005524]; single-stranded DNA binding [GO:0003697]; DNA repair [GO:0006281]; DNA replication [GO:0006260]; SOS response [GO:0009432]
BB562_00025	3651.15	-0.00334123	0.121043	-0.0276036	0.977978	0.998765	CP016491.1	DNA gyrase subunit B	chromosome [GO:0005694]; cytoplasm [GO:0005737]; ATP binding [GO:0005524]; DNA binding [GO:0003677]; DNA topoisomerase type II (double strand cut, ATP-hydrolyzing) activity [GO:0003918]; metal ion binding [GO:0046872]; DNA topological change [GO:0006265]; DNA-dependent DNA replication [GO:0006261]
BB562_00030	8611.12	0.0220062	0.0935751	0.235172	0.814075	0.998765	CP016491.1	DNA gyrase subunit A	chromosome [GO:0005694]; cytoplasm [GO:0005737]; ATP binding [GO:0005524]; DNA binding [GO:0003677]; DNA topoisomerase type II (double strand cut, ATP-hydrolyzing) activity [GO:0003918]; DNA topological change [GO:0006265]; DNA-dependent DNA replication [GO:0006261]
BB562_00035	5898.75	0.103012	0.107169	0.961211	0.336446	0.998765	CP016491.1	30S ribosomal protein S6	ribosome [GO:0005840]; rRNA binding [GO:0019843]; structural constituent of ribosome [GO:0003735]; translation [GO:0006412]
BB562_00040	17143.8	0.0514222	0.120835	0.425556	0.670431	0.998765	CP016491.1	single-stranded DNA-binding protein	single-stranded DNA binding [GO:0003697]; DNA recombination [GO:0006310]; DNA repair [GO:0006281]; DNA replication [GO:0006260]
BB562_00045	6450.27	-0.0275926	0.134216	-0.205583	0.837116	0.998765	CP016491.1	30S ribosomal protein S18	ribosome [GO:0005840]; rRNA binding [GO:0019843]; structural constituent of ribosome [GO:0003735]; translation [GO:0006412]
BB562_00050	1854.57	0.131349	0.0837356	1.56862	0.116737	0.998765	CP016491.1	hypothetical protein	integral component of membrane [GO:0016021]; plasma membrane [GO:0005886]; hydrolase activity [GO:0016787]; metal ion binding [GO:0046872]; nucleic acid binding [GO:0003676]
BB562_00055	523.691	0.0536286	0.120488	0.445093	0.656252	0.998765	CP016491.1	50S ribosomal protein L9	ribosome [GO:0005840]; rRNA binding [GO:0019843]; structural constituent of ribosome [GO:0003735]; translation [GO:0006412]
BB562_00060	1533.71	-0.031816	0.102189	-0.311344	0.755539	0.998765	CP016491.1	replicative DNA helicase	primosome complex [GO:1990077]; ATP binding [GO:0005524]; DNA binding [GO:0003677]; DNA helicase activity [GO:0003678]; DNA replication, synthesis of RNA primer [GO:0006269]
BB562_00065	372.401	0.0211599	0.14368	0.147271	0.882918	0.998765	CP016491.1	MFS transporter	integral component of membrane [GO:0016021]; transmembrane transport [GO:0055085]
BB562_00070	357.017	-0.116876	0.143351	-0.815315	0.414892	0.998765	CP016491.1	glutamate 5-kinase	cytoplasm [GO:0005737]; ATP binding [GO:0005524]; glutamate 5-kinase activity [GO:0004349]; L-proline biosynthetic process [GO:0055129]
BB562_00075	854	-0.173292	0.151717	-1.1422	0.253369	0.998765	CP016491.1	glutamate-5-semialdehyde dehydrogenase	cytoplasm [GO:0005737]; glutamate-5-semialdehyde dehydrogenase activity [GO:0004350]; NADP binding [GO:0050661]; L-proline biosynthetic process [GO:0055129]
BB562_00080	759.247	0.321428	0.225148	1.42763	0.153399	0.998765	CP016491.1	peptide ABC transporter substrate-binding protein	ATP-binding cassette (ABC) transporter complex [GO:0043190]; transmembrane transport [GO:0055085]
BB562_00085	8.59544	0.635277	0.847305	0.749762	0.453398	0.998765	CP016491.1	1%2C4-alpha-glucan branching enzyme	1,4-alpha-glucan branching enzyme activity [GO:0003844]; 1,4-alpha-glucan branching enzyme activity (using a glucosylated glycogenin as primer for glycogen synthesis) [GO:0102752]; cation binding [GO:0043169]; hydrolase activity, hydrolyzing O-glycosyl compounds [GO:0004553]; glycogen biosynthetic process [GO:0005978]
BB562_00090	3.42516	0.56513	1.13472	0.498033	0.618461	0.998765	CP016491.1	glucose-1-phosphate adenylyltransferase	ATP binding [GO:0005524]; glucose-1-phosphate adenylyltransferase activity [GO:0008878]; glycogen biosynthetic process [GO:0005978]
BB562_00095	6.26799	-0.506949	0.743362	-0.681968	0.495259	0.998765	CP016491.1	glucose-1-phosphate adenylyltransferase subunit GlgD	nucleotidyltransferase activity [GO:0016779]; glycogen biosynthetic process [GO:0005978]
BB562_00100	14.0141	0.229517	0.444087	0.516828	0.605276	0.998765	CP016491.1	starch synthase	alpha-1,4-glucan synthase activity [GO:0033201]; glycogen (starch) synthase activity [GO:0004373]; starch synthase activity [GO:0009011]; glycogen biosynthetic process [GO:0005978]
BB562_00105	37.5859	-0.143601	0.293326	-0.489562	0.624444	0.998765	CP016491.1	glucan phosphorylase	glycogen phosphorylase activity [GO:0008184]; linear malto-oligosaccharide phosphorylase activity [GO:0102250]; pyridoxal phosphate binding [GO:0030170]; SHG alpha-glucan phosphorylase activity [GO:0102499]; carbohydrate metabolic process [GO:0005975]
BB562_00110	34.963	0.191106	0.279661	0.683349	0.494386	0.998765	CP016491.1	alpha-glycosidase	hydrolase activity, acting on glycosyl bonds [GO:0016798]; carbohydrate metabolic process [GO:0005975]
BB562_00115	270.785	0.062777	0.133089	0.47169	0.637148	0.998765	CP016491.1	HAD family hydrolase	hydrolase activity [GO:0016787]
BB562_00120	62.9301	0.106739	0.248774	0.42906	0.66788	0.998765	CP016491.1	beta-phosphoglucomutase	beta-phosphoglucomutase activity [GO:0008801]; hydrolase activity [GO:0016787]; magnesium ion binding [GO:0000287]; carbohydrate metabolic process [GO:0005975]
BB562_00125	223.82	0.167927	0.18268	0.91924	0.35797	0.998765	CP016491.1	kojibiose phosphorylase	carbohydrate binding [GO:0030246]; catalytic activity [GO:0003824]; carbohydrate metabolic process [GO:0005975]
BB562_00130	595.46	0.0396312	0.196764	0.201415	0.840374	0.998765	CP016491.1	pyridoxamine 5'-phosphate oxidase	cofactor binding [GO:0048037]
BB562_00135	4782.11	0.090407	0.105229	0.859148	0.390259	0.998765	CP016491.1	cold-shock protein	cytoplasm [GO:0005737]; nucleic acid binding [GO:0003676]
BB562_00140	674.097	0.0649829	0.102084	0.636564	0.524409	0.998765	CP016491.1	hypothetical protein
BB562_00150	665.532	0.23369	0.119966	1.94797	0.0514191	0.969191	CP016491.1	DNA-binding response regulator	DNA binding [GO:0003677]; phosphorelay signal transduction system [GO:0000160]; regulation of transcription, DNA-templated [GO:0006355]
BB562_00155	1880.36	0.0329407	0.101427	0.324773	0.745353	0.998765	CP016491.1	PAS domain-containing sensor histidine kinase	integral component of membrane [GO:0016021]; ATP binding [GO:0005524]; phosphorelay sensor kinase activity [GO:0000155]; regulation of transcription, DNA-templated [GO:0006355]
BB562_00160	1277.46	-0.054669	0.102516	-0.533274	0.593844	0.998765	CP016491.1	regulator
BB562_00165	1120.44	-0.100311	0.0942306	-1.06453	0.28709	0.998765	CP016491.1	regulator	integral component of membrane [GO:0016021]
BB562_00170	1137.03	-0.0312354	0.0996828	-0.313348	0.754016	0.998765	CP016491.1	metallohydrolase	hydrolase activity [GO:0016787]
BB562_00175	4237.22	0.155554	0.139481	1.11524	0.264749	0.998765	CP016491.1	serine protease	serine-type endopeptidase activity [GO:0004252]
BB562_00180	53.1439	0.745649	0.293284	2.54242	0.0110089	0.557949	CP016491.1	23S rRNA (pseudouridine(1915)-N(3))-methyltransferase RlmH	cytoplasm [GO:0005737]; rRNA (pseudouridine-N3-)-methyltransferase activity [GO:0070038]
BB562_00195	147.734	0.234376	0.284959	0.822492	0.410797	0.998765	CP016491.1	hypothetical protein
BB562_00205	41.4419	-0.0806386	0.268953	-0.299824	0.764312	0.998765	CP016491.1	alpha-L-glutamate ligase	ATP binding [GO:0005524]; ligase activity [GO:0016874]; metal ion binding [GO:0046872]
BB562_00210	59.6124	0.488033	0.284052	1.71811	0.0857768	0.998765	CP016491.1	amino acid:cation symporter	integral component of membrane [GO:0016021]; symporter activity [GO:0015293]; aspartate transmembrane transport [GO:0015810]; L-glutamate transmembrane transport [GO:0015813]
BB562_00215	53.9433	0.684053	0.386298	1.77079	0.0765953	0.998765	CP016491.1	hypothetical protein
BB562_00220	124.774	0.0562334	0.208195	0.2701	0.787083	0.998765	CP016491.1	uracil-DNA glycosylase
BB562_00225	377.742	-0.0583753	0.148512	-0.393067	0.69427	0.998765	CP016491.1	hypothetical protein
BB562_00230	251.414	0.367524	0.153788	2.38981	0.0168569	0.720699	CP016491.1	6-pyruvoyl tetrahydropterin synthase
BB562_00235	15.4764	0.291798	0.437167	0.667473	0.50447	0.998765	CP016491.1	fumarate reductase	membrane [GO:0016020]; FMN binding [GO:0010181]; oxidoreductase activity [GO:0016491]
BB562_00240	11.2229	0.348599	0.556625	0.626273	0.531136	0.998765	CP016491.1	anion permease (pseudogene)
BB562_00245	102.656	0.106594	0.193766	0.550118	0.582238	0.998765	CP016491.1	LysR family transcriptional regulator	DNA binding [GO:0003677]; DNA-binding transcription factor activity [GO:0003700]
BB562_00250	61.6491	-0.144348	0.345992	-0.417201	0.676531	0.998765	CP016491.1	flavoprotein
BB562_00255	12.6117	0.385417	0.465981	0.827107	0.408176	0.998765	CP016491.1	hypothetical protein	integral component of membrane [GO:0016021]
BB562_00260	216.817	-0.170578	0.161118	-1.05871	0.28973	0.998765	CP016491.1	arsenate reductase (thioredoxin)	arsenate reductase (thioredoxin) activity [GO:0030612]; protein tyrosine phosphatase activity [GO:0004725]; response to arsenic-containing substance [GO:0046685]
BB562_00265	7.6907	0.206872	0.608021	0.340238	0.733677	0.998765	CP016491.1	short-chain dehydrogenase
BB562_00270	6.96416	0.468257	0.710146	0.659382	0.509651	0.998765	CP016491.1	acetoacetate decarboxylase	lyase activity [GO:0016829]
BB562_00275	4.49872	0.913626	0.867957	1.05262	0.292517	0.998765	CP016491.1	NAD(P)H-dependent quinone reductase	oxidoreductase activity [GO:0016491]
BB562_00285	52.0738	-0.241354	0.334309	-0.721949	0.470326	0.998765	CP016491.1	hypothetical protein
BB562_00290	786.004	0.123641	0.246383	0.501825	0.615791	0.998765	CP016491.1	beta-phosphoglucomutase	beta-phosphoglucomutase activity [GO:0008801]; hydrolase activity [GO:0016787]; magnesium ion binding [GO:0000287]; carbohydrate metabolic process [GO:0005975]
BB562_00295	158.443	0.0184236	0.164703	0.111859	0.910935	0.998765	CP016491.1	penicillin acylase
BB562_00300	844.186	-0.156022	0.136265	-1.14499	0.252213	0.998765	CP016491.1	hypothetical protein	integral component of membrane [GO:0016021]
BB562_00305	105.216	-0.0396788	0.190647	-0.208127	0.83513	0.998765	CP016491.1	phosphatase	protein tyrosine phosphatase activity [GO:0004725]
BB562_00310	72.3446	0.252898	0.218063	1.15975	0.246151	0.998765	CP016491.1	4-hydroxyphenylacetate 3-hydroxylase	oxidoreductase activity, acting on the CH-CH group of donors [GO:0016627]
BB562_00320	922.269	0.271602	0.182313	1.48975	0.136289	0.998765	CP016491.1	GMP synthase	glutamine metabolic process [GO:0006541]
BB562_00325	925.12	0.0102833	0.109634	0.0937966	0.925271	0.998765	CP016491.1	elongation factor G (pseudogene)
BB562_00330	303.41	-0.10814	0.14485	-0.746563	0.455328	0.998765	CP016491.1	permease	integral component of membrane [GO:0016021]
BB562_00335	62.3292	0.060059	0.29347	0.204651	0.837845	0.998765	CP016491.1	GNAT family N-acetyltransferase	N-acetyltransferase activity [GO:0008080]
BB562_00340	24.4218	0.540456	0.394682	1.36935	0.170891	0.998765	CP016491.1	peptidase C56
BB562_00345	19.2184	-0.452802	0.395044	-1.14621	0.251709	0.998765	CP016491.1	NADPH:quinone reductase	oxidoreductase activity [GO:0016491]
BB562_00350	478.62	-0.0319041	0.186439	-0.171123	0.864127	0.998765	CP016491.1	transcriptional regulator	DNA-binding transcription factor activity [GO:0003700]
BB562_00355	405.928	-0.101664	0.129005	-0.788063	0.43066	0.998765	CP016491.1	MATE family efflux transporter	integral component of membrane [GO:0016021]; antiporter activity [GO:0015297]; xenobiotic transmembrane transporter activity [GO:0042910]
BB562_00360	85.8484	-0.159282	0.211176	-0.75426	0.450693	0.998765	CP016491.1	proline iminopeptidase	aminopeptidase activity [GO:0004177]
BB562_00365	220.451	-0.259932	0.196447	-1.32317	0.18578	0.998765	CP016491.1	hypothetical protein
BB562_00375	1.07619	1.81203	1.97354	0.918161	0.358535	0.998765	CP016491.1	hypothetical protein
BB562_00380	1072.29	-0.244817	0.132513	-1.8475	0.0646744	0.976098	CP016491.1	pyridoxamine 5'-phosphate oxidase	cofactor binding [GO:0048037]
BB562_00385	189.214	-0.110966	0.148091	-0.749309	0.453671	0.998765	CP016491.1	hypothetical protein	DNA binding [GO:0003677]
BB562_00395	419.085	-0.103972	0.134218	-0.77465	0.438546	0.998765	CP016491.1	peptide ABC transporter substrate-binding protein	ATP-binding cassette (ABC) transporter complex [GO:0043190]; transmembrane transport [GO:0055085]
BB562_00400	153.536	-0.200921	0.202821	-0.990634	0.321864	0.998765	CP016491.1	hypothetical protein
BB562_00410	1003.6	-0.00840836	0.100113	-0.0839889	0.933065	0.998765	CP016491.1	hypothetical protein
BB562_00415	765.314	-0.0422527	0.156283	-0.27036	0.786884	0.998765	CP016491.1	cobalt ABC transporter	ATP binding [GO:0005524]; ATPase activity [GO:0016887]
BB562_00420	62.1994	-0.185468	0.229474	-0.808234	0.418956	0.998765	CP016491.1	cobalt ABC transporter permease	integral component of membrane [GO:0016021]
BB562_00425	78.5881	-0.217008	0.265319	-0.817913	0.413407	0.998765	CP016491.1	cobalamin biosynthesis protein CbiM	integral component of membrane [GO:0016021]; transition metal ion transport [GO:0000041]
BB562_00430	116.486	-0.170298	0.176457	-0.965095	0.334497	0.998765	CP016491.1	Crp/Fnr family transcriptional regulator	DNA binding [GO:0003677]; DNA-binding transcription factor activity [GO:0003700]
BB562_00435	5.51803	0.149412	0.724862	0.206124	0.836694	0.998765	CP016491.1	lactate racemization operon protein LarA	lactate racemase activity [GO:0050043]
BB562_00440	2.92158	0.932165	1.00945	0.923436	0.35578	0.998765	CP016491.1	1-(5-phosphoribosyl)-5-amino-4-imidazole-carboxylate carboxylase	hydrolase activity [GO:0016787]; 'de novo' IMP biosynthetic process [GO:0006189]
BB562_00445	2.97778	1.62361	1.22021	1.3306	0.18332	0.998765	CP016491.1	lactate racemization operon protein
BB562_00450	1.73387	-0.0601535	1.49317	-0.0402858	0.967865	0.998765	CP016491.1	lactate racemization operon protein
BB562_00455	3.40532	-0.76469	0.961237	-0.795527	0.426307	0.998765	CP016491.1	glycerol transporter	integral component of membrane [GO:0016021]; channel activity [GO:0015267]
BB562_00460	5.36715	1.06936	0.79797	1.3401	0.180212	0.998765	CP016491.1	TIGR00268 family protein	sulfurtransferase activity [GO:0016783]
BB562_00465	338.541	0.140849	0.128172	1.09891	0.271807	0.998765	CP016491.1	alcohol dehydrogenase	oxidoreductase activity [GO:0016491]
BB562_00470	161.192	-0.00690561	0.162002	-0.0426267	0.965999	0.998765	CP016491.1	hydroxyethylthiazole kinase	ATP binding [GO:0005524]; hydroxyethylthiazole kinase activity [GO:0004417]; magnesium ion binding [GO:0000287]; thiamine biosynthetic process [GO:0009228]; thiamine diphosphate biosynthetic process [GO:0009229]
BB562_00475	175.033	-0.45705	0.146678	-3.11601	0.00183315	0.288402	CP016491.1	bifunctional hydroxymethylpyrimidine kinase/phosphomethylpyrimidine kinase	ATP binding [GO:0005524]; phosphomethylpyrimidine kinase activity [GO:0008972]; thiamine biosynthetic process [GO:0009228]
BB562_00480	181.046	-0.243007	0.197868	-1.22812	0.2194	0.998765	CP016491.1	thiamine-phosphate diphosphorylase	magnesium ion binding [GO:0000287]; thiamine-phosphate diphosphorylase activity [GO:0004789]; thiamine biosynthetic process [GO:0009228]; thiamine diphosphate biosynthetic process [GO:0009229]
BB562_00485	361.446	-0.207473	0.150891	-1.37499	0.169135	0.998765	CP016491.1	hydroxymethylpyrimidine permease	integral component of membrane [GO:0016021]; cytosine transmembrane transporter activity [GO:0015209]
BB562_00490	850.201	0.0729062	0.148085	0.492328	0.622488	0.998765	CP016491.1	gamma-glutamyl-gamma-aminobutyrate hydrolase	hydrolase activity [GO:0016787]; glutamine metabolic process [GO:0006541]
BB562_00495	60.4998	0.379324	0.332947	1.13929	0.254581	0.998765	CP016491.1	alcohol dehydrogenase	oxidoreductase activity [GO:0016491]; zinc ion binding [GO:0008270]
BB562_00500	67.5445	0.140907	0.215712	0.65322	0.513615	0.998765	CP016491.1	HxlR family transcriptional regulator
BB562_00505	639.783	-0.0445581	0.112596	-0.395735	0.6923	0.998765	CP016491.1	DNA-binding protein	DNA binding [GO:0003677]; hydrolase activity, acting on acid anhydrides, in phosphorus-containing anhydrides [GO:0016818]; zinc ion binding [GO:0008270]
BB562_00510	192.194	0.298272	0.164292	1.8155	0.0694471	0.979662	CP016491.1	ADP-ribose pyrophosphatase	hydrolase activity [GO:0016787]
BB562_00515	1650.54	0.00128963	0.132352	0.00974395	0.992226	0.998765	CP016491.1	amino acid permease	integral component of membrane [GO:0016021]; transmembrane transporter activity [GO:0022857]; amino acid transport [GO:0006865]
BB562_00520	335.72	0.0163032	0.143101	0.113928	0.909295	0.998765	CP016491.1	hypothetical protein
BB562_00525	256.643	-0.111768	0.128049	-0.872848	0.382746	0.998765	CP016491.1	alpha/beta hydrolase	hydrolase activity [GO:0016787]
BB562_00530	255.514	-0.00139978	0.301633	-0.00464068	0.996297	0.998765	CP016491.1	type II CRISPR RNA-guided endonuclease Cas9	DNA binding [GO:0003677]; endonuclease activity [GO:0004519]; metal ion binding [GO:0046872]; RNA binding [GO:0003723]; defense response to virus [GO:0051607]; maintenance of CRISPR repeat elements [GO:0043571]
BB562_00535	27.1811	-0.387792	0.373716	-1.03767	0.299425	0.998765	CP016491.1	subtype II CRISPR-associated endonuclease Cas1	DNA binding [GO:0003677]; endodeoxyribonuclease activity [GO:0004520]; metal ion binding [GO:0046872]; defense response to virus [GO:0051607]; maintenance of CRISPR repeat elements [GO:0043571]
BB562_00540	9.41076	-0.332719	0.567778	-0.586003	0.557874	0.998765	CP016491.1	CRISPR-associated endonuclease Cas2	endoribonuclease activity [GO:0004521]; metal ion binding [GO:0046872]; defense response to virus [GO:0051607]; maintenance of CRISPR repeat elements [GO:0043571]
BB562_00545	71.4832	-0.040663	0.233548	-0.17411	0.861779	0.998765	CP016491.1	type II-A CRISPR-associated protein Csn2
BB562_00550	4434.16	-0.134008	0.150137	-0.89257	0.372087	0.998765	CP016491.1	magnesium-transporting ATPase	integral component of membrane [GO:0016021]; nucleotide binding [GO:0000166]
BB562_00555	328.86	0.304027	0.269185	1.12944	0.258714	0.998765	CP016491.1	PspC domain-containing protein	integral component of membrane [GO:0016021]
BB562_00560	50.2777	-0.0314094	0.28104	-0.111761	0.911013	0.998765	CP016491.1	NADPH-dependent FMN reductase	oxidoreductase activity [GO:0016491]
BB562_00565	94.9261	0.416029	0.249221	1.66932	0.0950546	0.998765	CP016491.1	MarR family transcriptional regulator	DNA-binding transcription factor activity [GO:0003700]
BB562_00570	1961.42	-0.0866812	0.181174	-0.478442	0.632335	0.998765	CP016491.1	heat-shock protein
BB562_00575	1135.02	-0.0852087	0.145046	-0.587461	0.556894	0.998765	CP016491.1	multidrug transporter	integral component of membrane [GO:0016021]; transmembrane transport [GO:0055085]
BB562_00580	118.099	-0.0873623	0.204191	-0.427846	0.668763	0.998765	CP016491.1	transcriptional regulator	DNA-binding transcription factor activity [GO:0003700]
BB562_00585	183.02	0.049856	0.205448	0.242669	0.808262	0.998765	CP016491.1	MFS transporter	integral component of membrane [GO:0016021]; transmembrane transport [GO:0055085]
BB562_00590	200.892	0.105885	0.195035	0.542903	0.587197	0.998765	CP016491.1	2%2C5-diketo-D-gluconic acid reductase	oxidoreductase activity [GO:0016491]
BB562_00595	1225.44	0.0330649	0.107973	0.306232	0.759428	0.998765	CP016491.1	aldo/keto reductase	oxidoreductase activity [GO:0016491]
BB562_00600	945.964	0.00980422	0.161008	0.0608927	0.951445	0.998765	CP016491.1	nucleoside 2-deoxyribosyltransferase	transferase activity [GO:0016740]
BB562_00605	397.455	-0.748767	0.582166	-1.28618	0.198382	0.998765	CP016491.1	glycerol dehydrogenase	metal ion binding [GO:0046872]; oxidoreductase activity, acting on CH-OH group of donors [GO:0016614]
BB562_00610	1687.3	0.0463526	0.199016	0.232909	0.815832	0.998765	CP016491.1	oleate hydratase	FAD binding [GO:0071949]; oleate hydratase activity [GO:0050151]; fatty acid metabolic process [GO:0006631]
BB562_00615	10.6037	0.101758	0.668002	0.152332	0.878925	0.998765	CP016491.1	hypothetical protein
BB562_00620	1060.59	-0.0750623	0.128587	-0.583749	0.559389	0.998765	CP016491.1	hypothetical protein
BB562_00625	1995.75	0.153727	0.152794	1.00611	0.314365	0.998765	CP016491.1	transposase
BB562_00630	309.416	-0.0536911	0.130302	-0.412053	0.680301	0.998765	CP016491.1	NADH-dependent flavin oxidoreductase	FMN binding [GO:0010181]; oxidoreductase activity [GO:0016491]
BB562_00635	103.137	0.152769	0.217698	0.701745	0.482838	0.998765	CP016491.1	hypothetical protein
BB562_00640	90.0267	0.590852	0.189945	3.11065	0.00186677	0.288402	CP016491.1	hypothetical protein	DNA binding [GO:0003677]
BB562_00655	315.66	0.00214486	0.126654	0.0169347	0.986489	0.998765	CP016491.1	hypothetical protein (pseudogene)
BB562_00660	711.676	0.0248495	0.121086	0.205223	0.837398	0.998765	CP016491.1	heme ABC transporter ATP-binding protein	ATP binding [GO:0005524]; ATPase activity [GO:0016887]
BB562_00665	135.076	0.0932569	0.189676	0.491665	0.622956	0.998765	CP016491.1	ECF transporter S component	integral component of membrane [GO:0016021]; plasma membrane [GO:0005886]
BB562_00670	612.322	0.0276456	0.134423	0.205661	0.837055	0.998765	CP016491.1	GntR family transcriptional regulator	DNA binding [GO:0003677]; DNA-binding transcription factor activity [GO:0003700]
BB562_00675	45.5781	-0.139223	0.337412	-0.41262	0.679885	0.998765	CP016491.1	PadR family transcriptional regulator
BB562_00680	114.837	-0.248752	0.258922	-0.960724	0.336691	0.998765	CP016491.1	hypothetical protein	integral component of membrane [GO:0016021]
BB562_00685	136.68	-0.285652	0.209771	-1.36173	0.173282	0.998765	CP016491.1	hypothetical protein	integral component of membrane [GO:0016021]
BB562_00690	1891.55	0.121792	0.157618	0.772707	0.439696	0.998765	CP016491.1	alcohol dehydrogenase
BB562_00695	163.691	0.0174436	0.376054	0.0463859	0.963003	0.998765	CP016491.1	ABC transporter	ATP binding [GO:0005524]; ATPase activity [GO:0016887]
BB562_00700	202.865	0.130628	0.282302	0.462724	0.643562	0.998765	CP016491.1	ABC transporter permease	integral component of membrane [GO:0016021]
BB562_00705	181.698	-0.0890141	0.226536	-0.392936	0.694367	0.998765	CP016491.1	TetR family transcriptional regulator	DNA binding [GO:0003677]
BB562_00710	690.181	-0.407999	0.137561	-2.96596	0.00301744	0.343568	CP016491.1	acyl-CoA dehydrogenase	oxidoreductase activity, acting on the CH-CH group of donors [GO:0016627]
BB562_00715	179.395	0.145504	0.187303	0.77684	0.437253	0.998765	CP016491.1	ECF transporter S component	integral component of membrane [GO:0016021]; transmembrane transporter activity [GO:0022857]
BB562_00720	191.975	-0.00484971	0.181164	-0.0267697	0.978643	0.998765	CP016491.1	dihydroxyacetone kinase transcriptional activator DhaS	DNA binding [GO:0003677]; kinase activity [GO:0016301]
BB562_00725	259.901	0.0997219	0.13243	0.753015	0.451441	0.998765	CP016491.1	DhaKLM operon coactivator DhaQ	glycerone kinase activity [GO:0004371]; glycerol metabolic process [GO:0006071]
BB562_00730	617.602	0.128018	0.295951	0.432564	0.665331	0.998765	CP016491.1	dihydroxyacetone kinase subunit DhaK	glycerone kinase activity [GO:0004371]; phosphoenolpyruvate-glycerone phosphotransferase activity [GO:0047324]; glycerol metabolic process [GO:0006071]
BB562_00735	238.851	0.00775651	0.306518	0.0253052	0.979812	0.998765	CP016491.1	dihydroxyacetone kinase subunit L	glycerone kinase activity [GO:0004371]; glycerol metabolic process [GO:0006071]
BB562_00740	136.574	0.138646	0.278004	0.498719	0.617977	0.998765	CP016491.1	PTS mannnose family transporter subunit IIA	integral component of membrane [GO:0016021]; phosphoenolpyruvate-glycerone phosphotransferase activity [GO:0047324]; glycerol catabolic process [GO:0019563]; phosphoenolpyruvate-dependent sugar phosphotransferase system [GO:0009401]
BB562_00795	134.501	0.0654783	0.168469	0.388667	0.697522	0.998765	CP016491.1	maltose phosphorylase	carbohydrate binding [GO:0030246]; catalytic activity [GO:0003824]; carbohydrate metabolic process [GO:0005975]
BB562_00800	14.0982	0.0561781	0.547022	0.102698	0.918203	0.998765	CP016491.1	mannosyl-glycoprotein endo-beta-N-acetylglucosamidase	cytoplasm [GO:0005737]; mannosyl-glycoprotein endo-beta-N-acetylglucosaminidase activity [GO:0033925]
BB562_00805	201.544	-0.272675	0.223226	-1.22152	0.221889	0.998765	CP016491.1	fructokinase	kinase activity [GO:0016301]
BB562_00810	679.661	-0.746363	0.637829	-1.17016	0.241936	0.998765	CP016491.1	PTS beta-glucoside transporter subunit EIIBCA	integral component of membrane [GO:0016021]; plasma membrane [GO:0005886]; kinase activity [GO:0016301]; protein-N(PI)-phosphohistidine-sugar phosphotransferase activity [GO:0008982]; phosphoenolpyruvate-dependent sugar phosphotransferase system [GO:0009401]
BB562_00815	392.741	-0.323852	0.308766	-1.04886	0.294243	0.998765	CP016491.1	sucrose-6-phosphate hydrolase	cytoplasm [GO:0005737]; beta-fructofuranosidase activity [GO:0004564]; sucrose metabolic process [GO:0005985]
BB562_00820	263.056	-0.0246338	0.176618	-0.139475	0.889075	0.998765	CP016491.1	LacI family transcriptional regulator	DNA binding [GO:0003677]; regulation of transcription, DNA-templated [GO:0006355]
BB562_00825	362.353	-0.11705	0.146542	-0.798747	0.424437	0.998765	CP016491.1	glucohydrolase	hydrolase activity [GO:0016787]; carbohydrate metabolic process [GO:0005975]
BB562_00830	236.112	-0.072707	0.158118	-0.459827	0.64564	0.998765	CP016491.1	alcohol dehydrogenase	oxidoreductase activity [GO:0016491]
BB562_00835	188.716	0.0260879	0.155644	0.167613	0.866888	0.998765	CP016491.1	Na+/H+ antiporter NhaC	integral component of membrane [GO:0016021]; antiporter activity [GO:0015297]
BB562_00840	145.52	0.149889	0.203447	0.736747	0.461276	0.998765	CP016491.1	glucohydrolase	hydrolase activity [GO:0016787]; carbohydrate metabolic process [GO:0005975]
BB562_00845	350.443	-0.079474	0.132406	-0.600228	0.548355	0.998765	CP016491.1	LysR family transcriptional regulator	DNA binding [GO:0003677]; DNA-binding transcription factor activity [GO:0003700]
BB562_00850	1094.4	-0.111335	0.137696	-0.808551	0.418773	0.998765	CP016491.1	transcriptional regulator	DNA binding [GO:0003677]
BB562_00855	5.37262	0.202097	0.723068	0.279499	0.779862	0.998765	CP016491.1	peptide ABC transporter substrate-binding protein	ATP-binding cassette (ABC) transporter complex [GO:0043190]; transmembrane transport [GO:0055085]
BB562_00860	84.2641	0.328294	0.355371	0.923807	0.355587	0.998765	CP016491.1	peptide ABC transporter substrate-binding protein	ATP-binding cassette (ABC) transporter complex [GO:0043190]; transmembrane transport [GO:0055085]
BB562_00865	101.999	-0.433445	0.230682	-1.87898	0.0602475	0.973418	CP016491.1	3-phosphoglycerate dehydrogenase	NAD binding [GO:0051287]; oxidoreductase activity, acting on the CH-OH group of donors, NAD or NADP as acceptor [GO:0016616]
BB562_00870	124.751	-0.310572	0.204148	-1.52131	0.128183	0.998765	CP016491.1	phosphoserine transaminase	cytoplasm [GO:0005737]; O-phospho-L-serine:2-oxoglutarate aminotransferase activity [GO:0004648]; pyridoxal phosphate binding [GO:0030170]; L-serine biosynthetic process [GO:0006564]
BB562_00875	466.623	0.030673	0.137376	0.223278	0.823319	0.998765	CP016491.1	fructose-2%2C6-bisphosphatase	catalytic activity [GO:0003824]
BB562_00880	17.1947	0.295513	0.444415	0.664949	0.506083	0.998765	CP016491.1	hypothetical protein	ATP binding [GO:0005524]; ATPase activity [GO:0016887]
BB562_00885	43.8171	-0.485338	0.281558	-1.72376	0.0847519	0.998765	CP016491.1	hypothetical protein	integral component of membrane [GO:0016021]; ATP binding [GO:0005524]; ATPase activity [GO:0016887]; ATPase-coupled transmembrane transporter activity [GO:0042626]
BB562_00890	981.267	0.0281925	0.109172	0.258238	0.796223	0.998765	CP016491.1	aldo/keto reductase
BB562_00895	468.811	-0.45402	0.190571	-2.38241	0.0171995	0.724204	CP016491.1	hypothetical protein
BB562_00900	63.7161	0.336612	0.221816	1.51753	0.129133	0.998765	CP016491.1	hypothetical protein
BB562_00905	229.704	-0.0112263	0.142875	-0.0785743	0.937371	0.998765	CP016491.1	hypothetical protein
BB562_00910	2719.15	-0.0199977	0.142481	-0.140354	0.888381	0.998765	CP016491.1	acetate kinase	cytoplasm [GO:0005737]; acetate kinase activity [GO:0008776]; ATP binding [GO:0005524]; magnesium ion binding [GO:0000287]; acetyl-CoA biosynthetic process [GO:0006085]; organic acid metabolic process [GO:0006082]
BB562_00915	2330.02	0.31488	0.189326	1.66317	0.0962787	0.998765	CP016491.1	small multidrug resistance protein	integral component of membrane [GO:0016021]
BB562_00920	21.5993	-0.388189	0.421744	-0.920437	0.357344	0.998765	CP016491.1	chromosome condensation protein CrcB	integral component of plasma membrane [GO:0005887]; inorganic anion transmembrane transporter activity [GO:0015103]
BB562_00925	38.2112	0.343703	0.280663	1.22461	0.220722	0.998765	CP016491.1	chromosome condensation protein CrcB	integral component of plasma membrane [GO:0005887]; inorganic anion transmembrane transporter activity [GO:0015103]
BB562_00930	631.947	-0.203579	0.13796	-1.47563	0.140042	0.998765	CP016491.1	ABC transporter ATP-binding protein	ATP binding [GO:0005524]; ATPase activity [GO:0016887]
BB562_00935	177.952	-0.0207153	0.15798	-0.131126	0.895676	0.998765	CP016491.1	ABC transporter permease	integral component of membrane [GO:0016021]
BB562_00940	329.834	-0.0244289	0.121589	-0.200915	0.840765	0.998765	CP016491.1	ABC transporter ATP-binding protein	ATP binding [GO:0005524]; ATPase activity [GO:0016887]
BB562_00945	120.012	0.102126	0.177656	0.57485	0.565393	0.998765	CP016491.1	ABC transporter permease	integral component of membrane [GO:0016021]
BB562_00950	559.961	0.190965	0.127286	1.50028	0.133541	0.998765	CP016491.1	glutathione peroxidase	glutathione peroxidase activity [GO:0004602]; response to oxidative stress [GO:0006979]
BB562_00955	1394.62	0.230009	0.125748	1.82914	0.0673792	0.976098	CP016491.1	2%2C5-diketo-D-gluconic acid reductase	oxidoreductase activity [GO:0016491]
BB562_00990	17.3332	0.584909	0.484592	1.20701	0.227427	0.998765	CP016491.1	hypothetical protein	integral component of membrane [GO:0016021]
BB562_00995	34.2833	-0.146899	0.31127	-0.471936	0.636973	0.998765	CP016491.1	transcription elongation factor GreA (pseudogene)
BB562_01000	105.007	0.274325	0.24859	1.10352	0.2698	0.998765	CP016491.1	transcription elongation factor GreA	DNA binding [GO:0003677]; RNA polymerase binding [GO:0070063]; translation elongation factor activity [GO:0003746]; regulation of DNA-templated transcription, elongation [GO:0032784]
BB562_01005	11.3041	-0.177771	0.603691	-0.294474	0.768396	0.998765	CP016491.1	hypothetical protein	integral component of membrane [GO:0016021]
BB562_01010	12.2327	-0.500934	0.604851	-0.828194	0.407561	0.998765	CP016491.1	transcriptional regulator	DNA binding [GO:0003677]
BB562_01015	1660.83	0.681029	0.259241	2.62701	0.00861379	0.524334	CP016491.1	glucosamine-6-phosphate deaminase	glucosamine-6-phosphate deaminase activity [GO:0004342]; carbohydrate metabolic process [GO:0005975]; N-acetylglucosamine metabolic process [GO:0006044]; N-acetylneuraminate catabolic process [GO:0019262]
BB562_01020	16.9189	0.357103	0.488733	0.730672	0.464979	0.998765	CP016491.1	hypothetical protein	serine-type peptidase activity [GO:0008236]
BB562_01025	393.83	0.0500763	0.158129	0.31668	0.751487	0.998765	CP016491.1	hypothetical protein	DNA binding [GO:0003677]
BB562_01030	4.17637	0.112298	0.97369	0.115333	0.908182	0.998765	CP016491.1	hypothetical protein	integral component of membrane [GO:0016021]
BB562_01035	12.2853	-0.354793	0.529924	-0.669516	0.503166	0.998765	CP016491.1	bleomycin resistance protein
BB562_01040	830.545	0.0617643	0.162716	0.379584	0.704254	0.998765	CP016491.1	peptidase C69	dipeptidase activity [GO:0016805]
BB562_01045	2243.36	0.0310558	0.478589	0.0648905	0.948261	0.998765	CP016491.1	PTS mannitol transporter subunit IICBA	integral component of membrane [GO:0016021]; plasma membrane [GO:0005886]; protein-N(PI)-phosphohistidine-mannitol phosphotransferase system transmembrane transporter activity [GO:0022872]; phosphoenolpyruvate-dependent sugar phosphotransferase system [GO:0009401]
BB562_01050	1243.78	-0.0769783	0.243383	-0.316284	0.751787	0.998765	CP016491.1	transcription antiterminator BglG	kinase activity [GO:0016301]; protein-N(PI)-phosphohistidine-sugar phosphotransferase activity [GO:0008982]; phosphoenolpyruvate-dependent sugar phosphotransferase system [GO:0009401]; regulation of transcription, DNA-templated [GO:0006355]
BB562_01055	302.829	-0.206517	0.197886	-1.04362	0.296662	0.998765	CP016491.1	PTS mannitol transporter subunit IIA	kinase activity [GO:0016301]
BB562_01060	1113.99	-0.207758	0.173513	-1.19736	0.231167	0.998765	CP016491.1	mannitol-1-phosphate 5-dehydrogenase	coenzyme binding [GO:0050662]; mannitol-1-phosphate 5-dehydrogenase activity [GO:0008926]; mannitol metabolic process [GO:0019594]
BB562_01065	246.896	-0.0221902	0.184871	-0.12003	0.904459	0.998765	CP016491.1	hypothetical protein
BB562_01070	215.624	-0.201919	0.173306	-1.1651	0.243977	0.998765	CP016491.1	thioredoxin	cell [GO:0005623]; protein disulfide oxidoreductase activity [GO:0015035]; cell redox homeostasis [GO:0045454]; glycerol ether metabolic process [GO:0006662]
BB562_01075	96.7538	0.00426761	0.19281	0.0221338	0.982341	0.998765	CP016491.1	hypothetical protein	integral component of membrane [GO:0016021]
BB562_01080	9.10435	-0.733513	0.666049	-1.10129	0.270771	0.998765	CP016491.1	hypothetical protein
BB562_01085	242.682	-0.0162629	0.185394	-0.0877208	0.930099	0.998765	CP016491.1	hypothetical protein
BB562_01090	4.69694	-0.403637	0.838109	-0.481605	0.630086	0.998765	CP016491.1	hypothetical protein
BB562_01100	315.268	0.0561691	0.339549	0.165422	0.868612	0.998765	CP016491.1	nucleoside-diphosphate kinase	nucleoside diphosphate kinase activity [GO:0004550]; CTP biosynthetic process [GO:0006241]; GTP biosynthetic process [GO:0006183]; UTP biosynthetic process [GO:0006228]
BB562_01105	608.709	-0.00466462	0.185245	-0.0251808	0.979911	0.998765	CP016491.1	hypothetical protein
BB562_01110	569.676	-0.158865	0.131381	-1.2092	0.226586	0.998765	CP016491.1	ACP phosphodiesterase	oxidoreductase activity [GO:0016491]
BB562_01115	92.0224	-0.119549	0.204531	-0.584503	0.558882	0.998765	CP016491.1	PTS cellbiose transporter subunit IIC (pseudogene)
BB562_01120	14.2872	-0.309457	0.46046	-0.672061	0.501545	0.998765	CP016491.1	hypothetical protein	integral component of membrane [GO:0016021]
BB562_01125	77.6429	-0.286103	0.206572	-1.38501	0.166051	0.998765	CP016491.1	outer surface protein	catalytic activity [GO:0003824]
BB562_01130	401.866	-0.471811	0.148496	-3.17726	0.00148676	0.275446	CP016491.1	serine acetyltransferase	cytoplasm [GO:0005737]; serine O-acetyltransferase activity [GO:0009001]; cysteine biosynthetic process from serine [GO:0006535]
BB562_01135	921.96	-0.286963	0.157743	-1.81918	0.0688842	0.979662	CP016491.1	cystathionine gamma-synthase	catalytic activity [GO:0003824]; pyridoxal phosphate binding [GO:0030170]; transsulfuration [GO:0019346]
BB562_01140	508.266	0.332468	0.190889	1.74168	0.0815642	0.998765	CP016491.1	cysteine synthase	cysteine biosynthetic process from serine [GO:0006535]
BB562_01155	2402.35	0.0209559	0.0946639	0.221371	0.824803	0.998765	CP016491.1	type I methionyl aminopeptidase	metal ion binding [GO:0046872]; metalloaminopeptidase activity [GO:0070006]; protein initiator methionine removal [GO:0070084]
BB562_01160	566.974	-0.0653532	0.146852	-0.445026	0.656301	0.998765	CP016491.1	hypothetical protein	integral component of membrane [GO:0016021]; nicotinamide riboside transmembrane transporter activity [GO:0034257]
BB562_01165	343.999	-0.14812	0.167434	-0.884644	0.376348	0.998765	CP016491.1	hypothetical protein	integral component of membrane [GO:0016021]
BB562_01170	1190.58	0.0660851	0.276351	0.239134	0.811002	0.998765	CP016491.1	trehalose operon repressor	DNA binding [GO:0003677]; DNA-binding transcription factor activity [GO:0003700]
BB562_01175	1405.13	-0.101292	0.278633	-0.363531	0.716208	0.998765	CP016491.1	alpha%2Calpha-phosphotrehalase	cytoplasm [GO:0005737]; alpha,alpha-phosphotrehalase activity [GO:0008788]; trehalose catabolic process [GO:0005993]
BB562_01180	1362.69	-0.251393	0.200536	-1.2536	0.209986	0.998765	CP016491.1	PTS beta-glucoside transporter subunit IIABC	integral component of membrane [GO:0016021]; plasma membrane [GO:0005886]; kinase activity [GO:0016301]; protein-N(PI)-phosphohistidine-sugar phosphotransferase activity [GO:0008982]; phosphoenolpyruvate-dependent sugar phosphotransferase system [GO:0009401]
BB562_01185	179.154	-0.204832	0.159917	-1.28086	0.200242	0.998765	CP016491.1	PTS beta-glucoside transporter subunit IIABC	integral component of membrane [GO:0016021]; plasma membrane [GO:0005886]; kinase activity [GO:0016301]; protein-N(PI)-phosphohistidine-sugar phosphotransferase activity [GO:0008982]; phosphoenolpyruvate-dependent sugar phosphotransferase system [GO:0009401]
BB562_01190	93.7338	-0.139691	0.220011	-0.634926	0.525477	0.998765	CP016491.1	hypothetical protein
BB562_01195	58.1208	0.440806	0.256977	1.71535	0.0862811	0.998765	CP016491.1	glycerol-3-phosphate cytidylyltransferase	cytoplasm [GO:0005737]; glycerol-3-phosphate cytidylyltransferase activity [GO:0047348]; metal ion binding [GO:0046872]; teichoic acid biosynthetic process [GO:0019350]
BB562_01200	2203.09	0.161879	0.148129	1.09283	0.27447	0.998765	CP016491.1	CDP-glycerol glycerophosphotransferase	membrane [GO:0016020]; CDP-glycerol glycerophosphotransferase activity [GO:0047355]
BB562_01205	7623.35	0.138034	0.167324	0.82495	0.4094	0.998765	CP016491.1	CDP-glycerol--glycerophosphate glycerophosphotransferase	membrane [GO:0016020]; CDP-glycerol glycerophosphotransferase activity [GO:0047355]
BB562_01210	303.549	0.153196	0.189825	0.807037	0.419645	0.998765	CP016491.1	hypothetical protein	membrane [GO:0016020]; CDP-glycerol glycerophosphotransferase activity [GO:0047355]
BB562_01215	545.553	0.1698	0.121465	1.39794	0.162131	0.998765	CP016491.1	hypothetical protein	transferase activity [GO:0016740]
BB562_01220	41.1363	0.202532	0.288033	0.703154	0.48196	0.998765	CP016491.1	3-octaprenyl-4-hydroxybenzoate carboxy-lyase	flavin prenyltransferase activity [GO:0106141]; lyase activity [GO:0016829]; cofactor biosynthetic process [GO:0051188]
BB562_01225	31.846	0.346819	0.346415	1.00117	0.316746	0.998765	CP016491.1	amino acid decarboxylase
BB562_01235	161.284	-0.0411596	0.178079	-0.231131	0.817213	0.998765	CP016491.1	Rrf2 family transcriptional regulator
BB562_01240	278.586	0.0533484	0.195565	0.272792	0.785013	0.998765	CP016491.1	TetR family transcriptional regulator	DNA binding [GO:0003677]
BB562_01245	3647.03	-0.00719277	0.160123	-0.0449202	0.964171	0.998765	CP016491.1	divalent metal cation transporter	integral component of membrane [GO:0016021]; plasma membrane [GO:0005886]; metal ion binding [GO:0046872]; metal ion transmembrane transporter activity [GO:0046873]; symporter activity [GO:0015293]
BB562_01250	641.197	0.0601181	0.221825	0.271016	0.786379	0.998765	CP016491.1	hypothetical protein
BB562_01255	479.51	0.306965	0.241568	1.27072	0.203829	0.998765	CP016491.1	hypothetical protein
BB562_01260	354.838	0.288404	0.255048	1.13078	0.258147	0.998765	CP016491.1	hypothetical protein
BB562_01265	463.167	0.114576	0.140024	0.818259	0.413209	0.998765	CP016491.1	two-component sensor histidine kinase	integral component of membrane [GO:0016021]; ATP binding [GO:0005524]; phosphorelay sensor kinase activity [GO:0000155]
BB562_01270	216.645	0.0964021	0.197547	0.487997	0.625552	0.998765	CP016491.1	DNA-binding response regulator	DNA binding [GO:0003677]; phosphorelay signal transduction system [GO:0000160]; regulation of transcription, DNA-templated [GO:0006355]
BB562_01275	74.1575	0.224727	0.221945	1.01253	0.311283	0.998765	CP016491.1	hypothetical protein
BB562_01280	145.356	-0.0463174	0.176467	-0.26247	0.792959	0.998765	CP016491.1	RpiR family transcriptional regulator (pseudogene)
BB562_01285	889.121	-0.0452439	0.236872	-0.191006	0.848521	0.998765	CP016491.1	PTS system%2C cellobiose-specific IIC component	integral component of membrane [GO:0016021]; plasma membrane [GO:0005886]; protein-N(PI)-phosphohistidine-sugar phosphotransferase activity [GO:0008982]; phosphoenolpyruvate-dependent sugar phosphotransferase system [GO:0009401]
BB562_01290	25.9859	0.373396	0.366355	1.01922	0.3081	0.998765	CP016491.1	hypothetical protein	regulation of transcription, DNA-templated [GO:0006355]
BB562_01295	28.2738	0.290315	0.37199	0.780437	0.435134	0.998765	CP016491.1	hypothetical protein
BB562_01300	5.94232	1.37538	0.889553	1.54615	0.122069	0.998765	CP016491.1	hypothetical protein
BB562_01305	30.6042	-0.0240296	0.349769	-0.0687013	0.945227	0.998765	CP016491.1	LytR family transcriptional regulator	integral component of membrane [GO:0016021]
BB562_01310	317.043	-0.0156713	0.138278	-0.113332	0.909767	0.998765	CP016491.1	FAD-binding protein	FAD binding [GO:0071949]; oxidoreductase activity [GO:0016491]
BB562_01315	350.839	0.0209378	0.211193	0.0991404	0.921027	0.998765	CP016491.1	hypothetical protein
BB562_01320	1172.02	0.0181458	0.162852	0.111425	0.911279	0.998765	CP016491.1	GTP pyrophosphokinase	kinase activity [GO:0016301]; guanosine tetraphosphate metabolic process [GO:0015969]
BB562_01325	206.223	0.220345	0.210413	1.0472	0.295006	0.998765	CP016491.1	TetR family transcriptional regulator	DNA binding [GO:0003677]
BB562_01330	639.958	-0.0777811	0.139859	-0.55614	0.578115	0.998765	CP016491.1	transporter	integral component of membrane [GO:0016021]
BB562_01335	459.393	0.0721134	0.129398	0.5573	0.577322	0.998765	CP016491.1	3-methyladenine DNA glycosylase	DNA-3-methyladenine glycosylase activity [GO:0008725]; base-excision repair [GO:0006284]
BB562_01340	236.583	0.0248042	0.139645	0.177623	0.859019	0.998765	CP016491.1	hypothetical protein
BB562_01345	171.823	0.0696834	0.262632	0.265328	0.790757	0.998765	CP016491.1	ABC transporter permease	integral component of membrane [GO:0016021]
BB562_01350	75.094	-0.0635655	0.311322	-0.204179	0.838213	0.998765	CP016491.1	ABC transporter	ATP binding [GO:0005524]; ATPase activity [GO:0016887]
BB562_01355	170.175	0.190272	0.167269	1.13752	0.255319	0.998765	CP016491.1	CAAX protease	integral component of membrane [GO:0016021]; cysteine-type endopeptidase activity [GO:0004197]; CAAX-box protein processing [GO:0071586]
BB562_01360	12896.1	-0.411933	0.283138	-1.45489	0.145701	0.998765	CP016491.1	transglycosylase
BB562_01365	59.6844	-0.298999	0.239617	-1.24782	0.212097	0.998765	CP016491.1	hypothetical protein
BB562_01370	1833.14	-0.227304	0.548308	-0.414555	0.678468	0.998765	CP016491.1	peptidase M23
BB562_01375	235.39	-0.0585619	0.139347	-0.42026	0.674295	0.998765	CP016491.1	glycine cleavage system protein H
BB562_01380	369.356	-0.103315	0.143758	-0.718671	0.472344	0.998765	CP016491.1	hypothetical protein
BB562_01385	180.511	-0.216839	0.168761	-1.28488	0.198833	0.998765	CP016491.1	hypothetical protein
BB562_01390	680.001	0.087547	0.115393	0.758685	0.448041	0.998765	CP016491.1	ATP-dependent helicase	ATP binding [GO:0005524]; DNA binding [GO:0003677]; DNA helicase activity [GO:0003678]; exonuclease activity [GO:0004527]; DNA repair [GO:0006281]
BB562_01395	293.594	-0.266662	0.157546	-1.69259	0.0905327	0.998765	CP016491.1	hypothetical protein	integral component of membrane [GO:0016021]
BB562_01400	707.597	-0.000422107	0.145627	-0.00289855	0.997687	0.998765	CP016491.1	acetate kinase	cytoplasm [GO:0005737]; acetate kinase activity [GO:0008776]; ATP binding [GO:0005524]; magnesium ion binding [GO:0000287]; acetyl-CoA biosynthetic process [GO:0006085]; organic acid metabolic process [GO:0006082]
BB562_01405	205.926	0.263371	0.181278	1.45286	0.146263	0.998765	CP016491.1	GNAT family N-acetyltransferase	glucosamine 6-phosphate N-acetyltransferase activity [GO:0004343]; UDP-N-acetylglucosamine biosynthetic process [GO:0006048]
BB562_01410	92.1473	-0.1014	0.209729	-0.483479	0.628755	0.998765	CP016491.1	MarR family transcriptional regulator	DNA-binding transcription factor activity [GO:0003700]
BB562_01415	649.211	0.0196342	0.127717	0.153731	0.877822	0.998765	CP016491.1	NADH dehydrogenase	oxidoreductase activity [GO:0016491]
BB562_01420	28.4224	-0.123112	0.439176	-0.280324	0.779229	0.998765	CP016491.1	hypothetical protein
BB562_01425	3.98124	0.712284	0.990683	0.718983	0.472152	0.998765	CP016491.1	hypothetical protein	integral component of membrane [GO:0016021]
BB562_01430	11.6575	0.421501	0.489143	0.861715	0.388845	0.998765	CP016491.1	hypothetical protein	integral component of membrane [GO:0016021]
BB562_01435	3.84653	0.062736	0.869158	0.0721803	0.942458	0.998765	CP016491.1	hypothetical protein	integral component of membrane [GO:0016021]
BB562_01440	605.547	-0.00294891	0.232135	-0.0127034	0.989864	0.998765	CP016491.1	spermidine/putrescine ABC transporter substrate-binding protein	periplasmic space [GO:0042597]; polyamine binding [GO:0019808]; polyamine transport [GO:0015846]
BB562_01445	412.21	0.00174543	0.2586	0.00674951	0.994615	0.998765	CP016491.1	spermidine/putrescine ABC transporter permease PotC	integral component of membrane [GO:0016021]; plasma membrane [GO:0005886]; transmembrane transport [GO:0055085]
BB562_01450	573.122	0.113062	0.273633	0.413187	0.67947	0.998765	CP016491.1	spermidine/putrescine ABC transporter permease	integral component of membrane [GO:0016021]; plasma membrane [GO:0005886]; transmembrane transport [GO:0055085]
BB562_01455	875.579	0.191838	0.313999	0.610952	0.541231	0.998765	CP016491.1	spermidine/putrescine ABC transporter ATP-binding protein	ATP-binding cassette (ABC) transporter complex [GO:0043190]; ATP binding [GO:0005524]; ATPase activity [GO:0016887]; ATPase-coupled putrescine transmembrane transporter activity [GO:0015594]; ATPase-coupled spermidine transmembrane transporter activity [GO:0015595]
BB562_01460	563.853	0.298328	0.288919	1.03257	0.301807	0.998765	CP016491.1	Cro/Cl family transcriptional regulator	DNA binding [GO:0003677]
BB562_01470	420.481	0.226713	0.158893	1.42683	0.15363	0.998765	CP016491.1	RNA-binding protein
BB562_01475	375.222	0.19889	0.134636	1.47724	0.139611	0.998765	CP016491.1	GNAT family N-acetyltransferase	N-acetyltransferase activity [GO:0008080]
BB562_01480	298.467	0.0250603	0.148096	0.169217	0.865626	0.998765	CP016491.1	GNAT family N-acetyltransferase	N-acetyltransferase activity [GO:0008080]
BB562_01485	1031.95	0.0367311	0.217135	0.169163	0.865669	0.998765	CP016491.1	hypothetical protein	integral component of membrane [GO:0016021]
BB562_01495	70.3151	0.515919	0.282938	1.82344	0.0682372	0.979662	CP016491.1	GntR family transcriptional regulator	DNA binding [GO:0003677]; DNA-binding transcription factor activity [GO:0003700]
BB562_01500	221.895	0.339562	0.201602	1.68432	0.0921195	0.998765	CP016491.1	multidrug ABC transporter	ATP binding [GO:0005524]; ATPase activity [GO:0016887]
BB562_01505	155.305	0.070153	0.154955	0.452732	0.650741	0.998765	CP016491.1	acetoin ABC transporter permease	integral component of membrane [GO:0016021]
BB562_01510	621.28	0.229982	0.15316	1.50158	0.133205	0.998765	CP016491.1	hypothetical protein	oxidoreductase activity, acting on the aldehyde or oxo group of donors, NAD or NADP as acceptor [GO:0016620]
BB562_01515	127941	0.122451	0.114393	1.07044	0.284423	0.998765	CP016491.1	fructose-1%2C6-bisphosphate aldolase%2C class II	fructose-bisphosphate aldolase activity [GO:0004332]; zinc ion binding [GO:0008270]; fructose 1,6-bisphosphate metabolic process [GO:0030388]; glycolytic process [GO:0006096]
BB562_01520	1458.86	-0.0560734	0.119745	-0.468273	0.639589	0.998765	CP016491.1	sodium:solute symporter	integral component of membrane [GO:0016021]; symporter activity [GO:0015293]; carbohydrate transport [GO:0008643]; sodium ion transport [GO:0006814]
BB562_01525	747.668	0.122393	0.126797	0.965266	0.334411	0.998765	CP016491.1	paraslipin	membrane [GO:0016020]
BB562_01530	84.451	0.268451	0.209985	1.27843	0.201098	0.998765	CP016491.1	hypothetical protein
BB562_01535	66.963	0.210621	0.325337	0.647394	0.517377	0.998765	CP016491.1	hypothetical protein
BB562_01540	13.4726	0.473784	0.470902	1.00612	0.314358	0.998765	CP016491.1	hypothetical protein	DNA binding [GO:0003677]
BB562_01545	95.965	0.484004	0.284427	1.70168	0.0888155	0.998765	CP016491.1	hypothetical protein	DNA binding [GO:0003677]
BB562_01550	1617.39	0.0772449	0.0943223	0.818947	0.412817	0.998765	CP016491.1	peptidase C69	dipeptidase activity [GO:0016805]
BB562_01555	1243.71	0.159342	0.107191	1.48652	0.137141	0.998765	CP016491.1	hypothetical protein
BB562_01560	11.2425	0.328461	0.611819	0.53686	0.591364	0.998765	CP016491.1	hypothetical protein	transmembrane transport [GO:0055085]
BB562_01565	11.8082	-0.710328	0.542668	-1.30895	0.19055	0.998765	CP016491.1	methionine ABC transporter ATP-binding protein	plasma membrane [GO:0005886]; ATP binding [GO:0005524]; ATPase activity [GO:0016887]; ATPase-coupled amino acid transmembrane transporter activity [GO:0015424]; methionine transport [GO:0015821]
BB562_01570	7.5415	-0.216181	0.693129	-0.311891	0.755123	0.998765	CP016491.1	methionine ABC transporter permease	integral component of membrane [GO:0016021]; plasma membrane [GO:0005886]; transmembrane transport [GO:0055085]
BB562_01575	21.4252	0.0084636	0.390602	0.0216681	0.982713	0.998765	CP016491.1	2-dehydropantoate 2-reductase	2-dehydropantoate 2-reductase activity [GO:0008677]; pantothenate biosynthetic process [GO:0015940]
BB562_01580	117.305	0.00867852	0.246483	0.0352095	0.971913	0.998765	CP016491.1	aspartate aminotransferase	pyridoxal phosphate binding [GO:0030170]; transaminase activity [GO:0008483]; biosynthetic process [GO:0009058]
BB562_01585	1626.25	0.163759	0.127049	1.28894	0.19742	0.998765	CP016491.1	hypothetical protein
BB562_01590	87.0693	0.0614296	0.223443	0.274923	0.783376	0.998765	CP016491.1	damage-inducible protein J	regulation of transcription, DNA-templated [GO:0006355]
BB562_01595	4466.92	0.391047	0.17232	2.26931	0.0232493	0.778431	CP016491.1	Teichoic acid translocation permease TagG	ATP-binding cassette (ABC) transporter complex [GO:0043190]; transmembrane transport [GO:0055085]
BB562_01600	5727.13	0.276012	0.159979	1.72531	0.0844725	0.998765	CP016491.1	teichoic acid ABC transporter ATP-binding protein	integral component of membrane [GO:0016021]; plasma membrane [GO:0005886]; ATP binding [GO:0005524]; ATPase activity [GO:0016887]; ATPase-coupled teichoic acid transmembrane transporter activity [GO:0015438]
BB562_01605	24.5941	0.12675	0.356916	0.355127	0.722494	0.998765	CP016491.1	hypothetical protein	integral component of membrane [GO:0016021]
BB562_01610	3603.72	-0.135242	0.163049	-0.829452	0.406849	0.998765	CP016491.1	ammonia permease	integral component of membrane [GO:0016021]; ammonium transmembrane transporter activity [GO:0008519]
BB562_01615	22.4593	0.522917	0.375266	1.39346	0.163481	0.998765	CP016491.1	L-lactate dehydrogenase	oxidoreductase activity, acting on the CH-OH group of donors, NAD or NADP as acceptor [GO:0016616]; carbohydrate metabolic process [GO:0005975]; carboxylic acid metabolic process [GO:0019752]
BB562_01620	210.702	-0.15209	0.181792	-0.836614	0.40281	0.998765	CP016491.1	hypothetical protein	integral component of membrane [GO:0016021]
BB562_01625	35.4432	0.43878	0.30535	1.43698	0.150725	0.998765	CP016491.1	peptidase M10	extracellular matrix [GO:0031012]; metalloendopeptidase activity [GO:0004222]; zinc ion binding [GO:0008270]
BB562_01630	405.767	0.0131116	0.121365	0.108035	0.913968	0.998765	CP016491.1	ribose 5-phosphate isomerase A	ribose-5-phosphate isomerase activity [GO:0004751]; pentose-phosphate shunt, non-oxidative branch [GO:0009052]
BB562_01635	1821.67	-0.0954435	0.107793	-0.885431	0.375924	0.998765	CP016491.1	copper oxidase	copper ion binding [GO:0005507]; oxidoreductase activity [GO:0016491]
BB562_01640	285.509	0.0746484	0.179497	0.415875	0.677501	0.998765	CP016491.1	hypothetical protein	integral component of membrane [GO:0016021]
BB562_01645	665.391	0.0899442	0.111009	0.810242	0.417801	0.998765	CP016491.1	hypothetical protein	kinase activity [GO:0016301]
BB562_01650	407.279	-0.000399729	0.120854	-0.00330755	0.997361	0.998765	CP016491.1	DNA replication initiation protein
BB562_01655	128.059	0.121076	0.181525	0.666993	0.504777	0.998765	CP016491.1	Rrf2 family transcriptional regulator
BB562_01660	215.862	-0.0151412	0.17155	-0.0882609	0.929669	0.998765	CP016491.1	hypothetical protein (pseudogene)
BB562_01665	1642.8	0.134286	0.167566	0.801394	0.422904	0.998765	CP016491.1	acetyl-CoA carboxylase biotin carboxyl carrier protein subunit	acetyl-CoA carboxylase complex [GO:0009317]; acetyl-CoA carboxylase activity [GO:0003989]; fatty acid biosynthetic process [GO:0006633]
BB562_01670	695.444	0.00864359	0.127687	0.0676936	0.94603	0.998765	CP016491.1	ribonucleoside hydrolase RihC	hydrolase activity [GO:0016787]
BB562_01675	676.377	0.139104	0.152595	0.911589	0.361985	0.998765	CP016491.1	short-chain dehydrogenase/reductase
BB562_01680	1.24772	0.774749	1.70253	0.455058	0.649067	0.998765	CP016491.1	ribonuclease H	nucleic acid binding [GO:0003676]
BB562_01685	25.0759	-0.757785	0.339884	-2.22954	0.0257782	0.823422	CP016491.1	hypothetical protein
BB562_01690	610.642	0.0304904	0.154123	0.197832	0.843177	0.998765	CP016491.1	glycine/betaine ABC transporter permease	ATP-binding cassette (ABC) transporter complex [GO:0043190]; transmembrane transporter activity [GO:0022857]
BB562_01695	371.849	0.0314176	0.138273	0.227214	0.820257	0.998765	CP016491.1	ABC transporter ATP-binding protein	ATP binding [GO:0005524]; ATPase activity [GO:0016887]
BB562_01700	828.373	-0.0106995	0.136837	-0.0781917	0.937676	0.998765	CP016491.1	glutathione reductase	cell [GO:0005623]; electron transfer activity [GO:0009055]; flavin adenine dinucleotide binding [GO:0050660]; cell redox homeostasis [GO:0045454]
BB562_01705	429.359	-0.245179	0.348395	-0.703739	0.481595	0.998765	CP016491.1	glycerol kinase	ATP binding [GO:0005524]; glycerol kinase activity [GO:0004370]; glycerol catabolic process [GO:0019563]; glycerol-3-phosphate metabolic process [GO:0006072]
BB562_01710	468.715	-0.255342	0.258622	-0.987319	0.323486	0.998765	CP016491.1	alpha-glycerophosphate oxidase	glycerol-3-phosphate dehydrogenase complex [GO:0009331]; glycerol-3-phosphate dehydrogenase (quinone) activity [GO:0004368]; glycerol-3-phosphate metabolic process [GO:0006072]
BB562_01715	131.566	-0.465456	0.304249	-1.52985	0.126053	0.998765	CP016491.1	aquaporin	integral component of membrane [GO:0016021]; channel activity [GO:0015267]
BB562_01720	23.7658	-0.00920376	0.367852	-0.0250203	0.980039	0.998765	CP016491.1	maltose acetyltransferase	acetyltransferase activity [GO:0016407]
BB562_01725	60.2296	-0.154445	0.271442	-0.56898	0.56937	0.998765	CP016491.1	MFS transporter	integral component of membrane [GO:0016021]; transmembrane transport [GO:0055085]
BB562_01730	74.3043	-0.108179	0.253498	-0.426744	0.669565	0.998765	CP016491.1	HAD family hydrolase	hydrolase activity [GO:0016787]
BB562_01735	114.82	0.206025	0.242295	0.850307	0.395155	0.998765	CP016491.1	AraC family transcriptional regulator	DNA-binding transcription factor activity [GO:0003700]; sequence-specific DNA binding [GO:0043565]
BB562_01740	79.8967	0.118634	0.237199	0.500145	0.616973	0.998765	CP016491.1	hydrolase	hydrolase activity [GO:0016787]
BB562_01745	75.8827	0.280026	0.325002	0.861614	0.3889	0.998765	CP016491.1	branched-chain amino acid transport system II carrier protein	integral component of membrane [GO:0016021]; plasma membrane [GO:0005886]; branched-chain amino acid transmembrane transporter activity [GO:0015658]
BB562_01750	232.638	-0.00136362	0.143648	-0.00949275	0.992426	0.998765	CP016491.1	sodium:proton antiporter	integral component of membrane [GO:0016021]; solute:proton antiporter activity [GO:0015299]
BB562_01760	515.033	0.690029	0.226355	3.04843	0.00230038	0.33646	CP016491.1	histidine kinase	integral component of membrane [GO:0016021]; kinase activity [GO:0016301]
BB562_01765	233.206	0.618613	0.239367	2.58437	0.00975565	0.553285	CP016491.1	DNA-binding response regulator	DNA binding [GO:0003677]; phosphorelay signal transduction system [GO:0000160]
BB562_01780	7.23721	0.395434	0.949885	0.416297	0.677193	0.998765	CP016491.1	hypothetical protein	integral component of membrane [GO:0016021]
BB562_01785	31.3101	0.118466	0.366731	0.323033	0.74667	0.998765	CP016491.1	hypothetical protein	ATP binding [GO:0005524]; metal ion binding [GO:0046872]
BB562_01790	58.2867	0.10664	0.290045	0.367668	0.713121	0.998765	CP016491.1	hypothetical protein	ATP binding [GO:0005524]; metal ion binding [GO:0046872]
BB562_01805	77.3636	0.222833	0.231861	0.961063	0.336521	0.998765	CP016491.1	hypothetical protein	integral component of membrane [GO:0016021]; cysteine-type endopeptidase activity [GO:0004197]; CAAX-box protein processing [GO:0071586]
BB562_01810	138.596	0.49942	0.18918	2.63992	0.0082925	0.524334	CP016491.1	plasmid maintenance system killer
BB562_01815	128.553	0.220965	0.204189	1.08216	0.279181	0.998765	CP016491.1	addiction module antidote protein%2C HigA family	DNA binding [GO:0003677]
BB562_01820	1361.24	-0.180774	0.114577	-1.57774	0.114625	0.998765	CP016491.1	ATP-dependent DNA helicase	ATP binding [GO:0005524]; DNA binding [GO:0003677]; DNA helicase activity [GO:0003678]
BB562_01825	98.9805	-0.0886217	0.199595	-0.444008	0.657037	0.998765	CP016491.1	hydrolase	hydrolase activity [GO:0016787]; nitrogen compound metabolic process [GO:0006807]
BB562_01830	1235.23	0.0309673	0.1367	0.226535	0.820786	0.998765	CP016491.1	tryptophan--tRNA ligase	ATP binding [GO:0005524]; tryptophan-tRNA ligase activity [GO:0004830]; tryptophanyl-tRNA aminoacylation [GO:0006436]
BB562_01835	7.70408	0.16352	0.82433	0.198367	0.842758	0.998765	CP016491.1	peptide-binding protein (pseudogene)
BB562_01845	18.2793	0.501869	0.466939	1.07481	0.282462	0.998765	CP016491.1	hypothetical protein
BB562_01850	6.26372	0.640315	0.824755	0.77637	0.437531	0.998765	CP016491.1	peptide ABC transporter permease	integral component of membrane [GO:0016021]; plasma membrane [GO:0005886]; transmembrane transport [GO:0055085]
BB562_01855	5.39322	0.14826	0.780698	0.189907	0.849382	0.998765	CP016491.1	peptide ABC transporter permease	integral component of membrane [GO:0016021]; plasma membrane [GO:0005886]; transmembrane transport [GO:0055085]
BB562_01860	18.4322	0.275769	0.404392	0.681935	0.49528	0.998765	CP016491.1	oligopeptide transport ATP-binding protein AmiE	ATP binding [GO:0005524]; ATPase activity [GO:0016887]; peptide transport [GO:0015833]
BB562_01865	20.2433	0.279165	0.419589	0.665329	0.50584	0.998765	CP016491.1	peptide ABC transporter ATP-binding protein	ATP binding [GO:0005524]; ATPase activity [GO:0016887]; peptide transport [GO:0015833]
BB562_01870	370.813	-0.137105	0.533644	-0.256923	0.797238	0.998765	CP016491.1	GntR family transcriptional regulator	DNA binding [GO:0003677]; DNA-binding transcription factor activity [GO:0003700]
BB562_01875	448.175	-0.221846	0.326417	-0.679639	0.496733	0.998765	CP016491.1	PTS cellobiose transporter subunit IIC	integral component of membrane [GO:0016021]; plasma membrane [GO:0005886]; protein-N(PI)-phosphohistidine-sugar phosphotransferase activity [GO:0008982]; phosphoenolpyruvate-dependent sugar phosphotransferase system [GO:0009401]
BB562_01880	30.9557	-0.784395	0.352956	-2.22236	0.026259	0.829248	CP016491.1	hypothetical protein	integral component of membrane [GO:0016021]
BB562_01885	110.327	-0.396398	0.290709	-1.36356	0.172707	0.998765	CP016491.1	hypothetical protein
BB562_01890	25.0589	0.390971	0.429452	0.910394	0.362615	0.998765	CP016491.1	PTS cellobiose transporter subunit IIC	integral component of membrane [GO:0016021]; plasma membrane [GO:0005886]; protein-N(PI)-phosphohistidine-sugar phosphotransferase activity [GO:0008982]; phosphoenolpyruvate-dependent sugar phosphotransferase system [GO:0009401]
BB562_01895	42.1661	0.0756892	0.2732	0.277047	0.781744	0.998765	CP016491.1	6-phospho-beta-glucosidase	hydrolase activity, hydrolyzing O-glycosyl compounds [GO:0004553]; carbohydrate metabolic process [GO:0005975]
BB562_01900	19.4658	0.0971382	0.407456	0.238401	0.81157	0.998765	CP016491.1	transcriptional regulator
BB562_01905	268.783	0.291543	0.18417	1.58301	0.11342	0.998765	CP016491.1	RpiR family transcriptional regulator	carbohydrate derivative binding [GO:0097367]; DNA binding [GO:0003677]; DNA-binding transcription factor activity [GO:0003700]; carbohydrate derivative metabolic process [GO:1901135]
BB562_01910	1576.16	0.0532136	0.121421	0.438256	0.661201	0.998765	CP016491.1	tRNA-dihydrouridine synthase	flavin adenine dinucleotide binding [GO:0050660]; tRNA dihydrouridine synthase activity [GO:0017150]
BB562_01915	139.992	-0.528047	0.163848	-3.22279	0.00126948	0.261847	CP016491.1	hypothetical protein
BB562_01920	739.171	0.0556034	0.105544	0.526825	0.598315	0.998765	CP016491.1	exopolyphosphatase
BB562_01925	1041.52	-0.0644421	0.104221	-0.618324	0.536362	0.998765	CP016491.1	hydroxymethylglutaryl-CoA reductase%2C degradative	coenzyme binding [GO:0050662]; hydroxymethylglutaryl-CoA reductase (NADPH) activity [GO:0004420]; hydroxymethylglutaryl-CoA reductase activity [GO:0042282]; coenzyme A metabolic process [GO:0015936]
BB562_01930	806.641	-0.045965	0.114484	-0.401496	0.688055	0.998765	CP016491.1	IpaB/EvcA family protein
BB562_01935	436.528	-0.0309231	0.150619	-0.205306	0.837333	0.998765	CP016491.1	NAD-dependent protein deacylase	NAD+ binding [GO:0070403]
BB562_01940	910.405	-0.0646637	0.1058	-0.611188	0.541075	0.998765	CP016491.1	hypothetical protein
BB562_01945	8274.49	0.143496	0.094912	1.51188	0.130564	0.998765	CP016491.1	methionine--tRNA ligase	cytoplasm [GO:0005737]; ATP binding [GO:0005524]; methionine-tRNA ligase activity [GO:0004825]; tRNA binding [GO:0000049]; methionyl-tRNA aminoacylation [GO:0006431]
BB562_01955	982.058	0.0947076	0.126562	0.748311	0.454273	0.998765	CP016491.1	hydrolase TatD	endodeoxyribonuclease activity, producing 5'-phosphomonoesters [GO:0016888]
BB562_01960	518.291	0.0449061	0.124304	0.361261	0.717905	0.998765	CP016491.1	ribonuclease M5	cytoplasm [GO:0005737]; ribonuclease M5 activity [GO:0043822]; rRNA binding [GO:0019843]; rRNA processing [GO:0006364]
BB562_01965	914.343	-0.0181769	0.100206	-0.181396	0.856057	0.998765	CP016491.1	16S rRNA (adenine(1518)-N(6)/adenine(1519)-N(6))-dimethyltransferase	cytoplasm [GO:0005737]; 16S rRNA (adenine(1518)-N(6)/adenine(1519)-N(6))-dimethyltransferase activity [GO:0052908]; RNA binding [GO:0003723]; rRNA (adenine-N6,N6-)-dimethyltransferase activity [GO:0000179]
BB562_01970	4286.19	0.146907	0.0905593	1.62222	0.104756	0.998765	CP016491.1	hypothetical protein	regulation of transcription, DNA-templated [GO:0006355]
BB562_01975	1672.16	0.0803379	0.145051	0.55386	0.579675	0.998765	CP016491.1	4-(cytidine 5'-diphospho)-2-C-methyl-D-erythritol kinase	4-(cytidine 5'-diphospho)-2-C-methyl-D-erythritol kinase activity [GO:0050515]; ATP binding [GO:0005524]; isopentenyl diphosphate biosynthetic process, methylerythritol 4-phosphate pathway [GO:0019288]; terpenoid biosynthetic process [GO:0016114]
BB562_01980	1690.85	0.0659168	0.135899	0.485043	0.627646	0.998765	CP016491.1	hydrolase	integral component of membrane [GO:0016021]; hydrolase activity [GO:0016787]
BB562_01985	510.566	0.049268	0.145348	0.338965	0.734636	0.998765	CP016491.1	ABC transporter ATP-binding protein	ATP binding [GO:0005524]; ATPase activity [GO:0016887]
BB562_01990	435.017	0.00910445	0.128467	0.0708702	0.943501	0.998765	CP016491.1	ABC transporter	ATP-binding cassette (ABC) transporter complex [GO:0043190]; integral component of plasma membrane [GO:0005887]; ATPase-coupled transmembrane transporter activity [GO:0042626]
BB562_01995	1357.03	0.0762183	0.182666	0.417256	0.676492	0.998765	CP016491.1	pur operon repressor	DNA binding [GO:0003677]; negative regulation of purine nucleobase metabolic process [GO:0045982]; negative regulation of transcription, DNA-templated [GO:0045892]; nucleoside metabolic process [GO:0009116]
BB562_02000	5347.41	0.00269963	0.136112	0.0198339	0.984176	0.998765	CP016491.1	UDP-N-acetylglucosamine diphosphorylase/glucosamine-1-phosphate N-acetyltransferase	cytoplasm [GO:0005737]; glucosamine-1-phosphate N-acetyltransferase activity [GO:0019134]; magnesium ion binding [GO:0000287]; UDP-N-acetylglucosamine diphosphorylase activity [GO:0003977]; cell morphogenesis [GO:0000902]; cell wall organization [GO:0071555]; lipid A biosynthetic process [GO:0009245]; lipopolysaccharide biosynthetic process [GO:0009103]; peptidoglycan biosynthetic process [GO:000…
BB562_02005	160.698	0.129641	0.222088	0.583735	0.559399	0.998765	CP016491.1	serine hydrolase	hydrolase activity [GO:0016787]
BB562_02010	9585.3	0.125511	0.0907129	1.38361	0.166478	0.998765	CP016491.1	ribose-phosphate pyrophosphokinase	cytoplasm [GO:0005737]; ATP binding [GO:0005524]; kinase activity [GO:0016301]; magnesium ion binding [GO:0000287]; ribose phosphate diphosphokinase activity [GO:0004749]; 5-phosphoribose 1-diphosphate biosynthetic process [GO:0006015]; nucleoside metabolic process [GO:0009116]; nucleotide biosynthetic process [GO:0009165]; ribonucleoside monophosphate biosynthetic process [GO:0009156]
BB562_02020	9.78058	1.45117	0.554434	2.61738	0.00886065	0.524334	CP016491.1	hypothetical protein
BB562_02025	185.562	0.235855	0.183077	1.28828	0.197648	0.998765	CP016491.1	hypothetical protein	DNA-binding transcription factor activity [GO:0003700]
BB562_02030	40.4079	0.0566581	0.278571	0.203388	0.838831	0.998765	CP016491.1	GNAT family N-acetyltransferase (pseudogene)
BB562_02035	3552.73	-0.110552	0.123205	-0.897301	0.369558	0.998765	CP016491.1	branched-chain amino acid ABC transporter	integral component of membrane [GO:0016021]
BB562_02040	936.529	-0.149029	0.13468	-1.10654	0.268491	0.998765	CP016491.1	branched-chain amino acid transporter	integral component of membrane [GO:0016021]
BB562_02045	112.845	-0.382564	0.17346	-2.20549	0.02742	0.836643	CP016491.1	permease (pseudogene)
BB562_02050	104.33	0.394352	0.254442	1.54987	0.121173	0.998765	CP016491.1	hypothetical protein
BB562_02055	7.28469	-0.89347	0.652138	-1.37006	0.170667	0.998765	CP016491.1	hypothetical protein	integral component of membrane [GO:0016021]
BB562_02060	4.18757	-0.618501	0.837012	-0.73894	0.459944	0.998765	CP016491.1	hypothetical protein	integral component of membrane [GO:0016021]
BB562_02065	597.154	-0.24273	0.115024	-2.11025	0.0348368	0.93088	CP016491.1	serine/threonine protein kinase	integral component of membrane [GO:0016021]; ATP binding [GO:0005524]; protein serine/threonine kinase activity [GO:0004674]
BB562_02070	52.3279	0.175753	0.24724	0.710858	0.477172	0.998765	CP016491.1	hypothetical protein	integral component of membrane [GO:0016021]
BB562_02075	3305.11	-0.0212413	0.106335	-0.199758	0.84167	0.998765	CP016491.1	cyclopropane-fatty-acyl-phospholipid synthase	methyltransferase activity [GO:0008168]; lipid biosynthetic process [GO:0008610]; methylation [GO:0032259]
BB562_02080	1272.17	0.0727956	0.104092	0.699342	0.484338	0.998765	CP016491.1	cell surface protein
BB562_02085	262.022	0.0573144	0.164508	0.348398	0.727541	0.998765	CP016491.1	sugar kinase	kinase activity [GO:0016301]
BB562_02090	329.604	0.0918875	0.133212	0.689783	0.49033	0.998765	CP016491.1	AI-2E family transporter	integral component of membrane [GO:0016021]
BB562_02095	36384.9	0.218188	0.109425	1.99396	0.0461567	0.969191	CP016491.1	phosphoglyceromutase	2,3-bisphosphoglycerate-dependent phosphoglycerate mutase activity [GO:0046538]; gluconeogenesis [GO:0006094]; glycolytic process [GO:0006096]
BB562_02100	969.057	-0.00335641	0.106505	-0.0315141	0.97486	0.998765	CP016491.1	hypothetical protein	integral component of membrane [GO:0016021]; methyltransferase activity [GO:0008168]
BB562_02105	308.991	0.00813329	0.166567	0.0488289	0.961056	0.998765	CP016491.1	hypothetical protein
BB562_02135	329.886	0.0443448	0.115162	0.385066	0.700189	0.998765	CP016491.1	hypothetical protein	ATP binding [GO:0005524]; metal ion binding [GO:0046872]
BB562_02160	79.8403	0.187871	0.234208	0.802155	0.422463	0.998765	CP016491.1	adenylyl transferase	nucleotidyltransferase activity [GO:0016779]
BB562_02165	4.93062	0.662737	0.997161	0.664624	0.506291	0.998765	CP016491.1	sugar dehydrogenase	glucose 1-dehydrogenase [NAD(P)] activity [GO:0047936]
BB562_02170	3.9257	0.786858	0.96482	0.815549	0.414758	0.998765	CP016491.1	sugar transporter (pseudogene)
BB562_02185	1.85118	0.779843	1.3307	0.586041	0.557848	0.998765	CP016491.1	acetyltransferase	transferase activity [GO:0016740]
BB562_02190	1.40262	-0.0533802	1.37146	-0.0389223	0.968952	0.998765	CP016491.1	cupin
BB562_02195	3.39036	-0.21994	0.980881	-0.224227	0.822581	0.998765	CP016491.1	hypothetical protein	FMN binding [GO:0010181]
BB562_02200	4.72107	0.830903	0.895207	0.928168	0.35332	0.998765	CP016491.1	oxidoreductase
BB562_02205	15.5057	-0.27255	0.426895	-0.638448	0.523182	0.998765	CP016491.1	sodium:proton antiporter (pseudogene)
BB562_02210	27.6358	0.106171	0.327184	0.324498	0.745561	0.998765	CP016491.1	alcohol dehydrogenase (pseudogene)
BB562_02215	10.6943	-0.430813	0.508121	-0.847855	0.396519	0.998765	CP016491.1	carboxymuconolactone decarboxylase	peroxiredoxin activity [GO:0051920]
BB562_02220	11.0307	-0.144365	0.526499	-0.274197	0.783933	0.998765	CP016491.1	short-chain dehydrogenase/reductase
BB562_02225	21.0652	0.532488	0.395971	1.34477	0.178701	0.998765	CP016491.1	NAD(P)-dependent oxidoreductase
BB562_02230	179.972	0.578823	0.18609	3.11045	0.00186802	0.288402	CP016491.1	LysR family transcriptional regulator	DNA binding [GO:0003677]; DNA-binding transcription factor activity [GO:0003700]
BB562_02235	97.377	0.146535	0.253935	0.577056	0.563901	0.998765	CP016491.1	DUF4440 domain-containing protein
BB562_02240	307.886	0.122601	0.253911	0.482849	0.629203	0.998765	CP016491.1	malate dehydrogenase	oxidoreductase activity [GO:0016491]
BB562_02245	54.2331	-0.0429011	0.245667	-0.174631	0.86137	0.998765	CP016491.1	hypothetical protein	DNA binding [GO:0003677]; regulation of transcription, DNA-templated [GO:0006355]
BB562_02250	14.7873	0.0777181	0.504184	0.154146	0.877494	0.998765	CP016491.1	hypothetical protein
BB562_02255	5.88478	0.0337274	0.718781	0.0469231	0.962575	0.998765	CP016491.1	hypothetical protein	integral component of membrane [GO:0016021]
BB562_02265	1.20059	2.14464	1.76111	1.21777	0.22331	0.998765	CP016491.1	30S ribosomal protein S15	ribosome [GO:0005840]
BB562_02310	468.631	-0.0247956	0.14597	-0.169869	0.865114	0.998765	CP016491.1	hypothetical protein	integral component of membrane [GO:0016021]
BB562_02315	207.093	0.393522	0.197304	1.99449	0.0460985	0.969191	CP016491.1	hypothetical protein	integral component of membrane [GO:0016021]
BB562_02320	3.95629	0.391638	0.820463	0.477338	0.633122	0.998765	CP016491.1	hypothetical protein
BB562_02325	1276.65	0.196008	0.250704	0.781829	0.434315	0.998765	CP016491.1	DNA starvation/stationary phase protection protein	cell [GO:0005623]; ferric iron binding [GO:0008199]; oxidoreductase activity, oxidizing metal ions [GO:0016722]; cellular iron ion homeostasis [GO:0006879]
BB562_02330	7.04949	0.342701	0.773756	0.442906	0.657834	0.998765	CP016491.1	cell wall anchor protein	cell wall [GO:0005618]; extracellular region [GO:0005576]; integral component of membrane [GO:0016021]
BB562_02335	63.6241	-0.290302	0.261128	-1.11172	0.266258	0.998765	CP016491.1	fumarate reductase
BB562_02340	85.1374	-0.406901	0.236186	-1.7228	0.0849253	0.998765	CP016491.1	LysR family transcriptional regulator	DNA binding [GO:0003677]; DNA-binding transcription factor activity [GO:0003700]
BB562_02345	374.094	-0.0743526	0.12677	-0.586514	0.55753	0.998765	CP016491.1	NADH pyrophosphatase	metal ion binding [GO:0046872]; NAD+ diphosphatase activity [GO:0000210]
BB562_02350	194.4	-0.0403974	0.164134	-0.246125	0.805585	0.998765	CP016491.1	sodium:proton antiporter	integral component of membrane [GO:0016021]; solute:proton antiporter activity [GO:0015299]
BB562_02355	271.946	-0.13002	0.158702	-0.819275	0.41263	0.998765	CP016491.1	hypothetical protein
BB562_02360	535.895	-0.123597	0.13486	-0.916479	0.359416	0.998765	CP016491.1	DNA polymerase	damaged DNA binding [GO:0003684]; DNA repair [GO:0006281]
BB562_02365	53.1984	-0.253146	0.248557	-1.01846	0.308458	0.998765	CP016491.1	hypothetical protein
BB562_02370	35.7271	0.138159	0.347193	0.397931	0.690681	0.998765	CP016491.1	fumarate reductase
BB562_02375	12.7002	0.524886	0.524971	0.999837	0.317389	0.998765	CP016491.1	nucleoside-diphosphate sugar epimerase
BB562_02380	16.813	0.325467	0.532575	0.611119	0.541121	0.998765	CP016491.1	hypothetical protein	DNA binding [GO:0003677]; DNA-binding transcription factor activity [GO:0003700]
BB562_02385	13.7805	0.303033	0.60635	0.499765	0.61724	0.998765	CP016491.1	hypothetical protein
BB562_02390	56.2397	-0.28877	0.260337	-1.10922	0.267336	0.998765	CP016491.1	cell surface protein
BB562_02395	17.5352	0.22554	0.416315	0.541754	0.587988	0.998765	CP016491.1	cell surface protein
BB562_02400	266.004	0.270048	0.157194	1.71793	0.0858095	0.998765	CP016491.1	cell surface protein	integral component of membrane [GO:0016021]
BB562_02405	192.595	-0.144589	0.158704	-0.911061	0.362263	0.998765	CP016491.1	mucus-binding protein	integral component of membrane [GO:0016021]
BB562_02410	8.32794	0.00581904	0.726708	0.0080074	0.993611	0.998765	CP016491.1	acetyltransferase	transferase activity [GO:0016740]
BB562_02415	21.4305	-0.189207	0.375761	-0.503532	0.61459	0.998765	CP016491.1	oxidoreductase	oxidoreductase activity [GO:0016491]
BB562_02420	26.9012	-0.0430311	0.455341	-0.094503	0.92471	0.998765	CP016491.1	iron ABC transporter permease	integral component of membrane [GO:0016021]; plasma membrane [GO:0005886]; transmembrane transporter activity [GO:0022857]
BB562_02425	38.8393	0.417451	0.347167	1.20245	0.229189	0.998765	CP016491.1	ferrichrome ABC transporter permease	integral component of membrane [GO:0016021]; plasma membrane [GO:0005886]; transmembrane transporter activity [GO:0022857]
BB562_02430	54.8945	0.810374	0.308524	2.62661	0.00862391	0.524334	CP016491.1	ABC transporter ATP-binding protein	ATP binding [GO:0005524]; ATPase activity [GO:0016887]
BB562_02435	65.888	0.211555	0.294902	0.717373	0.473144	0.998765	CP016491.1	ferrichrome ABC transporter substrate-binding protein
BB562_02440	9.39094	0.739863	0.60598	1.22094	0.22211	0.998765	CP016491.1	hypothetical protein	integral component of membrane [GO:0016021]
BB562_02445	16.2408	-0.0239544	0.485506	-0.049339	0.960649	0.998765	CP016491.1	hypothetical protein
BB562_02450	169.839	0.160324	0.195224	0.821227	0.411517	0.998765	CP016491.1	TetR family transcriptional regulator	DNA binding [GO:0003677]
BB562_02455	5.78698	-1.41288	0.840662	-1.68068	0.0928254	0.998765	CP016491.1	MFS transporter	integral component of membrane [GO:0016021]; plasma membrane [GO:0005886]; transmembrane transporter activity [GO:0022857]
BB562_02460	245.269	0.0476041	0.165114	0.28831	0.77311	0.998765	CP016491.1	aldo/keto reductase
BB562_02465	19.0239	0.0835608	0.568262	0.147046	0.883095	0.998765	CP016491.1	epimerase	catalytic activity [GO:0003824]; coenzyme binding [GO:0050662]
BB562_02470	13.3388	0.218818	0.458987	0.476741	0.633546	0.998765	CP016491.1	hypothetical protein	DNA binding [GO:0003677]
BB562_02475	5.71435	-0.531816	0.796052	-0.668067	0.504091	0.998765	CP016491.1	hypothetical protein
BB562_02480	71.1613	0.0929536	0.296975	0.313002	0.754279	0.998765	CP016491.1	oxidoreductase	oxidoreductase activity [GO:0016491]
BB562_02485	202.203	0.204534	0.215283	0.950071	0.342076	0.998765	CP016491.1	hypothetical protein
BB562_02490	24.896	0.249797	0.36826	0.678319	0.49757	0.998765	CP016491.1	hypothetical protein
BB562_02495	2401.62	-0.0305425	0.112417	-0.271689	0.785861	0.998765	CP016491.1	glycoside hydrolase family 25	lysozyme activity [GO:0003796]; cell wall macromolecule catabolic process [GO:0016998]; peptidoglycan catabolic process [GO:0009253]
BB562_02505	517.393	-0.151866	0.173461	-0.875507	0.381298	0.998765	CP016491.1	succinate-semialdehyde dehydrogenase	oxidoreductase activity, acting on the aldehyde or oxo group of donors, NAD or NADP as acceptor [GO:0016620]
BB562_02510	10.2396	0.0404395	0.551695	0.0733003	0.941567	0.998765	CP016491.1	short-chain dehydrogenase
BB562_02515	184.141	-0.135465	0.150766	-0.89851	0.368914	0.998765	CP016491.1	TetR family transcriptional regulator	DNA binding [GO:0003677]
BB562_02520	223.606	0.10128	0.147405	0.687088	0.492028	0.998765	CP016491.1	histidine kinase	integral component of membrane [GO:0016021]; kinase activity [GO:0016301]
BB562_02525	179.598	0.135058	0.209982	0.643191	0.5201	0.998765	CP016491.1	DNA-binding response regulator	DNA binding [GO:0003677]; phosphorelay signal transduction system [GO:0000160]
BB562_02530	945.187	0.23642	0.158648	1.49022	0.136167	0.998765	CP016491.1	asparagine synthase (glutamine-hydrolyzing)	asparagine synthase (glutamine-hydrolyzing) activity [GO:0004066]; ATP binding [GO:0005524]; asparagine biosynthetic process [GO:0006529]; glutamine metabolic process [GO:0006541]
BB562_02535	187.912	-0.0619563	0.177336	-0.349372	0.72681	0.998765	CP016491.1	cell surface protein	transferase activity [GO:0016740]
BB562_02540	30.3349	-0.0256714	0.302062	-0.0849872	0.932272	0.998765	CP016491.1	MFS sugar transporter (pseudogene)
BB562_02545	30.6806	-0.370981	0.384319	-0.965295	0.334397	0.998765	CP016491.1	MarR family transcriptional regulator
BB562_02560	45.8057	0.273401	0.344385	0.793884	0.427263	0.998765	CP016491.1	cell surface protein
BB562_02565	143.898	-0.0933911	0.202666	-0.460812	0.644934	0.998765	CP016491.1	hypothetical protein
BB562_02570	1.70461	0.125348	1.35426	0.0925577	0.926255	0.998765	CP016491.1	cell surface protein	integral component of membrane [GO:0016021]
BB562_02575	4.31387	-0.602335	0.829558	-0.726091	0.467783	0.998765	CP016491.1	cell surface protein
BB562_02580	46.7091	0.265696	0.276551	0.960748	0.336679	0.998765	CP016491.1	cell surface protein	integral component of membrane [GO:0016021]
BB562_02585	271.176	-0.161998	0.160475	-1.00949	0.312739	0.998765	CP016491.1	hypothetical protein
BB562_02590	134.315	-0.0170662	0.167923	-0.101631	0.91905	0.998765	CP016491.1	hypothetical protein
BB562_02595	131.848	0.26367	0.194358	1.35662	0.174902	0.998765	CP016491.1	Fe-S cluster biosynthesis protein
BB562_02600	243.108	0.0373386	0.170501	0.218993	0.826655	0.998765	CP016491.1	dehydrogenase	oxidoreductase activity [GO:0016491]
BB562_02605	15.3961	0.322313	0.442186	0.728908	0.466058	0.998765	CP016491.1	cell surface protein
BB562_02610	4.95165	0.927474	0.863016	1.07469	0.282514	0.998765	CP016491.1	cell surface protein	integral component of membrane [GO:0016021]
BB562_02615	2.64251	-1.16887	1.06875	-1.09368	0.274094	0.998765	CP016491.1	hypothetical protein	integral component of membrane [GO:0016021]
BB562_02620	16.9905	0.166645	0.458486	0.363469	0.716255	0.998765	CP016491.1	cell surface protein
BB562_02625	165.692	0.0246049	0.169194	0.145425	0.884376	0.998765	CP016491.1	histidine kinase	kinase activity [GO:0016301]
BB562_02630	25.9823	-0.245438	0.339681	-0.722553	0.469955	0.998765	CP016491.1	TfoX domain protein
BB562_02635	559.542	0.170217	0.144155	1.18079	0.237685	0.998765	CP016491.1	AraC family transcriptional regulator	DNA-binding transcription factor activity [GO:0003700]; sequence-specific DNA binding [GO:0043565]
BB562_02640	43.5389	-0.170944	0.429968	-0.397574	0.690944	0.998765	CP016491.1	copper-binding protein	integral component of membrane [GO:0016021]
BB562_02645	53.1327	-0.131865	0.358169	-0.368165	0.712751	0.998765	CP016491.1	copper-binding protein
BB562_02650	396.463	-0.0420943	0.22895	-0.183858	0.854125	0.998765	CP016491.1	copper-transporting ATPase	integral component of membrane [GO:0016021]; plasma membrane [GO:0005886]; ATP binding [GO:0005524]; ATPase-coupled cation transmembrane transporter activity [GO:0019829]; metal ion binding [GO:0046872]
BB562_02655	33.1335	0.291201	0.32414	0.898381	0.368983	0.998765	CP016491.1	aryl-alcohol dehydrogenase	oxidoreductase activity [GO:0016491]; zinc ion binding [GO:0008270]
BB562_02660	30.1959	0.415345	0.331627	1.25245	0.210407	0.998765	CP016491.1	1%2C3-propanediol dehydrogenase	metal ion binding [GO:0046872]; oxidoreductase activity [GO:0016491]
BB562_02665	42.1091	-0.526739	0.283061	-1.86087	0.0627623	0.976098	CP016491.1	transglycosylase
BB562_02670	1517.26	0.245106	0.102429	2.39295	0.0167137	0.720699	CP016491.1	glutamate/gamma-aminobutyrate family transporter YjeM	integral component of membrane [GO:0016021]; transmembrane transporter activity [GO:0022857]
BB562_02675	24.759	0.0440256	0.351775	0.125153	0.900403	0.998765	CP016491.1	transcriptional regulator	DNA binding [GO:0003677]
BB562_02680	14.4442	0.319486	0.431268	0.740805	0.458812	0.998765	CP016491.1	hypothetical protein
BB562_02685	61.8495	0.161577	0.311958	0.517945	0.604496	0.998765	CP016491.1	magnesium transporter	integral component of membrane [GO:0016021]; metal ion transmembrane transporter activity [GO:0046873]
BB562_02690	677.593	0.126233	0.334412	0.377477	0.705819	0.998765	CP016491.1	NAD(P)-dependent oxidoreductase	oxidoreductase activity [GO:0016491]
BB562_02735	161.66	-0.28497	0.160584	-1.77458	0.0759669	0.998765	CP016491.1	amidohydrolase	hydrolase activity [GO:0016787]
BB562_02740	30.6919	-0.14727	0.331084	-0.444812	0.656456	0.998765	CP016491.1	hypothetical protein
BB562_02745	1333.88	-0.143304	0.129284	-1.10844	0.267672	0.998765	CP016491.1	multidrug ABC transporter ATP-binding protein	integral component of membrane [GO:0016021]; ATP binding [GO:0005524]; ATPase activity [GO:0016887]; ATPase-coupled transmembrane transporter activity [GO:0042626]
BB562_02750	1798.7	-0.206696	0.106155	-1.94712	0.0515199	0.969191	CP016491.1	multidrug ABC transporter permease	integral component of membrane [GO:0016021]; ATP binding [GO:0005524]; ATPase activity [GO:0016887]; ATPase-coupled transmembrane transporter activity [GO:0042626]
BB562_02755	1589	-0.180321	0.11549	-1.56135	0.118441	0.998765	CP016491.1	hypothetical protein	integral component of membrane [GO:0016021]
BB562_02760	244.919	-0.0660251	0.140059	-0.471408	0.637349	0.998765	CP016491.1	hypothetical protein
BB562_02765	739.406	-0.0408719	0.118364	-0.345305	0.729865	0.998765	CP016491.1	LytTR family transcriptional regulator	damaged DNA binding [GO:0003684]; DNA repair [GO:0006281]
BB562_02770	231.255	0.0115003	0.166794	0.0689495	0.94503	0.998765	CP016491.1	hypothetical protein
BB562_02775	854.809	0.121382	0.110113	1.10234	0.270314	0.998765	CP016491.1	diguanylate cyclase	integral component of membrane [GO:0016021]
BB562_02780	57.1132	-0.29219	0.244894	-1.19313	0.232819	0.998765	CP016491.1	DNA-3-methyladenine glycosylase	DNA-3-methyladenine glycosylase activity [GO:0008725]; base-excision repair [GO:0006284]
BB562_02785	43.8691	0.120946	0.287566	0.420585	0.674058	0.998765	CP016491.1	hypothetical protein (pseudogene)
BB562_02790	67.3546	-0.341535	0.240651	-1.41921	0.155837	0.998765	CP016491.1	metal ABC transporter substrate-binding protein	metal ion binding [GO:0046872]; cell adhesion [GO:0007155]; metal ion transport [GO:0030001]
BB562_02795	112.464	-0.179273	0.201709	-0.888772	0.374126	0.998765	CP016491.1	RNA-binding protein
BB562_02800	3613.3	-0.60182	0.307136	-1.95946	0.050059	0.969191	CP016491.1	peptidoglycan-binding protein
BB562_02805	281.497	-0.302249	0.348086	-0.868318	0.385221	0.998765	CP016491.1	peptidoglycan-binding protein
BB562_02810	21.5753	0.408445	0.417953	0.977253	0.328444	0.998765	CP016491.1	MerR family transcriptional regulator	DNA binding [GO:0003677]; regulation of transcription, DNA-templated [GO:0006355]
BB562_02815	15.0958	-1.17414	0.504061	-2.32937	0.0198396	0.742235	CP016491.1	NAD-dependent dehydratase	catalytic activity [GO:0003824]; coenzyme binding [GO:0050662]
BB562_02820	69.2179	-0.0153822	0.459126	-0.0335033	0.973273	0.998765	CP016491.1	6-phospho-beta-glucosidase	hydrolase activity, hydrolyzing O-glycosyl compounds [GO:0004553]; carbohydrate metabolic process [GO:0005975]
BB562_02825	20.6241	-0.332923	0.522058	-0.637714	0.52366	0.998765	CP016491.1	PTS cellobiose transporter subunit IIC	integral component of membrane [GO:0016021]; plasma membrane [GO:0005886]; protein-N(PI)-phosphohistidine-sugar phosphotransferase activity [GO:0008982]; phosphoenolpyruvate-dependent sugar phosphotransferase system [GO:0009401]
BB562_02830	19.4966	-0.00916768	0.392219	-0.0233739	0.981352	0.998765	CP016491.1	PTS sugar transporter subunit IIB	protein-N(PI)-phosphohistidine-sugar phosphotransferase activity [GO:0008982]; phosphoenolpyruvate-dependent sugar phosphotransferase system [GO:0009401]
BB562_02835	11.0071	-0.895445	0.558111	-1.60442	0.108621	0.998765	CP016491.1	PTS cellobiose transporter subunit IIA	kinase activity [GO:0016301]; phosphoenolpyruvate-dependent sugar phosphotransferase system [GO:0009401]
BB562_02840	329.643	-0.0422124	0.148067	-0.28509	0.775575	0.998765	CP016491.1	transcriptional regulator	DNA binding [GO:0003677]
BB562_02845	2.14082	0.250889	1.20665	0.207923	0.835289	0.998765	CP016491.1	hypothetical protein	integral component of membrane [GO:0016021]
BB562_02850	147.204	0.0923923	0.177447	0.520676	0.602593	0.998765	CP016491.1	metallophosphoesterase
BB562_02855	257.388	-0.0269473	0.166994	-0.161366	0.871805	0.998765	CP016491.1	hypothetical protein	integral component of membrane [GO:0016021]
BB562_02860	116.946	-0.0338747	0.277449	-0.122093	0.902825	0.998765	CP016491.1	cell surface protein	cell wall [GO:0005618]; extracellular region [GO:0005576]; integral component of membrane [GO:0016021]; catalytic activity [GO:0003824]
BB562_02865	1567.83	0.151289	0.158363	0.95533	0.339411	0.998765	CP016491.1	ABC transporter ATP-binding protein	integral component of membrane [GO:0016021]; plasma membrane [GO:0005886]; ATP binding [GO:0005524]; ATPase activity [GO:0016887]; response to antibiotic [GO:0046677]
BB562_02870	83.3983	-0.0192467	0.23431	-0.082142	0.934534	0.998765	CP016491.1	hypothetical protein	integral component of membrane [GO:0016021]
BB562_02875	22.5608	0.165909	0.428957	0.386774	0.698924	0.998765	CP016491.1	transcriptional regulator	DNA-binding transcription factor activity [GO:0003700]
BB562_02880	84.429	-0.0581769	0.20568	-0.282851	0.777291	0.998765	CP016491.1	hypothetical protein	integral component of membrane [GO:0016021]; plasma membrane [GO:0005886]
BB562_02885	162.83	0.335109	0.225616	1.48531	0.137462	0.998765	CP016491.1	hypothetical protein
BB562_02890	373.929	-0.553597	0.805715	-0.687088	0.492027	0.998765	CP016491.1	universal stress protein UspA
BB562_02895	789.768	-0.282286	0.757894	-0.372461	0.709549	0.998765	CP016491.1	divalent metal cation transporter	integral component of membrane [GO:0016021]; metal ion transmembrane transporter activity [GO:0046873]
BB562_02900	55.5437	0.383212	0.254509	1.50569	0.132147	0.998765	CP016491.1	transcriptional regulator	integral component of membrane [GO:0016021]; DNA binding [GO:0003677]
BB562_02905	12.0727	0.83292	0.714015	1.16653	0.2434	0.998765	CP016491.1	hypothetical protein	integral component of membrane [GO:0016021]
BB562_02910	171.842	-0.0399832	0.180731	-0.221231	0.824913	0.998765	CP016491.1	teichoic acid glycosylation protein	integral component of membrane [GO:0016021]; polysaccharide biosynthetic process [GO:0000271]
BB562_02915	2321.03	0.288577	0.149641	1.92847	0.0537972	0.969191	CP016491.1	peptidase M10	extracellular matrix [GO:0031012]; metalloendopeptidase activity [GO:0004222]; zinc ion binding [GO:0008270]
BB562_02920	3052.68	-0.18935	0.1072	-1.76633	0.0773411	0.998765	CP016491.1	hypothetical protein
BB562_02925	7.15449	0.293112	0.798518	0.367071	0.713566	0.998765	CP016491.1	branched-chain amino acid ABC transporter substrate-binding protein
BB562_02930	4.32385	0.659112	0.797091	0.826896	0.408296	0.998765	CP016491.1	ABC transporter permease	integral component of membrane [GO:0016021]; plasma membrane [GO:0005886]; transmembrane transporter activity [GO:0022857]
BB562_02935	4.07446	-0.413433	0.844587	-0.48951	0.624481	0.998765	CP016491.1	branched-chain amino acid ABC transporter permease	integral component of membrane [GO:0016021]; plasma membrane [GO:0005886]; transmembrane transporter activity [GO:0022857]
BB562_02940	5.61185	-0.69748	0.817318	-0.853376	0.393451	0.998765	CP016491.1	ABC transporter ATP-binding protein	ATP binding [GO:0005524]; ATPase activity [GO:0016887]
BB562_02945	6.38653	-0.804734	0.788226	-1.02094	0.307281	0.998765	CP016491.1	ABC transporter ATP-binding protein	ATP binding [GO:0005524]; ATPase activity [GO:0016887]; branched-chain amino acid transmembrane transporter activity [GO:0015658]
BB562_02950	8.00251	-0.341646	0.693592	-0.492574	0.622313	0.998765	CP016491.1	hypothetical protein
BB562_02955	187.231	0.154978	0.168644	0.918969	0.358112	0.998765	CP016491.1	cell surface protein
BB562_02960	20.1006	0.286532	0.406813	0.704334	0.481225	0.998765	CP016491.1	cell surface protein	integral component of membrane [GO:0016021]
BB562_02965	13.5392	0.430024	0.471023	0.912959	0.361264	0.998765	CP016491.1	hypothetical protein	integral component of membrane [GO:0016021]
BB562_02970	70.396	0.184724	0.214673	0.86049	0.389519	0.998765	CP016491.1	cell surface protein
BB562_02975	272.202	0.566395	0.198022	2.86026	0.00423291	0.385403	CP016491.1	ABC transporter substrate-binding protein
BB562_02980	258.037	0.078129	0.204422	0.382194	0.702317	0.998765	CP016491.1	ABC transporter permease	integral component of membrane [GO:0016021]; plasma membrane [GO:0005886]; transmembrane transporter activity [GO:0022857]
BB562_02985	165.737	0.0960565	0.210802	0.455671	0.648626	0.998765	CP016491.1	ABC transporter ATP-binding protein	ATP binding [GO:0005524]; ATPase activity [GO:0016887]
BB562_02990	65.1243	-0.0884212	0.220121	-0.401694	0.68791	0.998765	CP016491.1	PTS N-acetylglucosamine transporter subunit IIABC	integral component of membrane [GO:0016021]; organelle inner membrane [GO:0019866]; plasma membrane [GO:0005886]; kinase activity [GO:0016301]; N-acetylglucosamine transmembrane transporter activity [GO:0015572]; protein-N(PI)-phosphohistidine-sugar phosphotransferase activity [GO:0008982]; phosphoenolpyruvate-dependent sugar phosphotransferase system [GO:0009401]
BB562_02995	77.6231	0.525427	0.359409	1.46192	0.143763	0.998765	CP016491.1	NAD(P)H-dependent quinone reductase	oxidoreductase activity [GO:0016491]
BB562_03000	44.2203	0.0264396	0.275698	0.0959006	0.9236	0.998765	CP016491.1	MarR family transcriptional regulator	DNA binding [GO:0003677]; DNA-binding transcription factor activity [GO:0003700]
BB562_03005	191.271	-0.360377	0.154231	-2.33661	0.0194597	0.742235	CP016491.1	multidrug ABC transporter permease (pseudogene)
BB562_03010	74.274	0.0480805	0.283538	0.169574	0.865346	0.998765	CP016491.1	N-acetylmannosamine kinase	kinase activity [GO:0016301]
BB562_03015	9.75929	1.40864	0.596982	2.35961	0.0182943	0.742235	CP016491.1	hypothetical protein	integral component of membrane [GO:0016021]
BB562_03030	22.3115	0.779978	0.463803	1.6817	0.0926269	0.998765	CP016491.1	hypothetical protein
BB562_03035	23.7955	0.240357	0.392989	0.611611	0.540795	0.998765	CP016491.1	hypothetical protein	DNA binding [GO:0003677]; phosphorelay signal transduction system [GO:0000160]
BB562_03040	18.812	0.882724	0.404823	2.18052	0.0292193	0.845837	CP016491.1	hypothetical protein
BB562_03045	13.9327	0.39997	0.570457	0.701139	0.483216	0.998765	CP016491.1	hypothetical protein	integral component of membrane [GO:0016021]
BB562_03050	21.0299	0.268339	0.412983	0.649758	0.515848	0.998765	CP016491.1	hypothetical protein	integral component of membrane [GO:0016021]
BB562_03055	2.67005	1.13923	1.04755	1.08752	0.276808	0.998765	CP016491.1	hypothetical protein	integral component of membrane [GO:0016021]
BB562_03060	1705.95	0.169606	0.107844	1.57269	0.11579	0.998765	CP016491.1	transposase	nucleic acid binding [GO:0003676]; DNA integration [GO:0015074]; transposition [GO:0032196]
BB562_03065	738.135	0.120881	0.117692	1.02709	0.304378	0.998765	CP016491.1	transposase	sequence-specific DNA binding [GO:0043565]
BB562_03070	11.8597	0.640373	0.567147	1.12911	0.25885	0.998765	CP016491.1	hypothetical protein	integral component of membrane [GO:0016021]
BB562_03075	35.3385	0.0584103	0.293033	0.19933	0.842004	0.998765	CP016491.1	multidrug ABC transporter ATP-binding protein	ATP binding [GO:0005524]; ATPase activity [GO:0016887]
BB562_03080	1766.56	0.171707	0.141071	1.21717	0.223538	0.998765	CP016491.1	esterase	integral component of membrane [GO:0016021]
BB562_03085	109.72	0.011006	0.189542	0.058066	0.953696	0.998765	CP016491.1	peptide ABC transporter ATP-binding protein	integral component of membrane [GO:0016021]; ATP binding [GO:0005524]
BB562_03090	1155.56	0.335142	0.174372	1.922	0.054606	0.969191	CP016491.1	cell surface protein	cell wall [GO:0005618]; extracellular region [GO:0005576]; collagen binding [GO:0005518]; cell adhesion [GO:0007155]
BB562_03095	134.541	0.146186	0.196732	0.74307	0.457439	0.998765	CP016491.1	tannase
BB562_03100	88.6582	0.17341	0.202895	0.854678	0.39273	0.998765	CP016491.1	hypothetical protein	integral component of membrane [GO:0016021]; protein-N(PI)-phosphohistidine-sugar phosphotransferase activity [GO:0008982]; phosphoenolpyruvate-dependent sugar phosphotransferase system [GO:0009401]
BB562_03140	342.567	-0.015818	0.127803	-0.123769	0.901499	0.998765	CP016491.1	alpha/beta hydrolase	hydrolase activity [GO:0016787]
BB562_03145	181.74	-0.0962174	0.187986	-0.511834	0.608767	0.998765	CP016491.1	bacteriocin immunity protein
BB562_03150	83.9306	0.171261	0.244654	0.700015	0.483918	0.998765	CP016491.1	3%2C4-dihydroxybenzoate decarboxylase	carboxy-lyase activity [GO:0016831]
BB562_03155	36.1569	-0.0292242	0.304925	-0.0958406	0.923647	0.998765	CP016491.1	cation transporter	integral component of membrane [GO:0016021]; transmembrane transporter activity [GO:0022857]
BB562_03160	374.062	-0.0983217	0.14173	-0.693725	0.487855	0.998765	CP016491.1	LysR family transcriptional regulator	DNA binding [GO:0003677]; DNA-binding transcription factor activity [GO:0003700]
BB562_03165	65.0688	0.0988019	0.256408	0.385331	0.699992	0.998765	CP016491.1	hypothetical protein	integral component of membrane [GO:0016021]
BB562_03170	1683.18	0.0851856	0.159898	0.53275	0.594207	0.998765	CP016491.1	hypothetical protein	integral component of membrane [GO:0016021]
BB562_03175	1742.57	0.0147574	0.127183	0.116033	0.907626	0.998765	CP016491.1	tRNA-dihydrouridine synthase	flavin adenine dinucleotide binding [GO:0050660]; tRNA dihydrouridine synthase activity [GO:0017150]
BB562_03180	530.267	-0.0298908	0.128368	-0.232852	0.815876	0.998765	CP016491.1	thiamine biosynthesis protein ApbE	metal ion binding [GO:0046872]; transferase activity [GO:0016740]; protein flavinylation [GO:0017013]
BB562_03185	153.356	0.00419581	0.16644	0.0252091	0.979888	0.998765	CP016491.1	peptide deformylase	metal ion binding [GO:0046872]; peptide deformylase activity [GO:0042586]; translation [GO:0006412]
BB562_03190	1716.65	0.0951301	0.125804	0.756179	0.449542	0.998765	CP016491.1	hypothetical protein
BB562_03195	3078.77	-0.128331	0.120042	-1.06905	0.285049	0.998765	CP016491.1	anaerobic ribonucleoside-triphosphate reductase	ATP binding [GO:0005524]; ribonucleoside-triphosphate reductase activity [GO:0008998]; DNA replication [GO:0006260]
BB562_03200	1170.42	0.0498174	0.111615	0.446331	0.655358	0.998765	CP016491.1	anaerobic ribonucleoside-triphosphate reductase activating protein	4 iron, 4 sulfur cluster binding [GO:0051539]; [formate-C-acetyltransferase]-activating enzyme activity [GO:0043365]
BB562_03205	802.321	0.247798	0.162068	1.52898	0.126271	0.998765	CP016491.1	diguanylate cyclase
BB562_03210	1106.85	0.117863	0.12084	0.975361	0.329381	0.998765	CP016491.1	diguanylate cyclase	integral component of membrane [GO:0016021]
BB562_03215	72.4154	-0.0717258	0.280719	-0.255507	0.798332	0.998765	CP016491.1	PTS sugar transporter subunit IIA	phosphoenolpyruvate-dependent sugar phosphotransferase system [GO:0009401]
BB562_03220	945.403	0.0253164	0.108511	0.233307	0.815523	0.998765	CP016491.1	cytochrome B5
BB562_03225	330.947	0.235464	0.230552	1.02131	0.307109	0.998765	CP016491.1	cell surface protein	cell wall [GO:0005618]; extracellular region [GO:0005576]
BB562_03230	729.052	0.244217	0.172685	1.41424	0.157292	0.998765	CP016491.1	GntR family transcriptional regulator	DNA binding [GO:0003677]; DNA-binding transcription factor activity [GO:0003700]
BB562_03235	580.897	0.0289745	0.210884	0.137395	0.890718	0.998765	CP016491.1	esterase	hydrolase activity [GO:0016787]
BB562_03240	471.949	-0.158131	0.150961	-1.04749	0.294872	0.998765	CP016491.1	phosphodiesterase	catalytic activity [GO:0003824]
BB562_03245	432.285	-0.0667857	0.131869	-0.506454	0.612538	0.998765	CP016491.1	MFS transporter	integral component of membrane [GO:0016021]
BB562_03250	371.725	0.0814426	0.12793	0.636616	0.524375	0.998765	CP016491.1	TetR family transcriptional regulator	DNA binding [GO:0003677]
BB562_03255	12.1806	-0.616691	0.533857	-1.15516	0.248025	0.998765	CP016491.1	MFS transporter	integral component of membrane [GO:0016021]
BB562_03260	459.875	-0.0669433	0.118344	-0.565668	0.57162	0.998765	CP016491.1	excinuclease ABC subunit A	ATP binding [GO:0005524]; ATPase activity [GO:0016887]
BB562_03265	618.198	0.000813404	0.104119	0.00781229	0.993767	0.998765	CP016491.1	hypothetical protein	integral component of membrane [GO:0016021]
BB562_03270	480.449	0.107388	0.118917	0.903052	0.366498	0.998765	CP016491.1	HAD family hydrolase	hydrolase activity [GO:0016787]
BB562_03275	2242.04	-0.170526	0.099298	-1.71732	0.0859216	0.998765	CP016491.1	ABC-F family ATPase	ATP binding [GO:0005524]; ATPase activity [GO:0016887]
BB562_03280	473.426	-0.0792169	0.125701	-0.6302	0.528564	0.998765	CP016491.1	CAAX protease	integral component of membrane [GO:0016021]; cysteine-type endopeptidase activity [GO:0004197]; metallopeptidase activity [GO:0008237]; CAAX-box protein processing [GO:0071586]
BB562_03285	8.17461	-0.536083	0.609587	-0.87942	0.379173	0.998765	CP016491.1	hypothetical protein
BB562_03290	34.5074	-0.49674	0.282857	-1.75615	0.0790624	0.998765	CP016491.1	hypothetical protein
BB562_03295	176.832	0.0210563	0.152065	0.138469	0.88987	0.998765	CP016491.1	GNAT family N-acetyltransferase	N-acetyltransferase activity [GO:0008080]
BB562_03300	58.3984	0.270128	0.248571	1.08672	0.27716	0.998765	CP016491.1	GNAT family N-acetyltransferase	N-acetyltransferase activity [GO:0008080]
BB562_03305	1344.31	1.02892	0.102125	10.0751	7.12163e-24	1.9791e-20	CP016491.1	DNA-entry nuclease	hydrolase activity [GO:0016787]; metal ion binding [GO:0046872]; nucleic acid binding [GO:0003676]
BB562_03310	134.307	0.244767	0.242312	1.01013	0.312431	0.998765	CP016491.1	transcriptional regulator	DNA-binding transcription factor activity [GO:0003700]
BB562_03315	13.3541	0.0597311	0.487553	0.122512	0.902493	0.998765	CP016491.1	TetR family transcriptional regulator	DNA binding [GO:0003677]
BB562_03320	220.045	0.140798	0.154622	0.910595	0.362509	0.998765	CP016491.1	hypothetical protein	integral component of membrane [GO:0016021]
BB562_03325	111.427	0.0493934	0.196969	0.250768	0.801994	0.998765	CP016491.1	hypothetical protein
BB562_03330	746.898	-0.0741208	0.114092	-0.64966	0.515912	0.998765	CP016491.1	MFS transporter permease	integral component of membrane [GO:0016021]; transmembrane transport [GO:0055085]
BB562_03335	310.141	-0.205746	0.136859	-1.50334	0.132752	0.998765	CP016491.1	multidrug ABC transporter permease/ATP-binding protein (pseudogene)
BB562_03340	448.869	-0.129162	0.153018	-0.844096	0.398616	0.998765	CP016491.1	multidrug ABC transporter ATP-binding protein (pseudogene)
BB562_03345	49.0328	-0.360571	0.269525	-1.3378	0.18096	0.998765	CP016491.1	oxidoreductase	oxidoreductase activity [GO:0016491]
BB562_03350	46.8945	-0.058111	0.267858	-0.216947	0.82825	0.998765	CP016491.1	hydrogenase
BB562_03355	76.6246	-0.102452	0.23435	-0.437175	0.661985	0.998765	CP016491.1	plastocyanin	catalytic activity [GO:0003824]; pyridoxal phosphate binding [GO:0030170]; biosynthetic process [GO:0009058]
BB562_03360	1024.33	0.00850557	0.15346	0.0554252	0.9558	0.998765	CP016491.1	NADP oxidoreductase
BB562_03365	41.5422	0.477268	0.274872	1.73633	0.0825058	0.998765	CP016491.1	hypothetical protein	DNA binding [GO:0003677]
BB562_03370	1.47919	-1.27297	1.44653	-0.880013	0.378852	0.998765	CP016491.1	hypothetical protein	integral component of membrane [GO:0016021]
BB562_03375	8.82403	-0.514779	0.565402	-0.910465	0.362577	0.998765	CP016491.1	hypothetical protein	ATP binding [GO:0005524]; ATPase activity [GO:0016887]
BB562_03380	19.1814	0.131149	0.387261	0.338657	0.734868	0.998765	CP016491.1	hypothetical protein	integral component of membrane [GO:0016021]
BB562_03385	211.907	0.0717879	0.149859	0.479035	0.631914	0.998765	CP016491.1	noncanonical pyrimidine nucleotidase%2C YjjG family	hydrolase activity [GO:0016787]
BB562_03390	233.013	0.0473809	0.148793	0.318435	0.750155	0.998765	CP016491.1	galactoside O-acetyltransferase	acetyltransferase activity [GO:0016407]
BB562_03395	1040.31	0.0138154	0.110606	0.124907	0.900597	0.998765	CP016491.1	universal stress protein UspA	cytoplasm [GO:0005737]
BB562_03400	17.5275	-0.250694	0.404967	-0.619048	0.535885	0.998765	CP016491.1	hypothetical protein
BB562_03405	12.4135	-0.34796	0.510546	-0.681545	0.495527	0.998765	CP016491.1	oxidoreductase
BB562_03420	10.8948	0.0470614	0.534176	0.0881008	0.929797	0.998765	CP016491.1	MFS transporter permease	integral component of membrane [GO:0016021]; transmembrane transport [GO:0055085]
BB562_03425	10.7918	-0.12391	0.585876	-0.211496	0.8325	0.998765	CP016491.1	2%2C5-diketo-D-gluconic acid reductase	oxidoreductase activity [GO:0016491]
BB562_03430	15.4209	0.205197	0.504979	0.406347	0.684488	0.998765	CP016491.1	oxidoreductase	oxidoreductase activity [GO:0016491]
BB562_03435	11.5855	0.616901	0.488416	1.26307	0.206565	0.998765	CP016491.1	hypothetical protein	electron transfer activity [GO:0009055]; FMN binding [GO:0010181]
BB562_03440	2.78332	0.0466369	0.971327	0.0480136	0.961705	0.998765	CP016491.1	hypothetical protein	integral component of membrane [GO:0016021]
BB562_03445	687.801	0.280676	0.148351	1.89197	0.0584943	0.969191	CP016491.1	LysR family transcriptional regulator	DNA binding [GO:0003677]; DNA-binding transcription factor activity [GO:0003700]
BB562_03450	6.97073	1.00441	0.684634	1.46707	0.142356	0.998765	CP016491.1	2%2C5-diketo-D-gluconic acid reductase	oxidoreductase activity [GO:0016491]
BB562_03455	8.64872	0.156936	0.602684	0.260395	0.794559	0.998765	CP016491.1	sugar transporter	integral component of membrane [GO:0016021]; carbohydrate transmembrane transporter activity [GO:0015144]
BB562_03460	22.0304	-0.156419	0.39202	-0.399007	0.689888	0.998765	CP016491.1	sugar dehydrogenase	oxidoreductase activity [GO:0016491]
BB562_03465	70.6769	0.615488	0.227692	2.70316	0.0068683	0.524334	CP016491.1	2%2C5-diketo-D-gluconic acid reductase	oxidoreductase activity [GO:0016491]
BB562_03470	672.422	-0.0286667	0.119287	-0.240316	0.810085	0.998765	CP016491.1	phosphoglycerate mutase
BB562_03475	489.391	0.10674	0.128199	0.832616	0.405061	0.998765	CP016491.1	hypothetical protein
BB562_03480	128.603	-0.161098	0.198566	-0.811309	0.417188	0.998765	CP016491.1	hypothetical protein	integral component of membrane [GO:0016021]
BB562_03485	720.02	0.0875594	0.128283	0.682547	0.494893	0.998765	CP016491.1	GNAT family N-acetyltransferase	N-acetyltransferase activity [GO:0008080]
BB562_03490	598.695	0.0555424	0.140488	0.395354	0.692582	0.998765	CP016491.1	hypothetical protein	integral component of membrane [GO:0016021]
BB562_03495	427.315	0.0947842	0.122773	0.772029	0.440097	0.998765	CP016491.1	signal peptidase I	integral component of membrane [GO:0016021]; serine-type peptidase activity [GO:0008236]
BB562_03500	2402.98	0.276495	0.154537	1.78919	0.073585	0.998765	CP016491.1	signal peptidase I	integral component of membrane [GO:0016021]; serine-type peptidase activity [GO:0008236]
BB562_03505	92.406	-0.072519	0.189206	-0.383281	0.701511	0.998765	CP016491.1	galactoside O-acetyltransferase	acetyltransferase activity [GO:0016407]
BB562_03510	12.1829	0.433066	0.520044	0.83275	0.404986	0.998765	CP016491.1	prevent-host-death family protein
BB562_03515	281.647	-0.00651693	0.164272	-0.0396715	0.968355	0.998765	CP016491.1	endonuclease III	class I DNA-(apurinic or apyrimidinic site) endonuclease activity [GO:0140078]; DNA binding [GO:0003677]; DNA N-glycosylase activity [GO:0019104]; endonuclease activity [GO:0004519]; base-excision repair [GO:0006284]
BB562_03520	123.763	0.123997	0.182428	0.679703	0.496692	0.998765	CP016491.1	macrolide ABC transporter ATP-binding protein	ATP binding [GO:0005524]; ATPase activity [GO:0016887]
BB562_03525	540.187	-0.0598335	0.117692	-0.508389	0.61118	0.998765	CP016491.1	ABC transporter permease	integral component of membrane [GO:0016021]; plasma membrane [GO:0005886]
BB562_03530	514.076	-0.151268	0.128242	-1.17955	0.23818	0.998765	CP016491.1	succinyl-diaminopimelate desuccinylase	metal ion binding [GO:0046872]; metallopeptidase activity [GO:0008237]
BB562_03535	2.71325	0.366268	0.977958	0.374524	0.708015	0.998765	CP016491.1	hypothetical protein	integral component of membrane [GO:0016021]
BB562_03540	59.4332	0.233704	0.250246	0.933895	0.350358	0.998765	CP016491.1	MerR family transcriptional regulator	DNA binding [GO:0003677]; regulation of transcription, DNA-templated [GO:0006355]
BB562_03545	3.2095	0.232474	1.02802	0.226137	0.821095	0.998765	CP016491.1	LytTR family transcriptional regulator
BB562_03550	5.05852	-0.861403	0.929313	-0.926924	0.353966	0.998765	CP016491.1	4-carboxymuconolactone decarboxylase	peroxiredoxin activity [GO:0051920]
BB562_03555	8.66501	-0.373357	0.61466	-0.60742	0.543572	0.998765	CP016491.1	oxidoreductase	oxidoreductase activity [GO:0016491]
BB562_03570	305.108	-0.0604158	0.13795	-0.437954	0.66142	0.998765	CP016491.1	ABC transporter permease	integral component of membrane [GO:0016021]
BB562_03575	245.488	0.0215219	0.146806	0.146601	0.883447	0.998765	CP016491.1	sodium ABC transporter ATP-binding protein	ATP binding [GO:0005524]; ATPase activity [GO:0016887]
BB562_03580	100.342	0.00471861	0.250029	0.0188723	0.984943	0.998765	CP016491.1	cysteine methyltransferase	methylated-DNA-[protein]-cysteine S-methyltransferase activity [GO:0003908]; DNA repair [GO:0006281]; methylation [GO:0032259]
BB562_03585	2365.84	-0.094291	0.116558	-0.808962	0.418537	0.998765	CP016491.1	peptidoglycan-binding protein
BB562_03590	6.21406	0.0222404	0.761721	0.0291975	0.976707	0.998765	CP016491.1	hypothetical protein
BB562_03595	800.019	0.0686625	0.145426	0.472147	0.636822	0.998765	CP016491.1	poly(glycerol-phosphate) alpha-glucosyltransferase	transferase activity [GO:0016740]
BB562_03600	982.634	0.0360415	0.124987	0.288362	0.77307	0.998765	CP016491.1	poly(glycerol-phosphate) alpha-glucosyltransferase	transferase activity [GO:0016740]
BB562_03605	64.0004	-0.049302	0.296034	-0.166542	0.867731	0.998765	CP016491.1	hypothetical protein
BB562_03610	102.185	0.223915	0.223582	1.00149	0.31659	0.998765	CP016491.1	LysR family transcriptional regulator	DNA binding [GO:0003677]; DNA-binding transcription factor activity [GO:0003700]
BB562_03615	84.5961	-0.103098	0.205219	-0.502383	0.615398	0.998765	CP016491.1	hypothetical protein	integral component of membrane [GO:0016021]; plasma membrane [GO:0005886]
BB562_03625	127.186	0.192499	0.211191	0.911491	0.362037	0.998765	CP016491.1	ribosomal protein serine-acetylating enzyme	ribosome [GO:0005840]; N-acetyltransferase activity [GO:0008080]
BB562_03630	550.471	-0.223463	0.153917	-1.45184	0.146546	0.998765	CP016491.1	DUF4811 domain-containing protein	integral component of membrane [GO:0016021]
BB562_03635	1370.09	-0.364484	0.133618	-2.72781	0.00637558	0.523469	CP016491.1	multidrug transporter	integral component of membrane [GO:0016021]; plasma membrane [GO:0005886]; transmembrane transporter activity [GO:0022857]
BB562_03640	100.182	-0.19673	0.215843	-0.911447	0.36206	0.998765	CP016491.1	MFS transporter permease	integral component of membrane [GO:0016021]; transmembrane transport [GO:0055085]
BB562_03645	635.499	-0.090929	0.12199	-0.745383	0.45604	0.998765	CP016491.1	hypothetical protein	catalytic activity [GO:0003824]
BB562_03650	357.188	0.0309691	0.192138	0.161182	0.87195	0.998765	CP016491.1	transporter	integral component of membrane [GO:0016021]; transmembrane transport [GO:0055085]
BB562_03655	89.3214	-0.0471756	0.216537	-0.217864	0.827535	0.998765	CP016491.1	hypothetical protein	integral component of membrane [GO:0016021]
BB562_03660	2162.95	0.102507	0.105938	0.96762	0.333234	0.998765	CP016491.1	sodium:proton antiporter	integral component of membrane [GO:0016021]; solute:proton antiporter activity [GO:0015299]
BB562_03665	1351.6	-0.0407727	0.0993624	-0.410343	0.681554	0.998765	CP016491.1	diadenosine tetraphosphate hydrolase	integral component of membrane [GO:0016021]; 5-amino-6-(5-phosphoribosylamino)uracil reductase activity [GO:0008703]; hydrolase activity [GO:0016787]; riboflavin biosynthetic process [GO:0009231]
BB562_03670	1700.62	-0.0658108	0.128108	-0.513714	0.607452	0.998765	CP016491.1	nucleoside hydrolase	hydrolase activity [GO:0016787]
BB562_03675	889.665	-0.0295338	0.145239	-0.203346	0.838864	0.998765	CP016491.1	ECF transporter S component	integral component of membrane [GO:0016021]; transmembrane transporter activity [GO:0022857]
BB562_03680	92.6963	-0.0344175	0.305345	-0.112717	0.910255	0.998765	CP016491.1	hemin ABC transporter ATP-binding protein	ATP binding [GO:0005524]; ATPase activity [GO:0016887]
BB562_03685	143.903	-0.12489	0.276275	-0.45205	0.651233	0.998765	CP016491.1	ABC transporter permease	integral component of membrane [GO:0016021]; plasma membrane [GO:0005886]
BB562_03690	736.16	-0.0860283	0.112204	-0.766712	0.443253	0.998765	CP016491.1	hypothetical protein	integral component of membrane [GO:0016021]
BB562_03695	1065.41	-0.0792519	0.115314	-0.687269	0.491913	0.998765	CP016491.1	glutamate/aspartate:proton symporter GltP	integral component of membrane [GO:0016021]; symporter activity [GO:0015293]; aspartate transmembrane transport [GO:0015810]; L-glutamate transmembrane transport [GO:0015813]
BB562_03700	93.1264	-0.363016	0.188829	-1.92246	0.0545476	0.969191	CP016491.1	hypothetical protein	integral component of membrane [GO:0016021]
BB562_03705	45.7484	-0.435239	0.378985	-1.14844	0.250789	0.998765	CP016491.1	hypothetical protein
BB562_03710	5184.57	0.0872938	0.0911206	0.958002	0.338062	0.998765	CP016491.1	hypothetical protein
BB562_03715	206.503	-0.90696	0.240015	-3.77877	0.000157606	0.0719948	CP016491.1	glycosyl hydrolase	lysozyme activity [GO:0003796]; cell wall macromolecule catabolic process [GO:0016998]; peptidoglycan catabolic process [GO:0009253]
BB562_03720	314.198	-0.47915	0.19495	-2.45781	0.0139786	0.640231	CP016491.1	hypothetical protein
BB562_03725	2956.08	-0.00720639	0.1187	-0.0607112	0.951589	0.998765	CP016491.1	tyrosine--tRNA ligase	cytoplasm [GO:0005737]; ATP binding [GO:0005524]; RNA binding [GO:0003723]; tyrosine-tRNA ligase activity [GO:0004831]; tyrosyl-tRNA aminoacylation [GO:0006437]
BB562_03730	438.247	-0.063032	0.119355	-0.528105	0.597426	0.998765	CP016491.1	ECF transporter S component	integral component of membrane [GO:0016021]
BB562_03755	14.8924	0.371194	0.446084	0.832116	0.405343	0.998765	CP016491.1	LysR family transcriptional regulator	DNA binding [GO:0003677]; DNA-binding transcription factor activity [GO:0003700]
BB562_03760	96.6524	-0.0781064	0.190603	-0.409785	0.681964	0.998765	CP016491.1	2%2C5-diketo-D-gluconic acid reductase	oxidoreductase activity [GO:0016491]
BB562_03765	142.692	-0.112819	0.173413	-0.650578	0.515319	0.998765	CP016491.1	2%2C5-diketo-D-gluconic acid reductase	oxidoreductase activity [GO:0016491]
BB562_03770	73.5255	-0.0649107	0.247465	-0.262303	0.793088	0.998765	CP016491.1	transcriptional regulator	DNA binding [GO:0003677]; DNA-binding transcription factor activity [GO:0003700]
BB562_03775	218.315	-0.133905	0.175296	-0.763878	0.44494	0.998765	CP016491.1	transporter	integral component of membrane [GO:0016021]; transmembrane transporter activity [GO:0022857]
BB562_03780	678.786	0.133021	0.116458	1.14222	0.253362	0.998765	CP016491.1	3-dehydroquinase	3-dehydroquinate dehydratase activity [GO:0003855]
BB562_03785	83.3127	-0.00209385	0.214936	-0.00974173	0.992227	0.998765	CP016491.1	hypothetical protein	integral component of membrane [GO:0016021]
BB562_03790	5.24898	-0.0156279	0.794649	-0.0196664	0.98431	0.998765	CP016491.1	hypothetical protein	cell wall [GO:0005618]; extracellular region [GO:0005576]; integral component of membrane [GO:0016021]
BB562_03795	142.42	0.0197946	0.186487	0.106144	0.915468	0.998765	CP016491.1	hypothetical protein	integral component of membrane [GO:0016021]
BB562_03800	467.798	0.222451	0.149713	1.48585	0.137318	0.998765	CP016491.1	flavodoxin	FMN binding [GO:0010181]
BB562_03805	2201.63	-0.0516439	0.121452	-0.425222	0.670675	0.998765	CP016491.1	hypothetical protein	integral component of membrane [GO:0016021]
BB562_03810	572.435	0.0332791	0.112268	0.296424	0.766906	0.998765	CP016491.1	diguanylate cyclase
BB562_03815	647.782	-0.0553758	0.10501	-0.527336	0.59796	0.998765	CP016491.1	3-phosphoglycerate dehydrogenase	NAD binding [GO:0051287]; oxidoreductase activity, acting on the CH-OH group of donors, NAD or NADP as acceptor [GO:0016616]
BB562_03820	831.338	-0.054284	0.127476	-0.425836	0.670227	0.998765	CP016491.1	multidrug transporter	integral component of membrane [GO:0016021]
BB562_03825	5.44379	0.795827	0.886986	0.897226	0.369598	0.998765	CP016491.1	2-dehydropantoate 2-reductase	2-dehydropantoate 2-reductase activity [GO:0008677]; pantothenate biosynthetic process [GO:0015940]
BB562_03830	350.207	0.118334	0.18391	0.643436	0.519942	0.998765	CP016491.1	HAD family hydrolase	hydrolase activity [GO:0016787]
BB562_03835	503.668	0.126725	0.153441	0.825885	0.408869	0.998765	CP016491.1	hypothetical protein
BB562_03840	121.657	-0.0527012	0.181331	-0.290635	0.771331	0.998765	CP016491.1	phosphoglycerate mutase	catalytic activity [GO:0003824]
BB562_03845	2135.69	-0.205079	0.107631	-1.90539	0.0567288	0.969191	CP016491.1	glycosyl transferase family 2	transferase activity [GO:0016740]
BB562_03850	42.5516	-0.543757	0.385361	-1.41103	0.158236	0.998765	CP016491.1	GntR family transcriptional regulator	DNA binding [GO:0003677]; DNA-binding transcription factor activity [GO:0003700]
BB562_03855	627.89	-0.0948374	0.295716	-0.320704	0.748434	0.998765	CP016491.1	PTS sugar transporter subunit IIB	protein-N(PI)-phosphohistidine-sugar phosphotransferase activity [GO:0008982]; phosphoenolpyruvate-dependent sugar phosphotransferase system [GO:0009401]
BB562_03860	744.956	-0.0167965	0.276247	-0.0608023	0.951517	0.998765	CP016491.1	PTS cellobiose transporter subunit IIA	metal ion binding [GO:0046872]; phosphoenolpyruvate-dependent sugar phosphotransferase system [GO:0009401]
BB562_03865	299.454	0.00205139	0.272206	0.00753615	0.993987	0.998765	CP016491.1	6-phospho-beta-glucosidase	hydrolase activity, hydrolyzing O-glycosyl compounds [GO:0004553]; carbohydrate metabolic process [GO:0005975]
BB562_03870	349.124	-0.10885	0.227429	-0.478612	0.632215	0.998765	CP016491.1	6-phospho-beta-glucosidase	6-phospho-beta-glucosidase activity [GO:0008706]; methyl beta-D-glucoside 6-phosphate glucohydrolase activity [GO:0103047]; carbohydrate metabolic process [GO:0005975]
BB562_03875	497.995	-0.500892	0.131924	-3.79682	0.000146564	0.0719948	CP016491.1	D-serine ammonia-lyase	D-serine ammonia-lyase activity [GO:0008721]; hydro-lyase activity [GO:0016836]; pyridoxal phosphate binding [GO:0030170]; D-amino acid metabolic process [GO:0046416]
BB562_03880	18.8663	0.0741098	0.446071	0.166139	0.868048	0.998765	CP016491.1	sorbitol-6-phosphate 2-dehydrogenase	sorbitol-6-phosphate 2-dehydrogenase activity [GO:0009010]
BB562_03885	71.2334	0.593629	0.343068	1.73036	0.0835665	0.998765	CP016491.1	transcription antiterminator BglG	kinase activity [GO:0016301]; regulation of transcription, DNA-templated [GO:0006355]
BB562_03890	31.4206	0.480166	0.356436	1.34713	0.177939	0.998765	CP016491.1	transcriptional regulator
BB562_03895	52.3472	0.512662	0.360201	1.42326	0.15466	0.998765	CP016491.1	PTS glucitol/sorbitol transporter subunit IIC	integral component of membrane [GO:0016021]; phosphoenolpyruvate-dependent sugar phosphotransferase system [GO:0009401]
BB562_03900	65.664	-0.097587	0.261722	-0.372866	0.709248	0.998765	CP016491.1	PTS sorbitol transporter subunit IIB	integral component of membrane [GO:0016021]; protein-N(PI)-phosphohistidine-sugar phosphotransferase activity [GO:0008982]; phosphoenolpyruvate-dependent sugar phosphotransferase system [GO:0009401]
BB562_03905	17.1738	0.032592	0.452941	0.0719564	0.942637	0.998765	CP016491.1	PTS sorbitol transporter subunit IIA	cytoplasm [GO:0005737]; protein-N(PI)-phosphohistidine-sugar phosphotransferase activity [GO:0008982]; phosphoenolpyruvate-dependent sugar phosphotransferase system [GO:0009401]
BB562_03910	163.128	0.32479	0.962574	0.337418	0.735802	0.998765	CP016491.1	glycosyl transferase family 2	ATP binding [GO:0005524]; ATPase activity [GO:0016887]; transferase activity [GO:0016740]
BB562_03915	176.764	0.58137	0.951475	0.61102	0.541186	0.998765	CP016491.1	ABC transporter permease	ATP-binding cassette (ABC) transporter complex [GO:0043190]; transmembrane transport [GO:0055085]
BB562_03920	265.595	-0.000280693	0.258825	-0.00108449	0.999135	0.999559	CP016491.1	TetR family transcriptional regulator	DNA binding [GO:0003677]
BB562_03925	60.2876	-0.0606173	0.233297	-0.259828	0.794996	0.998765	CP016491.1	nicotinate phosphoribosyltransferase	nicotinate phosphoribosyltransferase activity [GO:0004516]; nicotinate-nucleotide diphosphorylase (carboxylating) activity [GO:0004514]; NAD biosynthetic process [GO:0009435]
BB562_03930	139.98	0.106494	0.16216	0.656723	0.511359	0.998765	CP016491.1	DNA-binding protein	DNA binding [GO:0003677]; metal ion binding [GO:0046872]; small molecule binding [GO:0036094]
BB562_03935	22.1024	-0.0159294	0.358664	-0.0444133	0.964575	0.998765	CP016491.1	tautomerase (pseudogene)
BB562_03940	1816.7	0.100087	0.116095	0.862111	0.388626	0.998765	CP016491.1	transposase	DNA binding [GO:0003677]; transposase activity [GO:0004803]; transposition, DNA-mediated [GO:0006313]
BB562_03945	1364.42	0.154286	0.112361	1.37313	0.169711	0.998765	CP016491.1	transposase
BB562_03950	16.7172	-0.579087	0.426351	-1.35824	0.174387	0.998765	CP016491.1	tautomerase (pseudogene)
BB562_03955	18.5798	0.0121343	0.493734	0.0245766	0.980393	0.998765	CP016491.1	MFS transporter	integral component of membrane [GO:0016021]; transmembrane transport [GO:0055085]
BB562_03960	204.192	-0.0802602	0.208881	-0.384238	0.700802	0.998765	CP016491.1	GNAT family N-acetyltransferase	N-acetyltransferase activity [GO:0008080]
BB562_03965	260.26	-0.00798786	0.280913	-0.0284354	0.977315	0.998765	CP016491.1	hypothetical protein	catalytic activity [GO:0003824]
BB562_03970	42.0524	0.202558	0.335637	0.603504	0.546173	0.998765	CP016491.1	hypothetical protein
BB562_03975	279.297	-0.0453386	0.160649	-0.282221	0.777774	0.998765	CP016491.1	3-oxoacyl-ACP reductase
BB562_03980	102.185	-0.0554312	0.234007	-0.236878	0.812751	0.998765	CP016491.1	HIT family hydrolase	hydrolase activity [GO:0016787]
BB562_03985	259.874	0.0900598	0.162566	0.55399	0.579586	0.998765	CP016491.1	NUDIX hydrolase	hydrolase activity [GO:0016787]
BB562_03990	303.597	-0.0108056	0.145438	-0.0742971	0.940774	0.998765	CP016491.1	acetyltransferase	acetyltransferase activity [GO:0016407]
BB562_03995	51.3612	-0.465153	0.267746	-1.73729	0.0823359	0.998765	CP016491.1	hypothetical protein
BB562_04000	659.756	-0.130633	0.137602	-0.949361	0.342437	0.998765	CP016491.1	HAD family hydrolase	hydrolase activity [GO:0016787]
BB562_04005	695.44	0.095436	0.131563	0.7254	0.468206	0.998765	CP016491.1	threonine synthase
BB562_04010	161.331	-0.174268	0.208345	-0.836443	0.402906	0.998765	CP016491.1	alpha-glycosidase	hydrolase activity, hydrolyzing O-glycosyl compounds [GO:0004553]; carbohydrate metabolic process [GO:0005975]
BB562_04015	1232.35	0.147416	0.116138	1.26932	0.204326	0.998765	CP016491.1	hypothetical protein	integral component of membrane [GO:0016021]
BB562_04020	2329.94	0.124563	0.116426	1.06989	0.284669	0.998765	CP016491.1	hypothetical protein	integral component of membrane [GO:0016021]
BB562_04025	5429.07	0.0953583	0.125902	0.757402	0.448809	0.998765	CP016491.1	phosphohydrolase	hydrolase activity [GO:0016787]
BB562_04030	547.105	-0.387532	0.133003	-2.9137	0.00357169	0.35449	CP016491.1	aminotransferase	pyridoxal phosphate binding [GO:0030170]; transaminase activity [GO:0008483]; biosynthetic process [GO:0009058]
BB562_04035	16.0145	0.576325	0.452951	1.27238	0.203239	0.998765	CP016491.1	hypothetical protein
BB562_04040	67.585	-0.190269	0.225551	-0.843575	0.398907	0.998765	CP016491.1	hypothetical protein
BB562_04045	470.439	0.0372002	0.145405	0.255838	0.798076	0.998765	CP016491.1	teichoic acid glycosylation protein	integral component of membrane [GO:0016021]; polysaccharide biosynthetic process [GO:0000271]
BB562_04050	82.0273	0.110758	0.793563	0.139571	0.888999	0.998765	CP016491.1	sodium:proton antiporter
BB562_04055	812.549	0.0962762	0.134529	0.715655	0.474204	0.998765	CP016491.1	universal stress protein UspA
BB562_04060	262.051	0.011978	0.178017	0.0672854	0.946354	0.998765	CP016491.1	ABC transporter permease	integral component of membrane [GO:0016021]
BB562_04065	417.101	-0.10898	0.114102	-0.955112	0.339521	0.998765	CP016491.1	multidrug ABC transporter ATP-binding protein	ATP binding [GO:0005524]; ATPase activity [GO:0016887]
BB562_04070	116.08	0.205393	0.202159	1.016	0.309631	0.998765	CP016491.1	GntR family transcriptional regulator	DNA binding [GO:0003677]; DNA-binding transcription factor activity [GO:0003700]
BB562_04075	77.5528	-0.0664493	0.221607	-0.299851	0.76429	0.998765	CP016491.1	hypothetical protein	integral component of membrane [GO:0016021]
BB562_04080	50.8303	0.0449183	0.295332	0.152095	0.879112	0.998765	CP016491.1	ABC transporter permease	integral component of membrane [GO:0016021]; transmembrane transport [GO:0055085]
BB562_04085	18.9816	0.00870137	0.425359	0.0204565	0.983679	0.998765	CP016491.1	bacitracin ABC transporter ATP-binding protein	ATP binding [GO:0005524]; ATPase activity [GO:0016887]
BB562_04090	914.355	0.0827628	0.171037	0.483888	0.628465	0.998765	CP016491.1	L-asparaginase	asparaginase activity [GO:0004067]; asparagine metabolic process [GO:0006528]
BB562_04095	755.098	-0.129708	0.104282	-1.24382	0.213567	0.998765	CP016491.1	hydrolase	hydrolase activity [GO:0016787]
BB562_04100	739.639	-0.0704846	0.105785	-0.666298	0.50522	0.998765	CP016491.1	carbonate dehydratase	carbonate dehydratase activity [GO:0004089]; zinc ion binding [GO:0008270]
BB562_04105	495.765	-0.0183726	0.154271	-0.119093	0.905202	0.998765	CP016491.1	protein tyrosine phosphatase	protein tyrosine phosphatase activity [GO:0004725]
BB562_04110	236.189	0.111397	0.137916	0.807716	0.419254	0.998765	CP016491.1	lipoate--protein ligase	ATP binding [GO:0005524]; ligase activity [GO:0016874]; protein lipoylation [GO:0009249]
BB562_04115	209.655	0.104369	0.260129	0.401222	0.688257	0.998765	CP016491.1	NADPH-dependent FMN reductase	oxidoreductase activity [GO:0016491]
BB562_04120	545.896	0.111	0.219089	0.506644	0.612404	0.998765	CP016491.1	NADPH-dependent FMN reductase	oxidoreductase activity [GO:0016491]
BB562_04125	636.16	-0.193233	0.148858	-1.2981	0.194252	0.998765	CP016491.1	5-(carboxyamino)imidazole ribonucleotide mutase	5-(carboxyamino)imidazole ribonucleotide mutase activity [GO:0034023]; 'de novo' IMP biosynthetic process [GO:0006189]
BB562_04130	1583.92	-0.10712	0.172269	-0.621822	0.534059	0.998765	CP016491.1	5-(carboxyamino)imidazole ribonucleotide synthase	5-(carboxyamino)imidazole ribonucleotide synthase activity [GO:0034028]; ATP binding [GO:0005524]; metal ion binding [GO:0046872]; phosphoribosylaminoimidazole carboxylase activity [GO:0004638]; 'de novo' IMP biosynthetic process [GO:0006189]
BB562_04135	582.218	-0.0979584	0.233977	-0.418666	0.67546	0.998765	CP016491.1	phosphoribosylaminoimidazolesuccinocarboxamide synthase	ATP binding [GO:0005524]; phosphoribosylaminoimidazolesuccinocarboxamide synthase activity [GO:0004639]; 'de novo' IMP biosynthetic process [GO:0006189]; cobalamin biosynthetic process [GO:0009236]
BB562_04140	212.527	-0.0146038	0.24868	-0.0587253	0.953171	0.998765	CP016491.1	phosphoribosylformylglycinamidine synthase	cytoplasm [GO:0005737]; ATP binding [GO:0005524]; phosphoribosylformylglycinamidine synthase activity [GO:0004642]; 'de novo' IMP biosynthetic process [GO:0006189]
BB562_04145	528.349	-0.0552758	0.230366	-0.239947	0.810371	0.998765	CP016491.1	phosphoribosylformylglycinamidine synthase I	cytoplasm [GO:0005737]; ATP binding [GO:0005524]; glutaminase activity [GO:0004359]; phosphoribosylformylglycinamidine synthase activity [GO:0004642]; 'de novo' IMP biosynthetic process [GO:0006189]; glutamine metabolic process [GO:0006541]
BB562_04150	2437.64	-0.00603476	0.223652	-0.0269828	0.978473	0.998765	CP016491.1	phosphoribosylformylglycinamidine synthase II	cytoplasm [GO:0005737]; ATP binding [GO:0005524]; magnesium ion binding [GO:0000287]; phosphoribosylformylglycinamidine synthase activity [GO:0004642]; 'de novo' IMP biosynthetic process [GO:0006189]
BB562_04155	1528.35	-0.179634	0.196152	-0.915792	0.359776	0.998765	CP016491.1	amidophosphoribosyltransferase	amidophosphoribosyltransferase activity [GO:0004044]; magnesium ion binding [GO:0000287]; 'de novo' IMP biosynthetic process [GO:0006189]; glutamine metabolic process [GO:0006541]; nucleoside metabolic process [GO:0009116]; purine nucleobase biosynthetic process [GO:0009113]
BB562_04160	1438.5	-0.20364	0.156259	-1.30322	0.1925	0.998765	CP016491.1	phosphoribosylformylglycinamidine cyclo-ligase	cytoplasm [GO:0005737]; ATP binding [GO:0005524]; phosphoribosylformylglycinamidine cyclo-ligase activity [GO:0004641]; 'de novo' IMP biosynthetic process [GO:0006189]
BB562_04165	624.653	-0.156747	0.214557	-0.73056	0.465048	0.998765	CP016491.1	phosphoribosylglycinamide formyltransferase	phosphoribosylglycinamide formyltransferase activity [GO:0004644]; 'de novo' IMP biosynthetic process [GO:0006189]
BB562_04170	2410.29	-0.257538	0.18752	-1.37339	0.169632	0.998765	CP016491.1	bifunctional phosphoribosylaminoimidazolecarboxamide formyltransferase/IMP cyclohydrolase	IMP cyclohydrolase activity [GO:0003937]; phosphoribosylaminoimidazolecarboxamide formyltransferase activity [GO:0004643]; 'de novo' IMP biosynthetic process [GO:0006189]
BB562_04175	2549.84	-0.253933	0.167902	-1.51239	0.130435	0.998765	CP016491.1	phosphoribosylamine--glycine ligase	ATP binding [GO:0005524]; metal ion binding [GO:0046872]; phosphoribosylamine-glycine ligase activity [GO:0004637]; 'de novo' IMP biosynthetic process [GO:0006189]; purine nucleobase biosynthetic process [GO:0009113]
BB562_04180	965.36	-0.114464	0.148113	-0.772817	0.439631	0.998765	CP016491.1	methionine synthase
BB562_04185	606.322	-0.00733165	0.12148	-0.0603528	0.951875	0.998765	CP016491.1	hypothetical protein
BB562_04195	1499.18	-0.0674731	0.12843	-0.525367	0.599328	0.998765	CP016491.1	guanine permease	integral component of membrane [GO:0016021]; nucleobase transmembrane transporter activity [GO:0015205]
BB562_04200	5294.52	0.118338	0.155049	0.763232	0.445325	0.998765	CP016491.1	Uric acid permease PucJ	integral component of membrane [GO:0016021]; transmembrane transporter activity [GO:0022857]; nucleobase transport [GO:0015851]
BB562_04205	79.4339	0.198413	0.29982	0.661774	0.508116	0.998765	CP016491.1	hypothetical protein
BB562_04215	48.5994	-0.199443	0.35811	-0.556933	0.577573	0.998765	CP016491.1	purine transport regulator (pseudogene)
BB562_04220	144.74	0.0271713	0.193909	0.140124	0.888562	0.998765	CP016491.1	hypothetical protein
BB562_04225	2450.3	0.0744016	0.190194	0.391187	0.695659	0.998765	CP016491.1	bifunctional pyr operon transcriptional regulator/uracil phosphoribosyltransferase	RNA binding [GO:0003723]; uracil phosphoribosyltransferase activity [GO:0004845]; DNA-templated transcription, termination [GO:0006353]; nucleoside metabolic process [GO:0009116]
BB562_04230	832.77	0.26701	0.454199	0.58787	0.55662	0.998765	CP016491.1	aspartate carbamoyltransferase	amino acid binding [GO:0016597]; aspartate carbamoyltransferase activity [GO:0004070]; 'de novo' pyrimidine nucleobase biosynthetic process [GO:0006207]; 'de novo' UMP biosynthetic process [GO:0044205]; cellular amino acid metabolic process [GO:0006520]
BB562_04235	1045.24	-0.0449817	0.293382	-0.153321	0.878145	0.998765	CP016491.1	dihydroorotase	dihydroorotase activity [GO:0004151]; zinc ion binding [GO:0008270]; 'de novo' UMP biosynthetic process [GO:0044205]
BB562_04240	775.54	-0.0821127	0.272691	-0.30112	0.763323	0.998765	CP016491.1	carbamoyl phosphate synthase small subunit	ATP binding [GO:0005524]; carbamoyl-phosphate synthase (glutamine-hydrolyzing) activity [GO:0004088]; 'de novo' pyrimidine nucleobase biosynthetic process [GO:0006207]; 'de novo' UMP biosynthetic process [GO:0044205]; arginine biosynthetic process [GO:0006526]; glutamine metabolic process [GO:0006541]
BB562_04245	3934.03	-0.0403126	0.222961	-0.180806	0.85652	0.998765	CP016491.1	carbamoyl phosphate synthase large subunit	ATP binding [GO:0005524]; carbamoyl-phosphate synthase (glutamine-hydrolyzing) activity [GO:0004088]; metal ion binding [GO:0046872]; 'de novo' UMP biosynthetic process [GO:0044205]; arginine biosynthetic process [GO:0006526]
BB562_04250	1158.29	-0.075203	0.199036	-0.377837	0.705552	0.998765	CP016491.1	dihydroorotate dehydrogenase B catalytic subunit	cytoplasm [GO:0005737]; dihydroorotate dehydrogenase activity [GO:0004152]; 'de novo' pyrimidine nucleobase biosynthetic process [GO:0006207]; 'de novo' UMP biosynthetic process [GO:0044205]
BB562_04255	1048.83	-0.0119625	0.188529	-0.0634519	0.949407	0.998765	CP016491.1	orotidine 5'-phosphate decarboxylase	orotidine-5'-phosphate decarboxylase activity [GO:0004590]; 'de novo' pyrimidine nucleobase biosynthetic process [GO:0006207]; 'de novo' UMP biosynthetic process [GO:0044205]
BB562_04260	933.652	-0.159264	0.193477	-0.823164	0.410415	0.998765	CP016491.1	orotate phosphoribosyltransferase	magnesium ion binding [GO:0000287]; orotate phosphoribosyltransferase activity [GO:0004588]; 'de novo' UMP biosynthetic process [GO:0044205]; nucleoside metabolic process [GO:0009116]
BB562_04265	435.547	-0.0902491	0.177244	-0.50918	0.610626	0.998765	CP016491.1	hypothetical protein	integral component of membrane [GO:0016021]
BB562_04270	2815.03	0.00338513	0.0838244	0.0403836	0.967787	0.998765	CP016491.1	ATP-dependent helicase	5'-3' exonuclease activity [GO:0008409]; ATP binding [GO:0005524]; DNA helicase activity [GO:0003678]; double-stranded DNA binding [GO:0003690]; double-strand break repair via homologous recombination [GO:0000724]
BB562_04275	4242.27	-0.165545	0.0993675	-1.66599	0.0957155	0.998765	CP016491.1	helicase-exonuclease AddAB subunit AddA	3'-5' exonuclease activity [GO:0008408]; ATP binding [GO:0005524]; DNA helicase activity [GO:0003678]; double-stranded DNA binding [GO:0003690]; double-strand break repair via homologous recombination [GO:0000724]
BB562_04280	129.493	-0.00732484	0.198874	-0.0368316	0.970619	0.998765	CP016491.1	GNAT family N-acetyltransferase	N-acetyltransferase activity [GO:0008080]
BB562_04285	550.285	0.0479298	0.131252	0.365173	0.714982	0.998765	CP016491.1	short-chain dehydrogenase
BB562_04290	67.0101	0.0644236	0.231517	0.278267	0.780807	0.998765	CP016491.1	LysR family transcriptional regulator	DNA binding [GO:0003677]; DNA-binding transcription factor activity [GO:0003700]
BB562_04295	259.924	0.034894	0.134785	0.258886	0.795723	0.998765	CP016491.1	permease	integral component of membrane [GO:0016021]; plasma membrane [GO:0005886]
BB562_04300	56.6713	-0.325787	0.289756	-1.12435	0.260865	0.998765	CP016491.1	4-hydroxy-tetrahydrodipicolinate synthase	cytoplasm [GO:0005737]; 4-hydroxy-tetrahydrodipicolinate synthase activity [GO:0008840]; diaminopimelate biosynthetic process [GO:0019877]; lysine biosynthetic process via diaminopimelate [GO:0009089]
BB562_04305	170.922	-0.0783255	0.272621	-0.287305	0.773879	0.998765	CP016491.1	aromatic amino acid aminotransferase	pyridoxal phosphate binding [GO:0030170]; transaminase activity [GO:0008483]; biosynthetic process [GO:0009058]
BB562_04310	130.656	-0.0972025	0.164478	-0.590975	0.554537	0.998765	CP016491.1	aminotransferase	DNA binding [GO:0003677]; DNA-binding transcription factor activity [GO:0003700]; pyridoxal phosphate binding [GO:0030170]; transaminase activity [GO:0008483]; biosynthetic process [GO:0009058]
BB562_04315	4490.26	0.0987222	0.087543	1.1277	0.259447	0.998765	CP016491.1	glucose-6-phosphate dehydrogenase	glucose-6-phosphate dehydrogenase activity [GO:0004345]; NADP binding [GO:0050661]; glucose metabolic process [GO:0006006]; pentose-phosphate shunt [GO:0006098]
BB562_04320	327.137	-0.0476392	0.131581	-0.362053	0.717312	0.998765	CP016491.1	hypothetical protein	integral component of membrane [GO:0016021]
BB562_04325	778.356	0.0765674	0.163826	0.467371	0.640235	0.998765	CP016491.1	MFS transporter	integral component of membrane [GO:0016021]; transmembrane transport [GO:0055085]
BB562_04330	347.786	-0.111518	0.18209	-0.612434	0.54025	0.998765	CP016491.1	sodium:proton antiporter	integral component of membrane [GO:0016021]; solute:proton antiporter activity [GO:0015299]
BB562_04335	1379.92	0.153763	0.111717	1.37636	0.168709	0.998765	CP016491.1	ribonucleotide reductase assembly protein NrdI	FMN binding [GO:0010181]; cellular protein modification process [GO:0006464]
BB562_04340	3570.35	0.270942	0.108486	2.49749	0.0125076	0.59301	CP016491.1	hemolysin	integral component of membrane [GO:0016021]; flavin adenine dinucleotide binding [GO:0050660]
BB562_04345	728.858	0.277071	0.1563	1.77268	0.0762813	0.998765	CP016491.1	hypothetical protein
BB562_04350	696.288	0.291304	0.149125	1.95342	0.0507704	0.969191	CP016491.1	heat-shock protein
BB562_04355	26.9536	0.470662	0.401974	1.17088	0.241648	0.998765	CP016491.1	hypothetical protein	integral component of membrane [GO:0016021]
BB562_04360	265.117	0.237218	0.160651	1.4766	0.139782	0.998765	CP016491.1	damage-inducible protein J	regulation of transcription, DNA-templated [GO:0006355]
BB562_04365	182.047	0.34509	0.196048	1.76023	0.0783689	0.998765	CP016491.1	hypothetical protein (pseudogene)
BB562_04370	1065.03	0.180987	0.119293	1.51716	0.129227	0.998765	CP016491.1	hypothetical protein
BB562_04375	2093.76	0.134189	0.164667	0.814907	0.415125	0.998765	CP016491.1	hypothetical protein
BB562_04380	1480.01	0.180757	0.154798	1.16769	0.242932	0.998765	CP016491.1	DNA-binding response regulator	DNA binding [GO:0003677]; phosphorelay signal transduction system [GO:0000160]
BB562_04385	1133.97	0.0912305	0.112053	0.814172	0.415547	0.998765	CP016491.1	phosphohydrolase	hydrolase activity [GO:0016787]
BB562_04390	95.2487	-0.012032	0.204962	-0.0587039	0.953188	0.998765	CP016491.1	hypothetical protein	integral component of membrane [GO:0016021]
BB562_04395	97.257	0.0493046	0.230979	0.213459	0.830969	0.998765	CP016491.1	hypothetical protein	integral component of membrane [GO:0016021]; cysteine-type endopeptidase activity [GO:0004197]; CAAX-box protein processing [GO:0071586]
BB562_04400	328.287	-0.0130924	0.132417	-0.0988727	0.921239	0.998765	CP016491.1	hypothetical protein	integral component of membrane [GO:0016021]
BB562_04405	199.353	0.0832743	0.160303	0.519482	0.603425	0.998765	CP016491.1	aminoacyl-tRNA deacylase	aminoacyl-tRNA editing activity [GO:0002161]; lyase activity [GO:0016829]; translation [GO:0006412]
BB562_04410	1453.18	0.254857	0.121871	2.0912	0.0365101	0.94824	CP016491.1	GntR family transcriptional regulator	DNA binding [GO:0003677]; DNA-binding transcription factor activity [GO:0003700]
BB562_04415	41881.5	0.26568	0.108603	2.44634	0.0144316	0.64686	CP016491.1	phosphoketolase	aldehyde-lyase activity [GO:0016832]; carbohydrate metabolic process [GO:0005975]
BB562_04420	558.275	-0.0354786	0.14094	-0.251728	0.801251	0.998765	CP016491.1	glycosyl transferase family 1	transferase activity [GO:0016740]
BB562_04425	411.16	0.0196195	0.162614	0.12065	0.903968	0.998765	CP016491.1	BetT protein	integral component of membrane [GO:0016021]
BB562_04435	51.9502	0.081264	0.260594	0.311841	0.755161	0.998765	CP016491.1	transcriptional regulator	DNA binding [GO:0003677]
BB562_04470	90.6912	-0.192787	0.191912	-1.00456	0.315109	0.998765	CP016491.1	RNA pseudouridine synthase	pseudouridine synthase activity [GO:0009982]; RNA binding [GO:0003723]; pseudouridine synthesis [GO:0001522]
BB562_04475	2010.47	0.250639	0.126827	1.97623	0.0481285	0.969191	CP016491.1	universal stress protein UspA	cytoplasm [GO:0005737]
BB562_04480	3443.05	0.108933	0.110683	0.984188	0.325023	0.998765	CP016491.1	cell wall hydrolase	amidase activity [GO:0004040]
BB562_04485	599.204	-0.0384374	0.106957	-0.359374	0.719315	0.998765	CP016491.1	lipoate--protein ligase	ATP binding [GO:0005524]; ligase activity [GO:0016874]; protein lipoylation [GO:0009249]
BB562_04490	322.11	-0.0894873	0.141924	-0.630529	0.528349	0.998765	CP016491.1	hypothetical protein	integral component of membrane [GO:0016021]
BB562_04495	398.213	-0.0758352	0.136828	-0.554239	0.579416	0.998765	CP016491.1	hypothetical protein
BB562_04500	64.2366	-0.0297942	0.23562	-0.12645	0.899376	0.998765	CP016491.1	hypothetical protein	integral component of membrane [GO:0016021]
BB562_04505	25.8897	0.106358	0.369596	0.287769	0.773524	0.998765	CP016491.1	MerR family transcriptional regulator	DNA binding [GO:0003677]; regulation of transcription, DNA-templated [GO:0006355]
BB562_04510	29.9079	-0.15921	0.328572	-0.484551	0.627995	0.998765	CP016491.1	hypothetical protein	integral component of membrane [GO:0016021]
BB562_04515	148.232	0.0775745	0.17037	0.455331	0.648871	0.998765	CP016491.1	DUF2798 domain-containing protein	integral component of membrane [GO:0016021]
BB562_04520	401.409	0.0976332	0.138261	0.70615	0.480095	0.998765	CP016491.1	hypothetical protein
BB562_04525	2790.18	0.211646	0.157473	1.34401	0.178946	0.998765	CP016491.1	hypothetical protein
BB562_04530	98.866	-0.00492905	0.199183	-0.0247464	0.980257	0.998765	CP016491.1	hypothetical protein	integral component of membrane [GO:0016021]
BB562_04535	47.9774	0.175255	0.331854	0.528109	0.597424	0.998765	CP016491.1	cystathionine gamma-synthase (pseudogene)
BB562_04540	998.87	0.0161187	0.0918982	0.175397	0.860768	0.998765	CP016491.1	thiol reductase thioredoxin	cell [GO:0005623]; cell redox homeostasis [GO:0045454]
BB562_04545	2217.94	0.0472907	0.132888	0.355869	0.721938	0.998765	CP016491.1	esterase	serine-type peptidase activity [GO:0008236]
BB562_04555	1324.69	0.0822285	0.219358	0.37486	0.707765	0.998765	CP016491.1	pyruvate oxidase	magnesium ion binding [GO:0000287]; pyruvate oxidase activity [GO:0047112]; thiamine pyrophosphate binding [GO:0030976]
BB562_04560	16.1239	0.559991	0.434466	1.28892	0.197426	0.998765	CP016491.1	acetyltransferase	integral component of membrane [GO:0016021]; transferase activity [GO:0016740]
BB562_04565	23.0044	-0.0248395	0.361009	-0.0688058	0.945144	0.998765	CP016491.1	hypothetical protein
BB562_04570	225.366	-0.229894	0.142229	-1.61637	0.106015	0.998765	CP016491.1	SAM-dependent methyltransferase	methyltransferase activity [GO:0008168]; methylation [GO:0032259]
BB562_04575	65.3244	-0.133081	0.299931	-0.443706	0.657255	0.998765	CP016491.1	transcriptional regulator	DNA binding [GO:0003677]
BB562_04580	372.835	-0.104575	0.132486	-0.789334	0.429917	0.998765	CP016491.1	oligoendopeptidase	metal ion binding [GO:0046872]; metalloendopeptidase activity [GO:0004222]
BB562_04585	58.3269	-0.107045	0.277603	-0.385605	0.699789	0.998765	CP016491.1	alpha/beta hydrolase	hydrolase activity [GO:0016787]
BB562_04590	17.1174	0.0324413	0.580845	0.0558518	0.95546	0.998765	CP016491.1	hypothetical protein	integral component of membrane [GO:0016021]
BB562_04595	169.453	-0.308977	0.199685	-1.54732	0.121786	0.998765	CP016491.1	bacteriocin immunity protein
BB562_04600	148.622	-0.277906	0.193471	-1.43642	0.150882	0.998765	CP016491.1	GntR family transcriptional regulator	DNA binding [GO:0003677]; DNA-binding transcription factor activity [GO:0003700]
BB562_04605	250.348	-0.22527	0.162516	-1.38614	0.165703	0.998765	CP016491.1	ABC transporter ATP-binding protein	ATP binding [GO:0005524]; ATPase activity [GO:0016887]
BB562_04610	366.78	-0.129481	0.143668	-0.901257	0.367452	0.998765	CP016491.1	ABC transporter permease	integral component of membrane [GO:0016021]
BB562_04615	668.877	-0.0120073	0.193947	-0.0619102	0.950634	0.998765	CP016491.1	isochorismatase	catalytic activity [GO:0003824]
BB562_04620	531.267	-0.0251437	0.155535	-0.161659	0.871574	0.998765	CP016491.1	Na+/H+ antiporter	integral component of membrane [GO:0016021]; plasma membrane [GO:0005886]; solute:proton antiporter activity [GO:0015299]; sodium ion transport [GO:0006814]
BB562_04625	342.712	-0.021176	0.146768	-0.144282	0.885278	0.998765	CP016491.1	1-deoxy-D-xylulose-5-phosphate synthase	1-deoxy-D-xylulose-5-phosphate synthase activity [GO:0008661]; metal ion binding [GO:0046872]; 1-deoxy-D-xylulose 5-phosphate biosynthetic process [GO:0052865]; terpenoid biosynthetic process [GO:0016114]; thiamine biosynthetic process [GO:0009228]
BB562_04630	69.5358	0.0632024	0.241359	0.261861	0.793429	0.998765	CP016491.1	NAD(P)-dependent oxidoreductase	oxidoreductase activity [GO:0016491]
BB562_04635	66.6871	0.00566947	0.233418	0.0242889	0.980622	0.998765	CP016491.1	NAD(P)-dependent oxidoreductase	oxidoreductase activity [GO:0016491]
BB562_04640	47.6271	0.0864646	0.332544	0.260009	0.794857	0.998765	CP016491.1	RpiR family transcriptional regulator	carbohydrate derivative binding [GO:0097367]; DNA binding [GO:0003677]; DNA-binding transcription factor activity [GO:0003700]; carbohydrate derivative metabolic process [GO:1901135]
BB562_04645	61.0908	-0.0153906	0.263257	-0.0584621	0.953381	0.998765	CP016491.1	LacI family transcriptional regulator	DNA binding [GO:0003677]; regulation of transcription, DNA-templated [GO:0006355]
BB562_04650	71.706	0.071958	0.28003	0.256965	0.797205	0.998765	CP016491.1	HAD family hydrolase	hydrolase activity [GO:0016787]
BB562_04655	575.566	0.161779	0.105518	1.53319	0.125228	0.998765	CP016491.1	ribonuclease	cytoplasm [GO:0005737]; magnesium ion binding [GO:0000287]; nucleic acid binding [GO:0003676]; RNA-DNA hybrid ribonuclease activity [GO:0004523]
BB562_04660	163.945	0.468481	0.231886	2.02031	0.0433512	0.969191	CP016491.1	Gar-IM
BB562_04680	155.744	0.297183	0.161029	1.84553	0.0649609	0.976098	CP016491.1	hypothetical protein
BB562_04685	1419.17	-0.0957334	0.114203	-0.838273	0.401877	0.998765	CP016491.1	nucleoside hydrolase	hydrolase activity [GO:0016787]
BB562_04690	291.295	-0.242257	0.135755	-1.78451	0.0743407	0.998765	CP016491.1	nitroreductase	oxidoreductase activity [GO:0016491]
BB562_04695	375.609	-0.0329392	0.132433	-0.248724	0.803574	0.998765	CP016491.1	phosphate--nucleotide phosphotransferase	kinase activity [GO:0016301]; phosphotransferase activity, phosphate group as acceptor [GO:0016776]; polyphosphate metabolic process [GO:0006797]
BB562_04700	7.08774	-0.247991	0.727101	-0.341068	0.733052	0.998765	CP016491.1	cell surface protein	cell wall [GO:0005618]; integral component of membrane [GO:0016021]; cell adhesion [GO:0007155]
BB562_04705	72.1649	0.0566068	0.264553	0.213971	0.830569	0.998765	CP016491.1	hydrolase	integral component of membrane [GO:0016021]; hydrolase activity [GO:0016787]
BB562_04710	553.837	0.344043	0.129906	2.64841	0.0080871	0.524334	CP016491.1	ferredoxin--NADP(+) reductase	ferredoxin-NADP+ reductase activity [GO:0004324]; flavin adenine dinucleotide binding [GO:0050660]; NADP binding [GO:0050661]
BB562_04715	273.423	-0.0328517	0.144005	-0.228129	0.819546	0.998765	CP016491.1	glycerophosphodiester phosphodiesterase	integral component of membrane [GO:0016021]; phosphoric diester hydrolase activity [GO:0008081]; lipid metabolic process [GO:0006629]
BB562_04720	3103.88	0.107212	0.109023	0.983385	0.325418	0.998765	CP016491.1	alkaline phosphatase	integral component of membrane [GO:0016021]; metal ion binding [GO:0046872]; sulfuric ester hydrolase activity [GO:0008484]
BB562_04725	225.517	-0.0437705	0.207392	-0.211052	0.832847	0.998765	CP016491.1	GNAT family N-acetyltransferase	glucosamine 6-phosphate N-acetyltransferase activity [GO:0004343]; UDP-N-acetylglucosamine biosynthetic process [GO:0006048]
BB562_04730	58.7889	0.00730246	0.245068	0.0297976	0.976228	0.998765	CP016491.1	cell surface protein	cell wall [GO:0005618]; extracellular region [GO:0005576]; integral component of membrane [GO:0016021]; cell adhesion [GO:0007155]
BB562_04735	101.897	-0.226494	0.222757	-1.01678	0.30926	0.998765	CP016491.1	transporter	integral component of membrane [GO:0016021]
BB562_04740	400.112	0.152354	0.145514	1.047	0.295099	0.998765	CP016491.1	hypothetical protein	integral component of membrane [GO:0016021]; potassium channel activity [GO:0005267]
BB562_04745	158.078	0.28808	0.15482	1.86074	0.062781	0.976098	CP016491.1	hypothetical protein
BB562_04750	12.6823	0.560285	0.56344	0.994402	0.320027	0.998765	CP016491.1	hypothetical protein	integral component of membrane [GO:0016021]
BB562_04755	49.7527	0.251618	0.284662	0.883917	0.376741	0.998765	CP016491.1	hypothetical protein	integral component of membrane [GO:0016021]
BB562_04760	30.0971	-0.20885	0.357253	-0.584598	0.558818	0.998765	CP016491.1	penicillin acylase
BB562_04765	110.645	0.427507	0.273128	1.56523	0.11753	0.998765	CP016491.1	LysR family transcriptional regulator	DNA binding [GO:0003677]; DNA-binding transcription factor activity [GO:0003700]
BB562_04770	18.45	0.573037	0.411351	1.39306	0.163602	0.998765	CP016491.1	oxidoreductase	oxidoreductase activity [GO:0016491]
BB562_04775	10.7256	0.0766743	0.535553	0.143169	0.886157	0.998765	CP016491.1	2%2C5-diketo-D-gluconic acid reductase	oxidoreductase activity [GO:0016491]
BB562_04780	4.81785	0.801366	0.813665	0.984883	0.324681	0.998765	CP016491.1	hypothetical protein	serine-type peptidase activity [GO:0008236]
BB562_04785	3.7543	-0.350327	0.899881	-0.389304	0.697051	0.998765	CP016491.1	hypothetical protein	transferase activity [GO:0016740]
BB562_04790	7.16701	0.506401	0.713838	0.709406	0.478073	0.998765	CP016491.1	hypothetical protein	FAD binding [GO:0071949]
BB562_04795	2.24961	0.0512761	1.08163	0.0474062	0.962189	0.998765	CP016491.1	hypothetical protein
BB562_04800	3.2137	-1.05327	0.920543	-1.14418	0.252548	0.998765	CP016491.1	hypothetical protein	FMN binding [GO:0010181]
BB562_04805	5.7946	0.746688	0.794392	0.939949	0.347244	0.998765	CP016491.1	hypothetical protein
BB562_04810	11.6174	-0.0622799	0.509019	-0.122353	0.90262	0.998765	CP016491.1	hypothetical protein
BB562_04815	4272.64	-0.0446115	0.127023	-0.351207	0.725433	0.998765	CP016491.1	aspartate-semialdehyde dehydrogenase	aspartate-semialdehyde dehydrogenase activity [GO:0004073]; NAD binding [GO:0051287]; NADP binding [GO:0050661]; protein dimerization activity [GO:0046983]; 'de novo' L-methionine biosynthetic process [GO:0071266]; diaminopimelate biosynthetic process [GO:0019877]; isoleucine biosynthetic process [GO:0009097]; lysine biosynthetic process via diaminopimelate [GO:0009089]; threonine biosynthetic pr…
BB562_04820	101.697	-0.111537	0.20253	-0.550719	0.581826	0.998765	CP016491.1	hypothetical protein
BB562_04825	5.2373	0.238281	0.943318	0.252599	0.800578	0.998765	CP016491.1	hypothetical protein	integral component of membrane [GO:0016021]; transmembrane transport [GO:0055085]
BB562_04830	6.33708	-1.18338	0.716885	-1.65072	0.0987958	0.998765	CP016491.1	iron reductase	integral component of membrane [GO:0016021]; oxidoreductase activity [GO:0016491]
BB562_04835	4.69334	0.450163	0.782029	0.575635	0.564862	0.998765	CP016491.1	hypothetical protein
BB562_04840	30.6677	0.58838	0.366663	1.60469	0.108562	0.998765	CP016491.1	hypothetical protein	FMN binding [GO:0010181]
BB562_04845	124.77	-0.0205462	0.172674	-0.118989	0.905284	0.998765	CP016491.1	multidrug ABC transporter permease	integral component of membrane [GO:0016021]; ATP binding [GO:0005524]; ATPase activity [GO:0016887]; ATPase-coupled transmembrane transporter activity [GO:0042626]
BB562_04850	133.666	-0.276093	0.169077	-1.63295	0.10248	0.998765	CP016491.1	multidrug ABC transporter ATP-binding protein	integral component of membrane [GO:0016021]; ATP binding [GO:0005524]; ATPase activity [GO:0016887]; ATPase-coupled transmembrane transporter activity [GO:0042626]
BB562_04855	6.94402	-0.633576	0.730939	-0.866797	0.386053	0.998765	CP016491.1	polyketide cyclase
BB562_04860	19.0402	-0.238506	0.449006	-0.531186	0.59529	0.998765	CP016491.1	short-chain dehydrogenase/reductase	oxidoreductase activity [GO:0016491]
BB562_04865	31.3809	0.149276	0.342175	0.436256	0.662651	0.998765	CP016491.1	MerR family transcriptional regulator	DNA binding [GO:0003677]; regulation of transcription, DNA-templated [GO:0006355]
BB562_04870	162.275	-0.180507	0.179253	-1.00699	0.313938	0.998765	CP016491.1	hypothetical protein
BB562_04875	680.552	0.0948142	0.115877	0.818232	0.413225	0.998765	CP016491.1	magnesium transporter	integral component of membrane [GO:0016021]; metal ion transmembrane transporter activity [GO:0046873]
BB562_04880	273.244	0.376248	0.227769	1.65188	0.0985582	0.998765	CP016491.1	hypothetical protein	integral component of membrane [GO:0016021]
BB562_04885	201.113	0.0843761	0.203317	0.414997	0.678144	0.998765	CP016491.1	histidinol-phosphatase	histidinol-phosphatase activity [GO:0004401]; histidine biosynthetic process [GO:0000105]
BB562_04890	3.26246	-0.897273	1.17538	-0.763391	0.44523	0.998765	CP016491.1	ATP phosphoribosyltransferase regulatory subunit	cytoplasm [GO:0005737]; transferase activity, transferring glycosyl groups [GO:0016757]; histidine biosynthetic process [GO:0000105]
BB562_04895	1.27478	0.0355602	1.52611	0.0233011	0.98141	0.998765	CP016491.1	ATP phosphoribosyltransferase	cytoplasm [GO:0005737]; ATP binding [GO:0005524]; ATP phosphoribosyltransferase activity [GO:0003879]; histidine biosynthetic process [GO:0000105]
BB562_04900	7.46631	0.750673	0.668824	1.12238	0.261702	0.998765	CP016491.1	histidinol dehydrogenase	histidinol dehydrogenase activity [GO:0004399]; NAD binding [GO:0051287]; zinc ion binding [GO:0008270]; histidine biosynthetic process [GO:0000105]
BB562_04905	2.78248	-1.7743	1.14696	-1.54696	0.121873	0.998765	CP016491.1	imidazoleglycerol-phosphate dehydratase	cytoplasm [GO:0005737]; imidazoleglycerol-phosphate dehydratase activity [GO:0004424]; histidine biosynthetic process [GO:0000105]
BB562_04910	2.60893	-0.777432	1.00251	-0.775486	0.438053	0.998765	CP016491.1	imidazole glycerol phosphate synthase%2C glutamine amidotransferase subunit	cytoplasm [GO:0005737]; glutaminase activity [GO:0004359]; imidazoleglycerol-phosphate synthase activity [GO:0000107]; lyase activity [GO:0016829]; glutamine metabolic process [GO:0006541]; histidine biosynthetic process [GO:0000105]
BB562_04915	6.2612	-0.258729	0.66048	-0.391729	0.695259	0.998765	CP016491.1	1-(5-phosphoribosyl)-5-[(5-phosphoribosylamino)methylideneamino]imidazole-4-carboxamide isomerase	cytoplasm [GO:0005737]; 1-(5-phosphoribosyl)-5-[(5-phosphoribosylamino)methylideneamino]imidazole-4-carboxamide isomerase activity [GO:0003949]; histidine biosynthetic process [GO:0000105]
BB562_04920	5.65788	0.586076	0.741016	0.790909	0.428997	0.998765	CP016491.1	imidazole glycerol phosphate synthase subunit HisF	cytoplasm [GO:0005737]; imidazoleglycerol-phosphate synthase activity [GO:0000107]; lyase activity [GO:0016829]; histidine biosynthetic process [GO:0000105]
BB562_04925	3.58395	-0.874733	1.17098	-0.747012	0.455056	0.998765	CP016491.1	phosphoribosyl-AMP cyclohydrolase	cytoplasm [GO:0005737]; magnesium ion binding [GO:0000287]; phosphoribosyl-AMP cyclohydrolase activity [GO:0004635]; zinc ion binding [GO:0008270]; histidine biosynthetic process [GO:0000105]
BB562_04930	4.40869	1.42587	0.928976	1.53488	0.124813	0.998765	CP016491.1	phosphoribosyl-ATP diphosphatase	cytoplasm [GO:0005737]; ATP binding [GO:0005524]; phosphoribosyl-ATP diphosphatase activity [GO:0004636]; histidine biosynthetic process [GO:0000105]
BB562_04935	22.4422	-0.236898	0.373	-0.635116	0.525353	0.998765	CP016491.1	histidinol-phosphate transaminase	histidinol-phosphate transaminase activity [GO:0004400]; pyridoxal phosphate binding [GO:0030170]; histidine biosynthetic process [GO:0000105]
BB562_04940	7.5439	-0.0471857	0.604035	-0.0781174	0.937735	0.998765	CP016491.1	acetyltransferase	acetyltransferase activity [GO:0016407]
BB562_04945	1.29049	-0.461476	1.45845	-0.316415	0.751687	0.998765	CP016491.1	hypothetical protein	electron transfer activity [GO:0009055]; FMN binding [GO:0010181]
BB562_04950	11.9555	-0.467165	0.510886	-0.914421	0.360496	0.998765	CP016491.1	oxidoreductase
BB562_04955	16.2826	0.42319	0.422903	1.00068	0.316982	0.998765	CP016491.1	hypothetical protein
BB562_04960	92.149	0.327111	0.193233	1.69283	0.0904872	0.998765	CP016491.1	alpha/beta hydrolase	hydrolase activity [GO:0016787]
BB562_04965	39.7771	-0.0321383	0.289398	-0.111052	0.911575	0.998765	CP016491.1	oxidoreductase	oxidoreductase activity [GO:0016491]
BB562_04970	230.706	0.508803	0.188888	2.69368	0.0070668	0.524334	CP016491.1	hypothetical protein	integral component of membrane [GO:0016021]
BB562_04975	53.52	0.460969	0.266572	1.72925	0.0837649	0.998765	CP016491.1	transcriptional regulator	DNA binding [GO:0003677]; regulation of transcription, DNA-templated [GO:0006355]
BB562_04980	60.3685	0.335763	0.258248	1.30016	0.193547	0.998765	CP016491.1	LytTR family transcriptional regulator
BB562_04985	33.8871	0.0389658	0.291086	0.133863	0.893511	0.998765	CP016491.1	4-carboxymuconolactone decarboxylase	peroxiredoxin activity [GO:0051920]
BB562_04990	101.307	0.170108	0.195462	0.870285	0.384145	0.998765	CP016491.1	twin-arginine translocation pathway signal protein	electron transfer activity [GO:0009055]; FMN binding [GO:0010181]
BB562_04995	19.606	0.0670151	0.381747	0.175548	0.860649	0.998765	CP016491.1	hypothetical protein
BB562_05000	10.6861	-0.145181	0.526718	-0.275633	0.78283	0.998765	CP016491.1	hypothetical protein
BB562_05005	13.2186	0.16035	0.518183	0.309446	0.756982	0.998765	CP016491.1	hypothetical protein	FMN binding [GO:0010181]; oxidoreductase activity [GO:0016491]
BB562_05010	257.984	0.0802004	0.179927	0.445738	0.655787	0.998765	CP016491.1	hypothetical protein	integral component of membrane [GO:0016021]
BB562_05015	444.27	-0.0240926	0.126654	-0.190223	0.849134	0.998765	CP016491.1	oxidoreductase	hydroxymethylglutaryl-CoA reductase (NADPH) activity [GO:0004420]; NAD binding [GO:0051287]; NADP binding [GO:0050661]
BB562_05020	3604.38	-0.188475	0.139169	-1.35429	0.175644	0.998765	CP016491.1	NAD(FAD)-dependent dehydrogenase	cell [GO:0005623]; flavin adenine dinucleotide binding [GO:0050660]; oxidoreductase activity [GO:0016491]; cell redox homeostasis [GO:0045454]
BB562_05025	275.01	-0.48775	0.130286	-3.74368	0.000181347	0.0719948	CP016491.1	ABC transporter ATP-binding protein	ATP binding [GO:0005524]; ATPase activity [GO:0016887]
BB562_05030	262.553	-0.475363	0.13919	-3.4152	0.000637346	0.163372	CP016491.1	branched-chain amino acid ABC transporter permease	integral component of membrane [GO:0016021]; plasma membrane [GO:0005886]; transmembrane transporter activity [GO:0022857]
BB562_05035	235.889	-0.432861	0.170228	-2.54284	0.0109956	0.557949	CP016491.1	peptide ABC transporter substrate-binding protein
BB562_05040	66.7185	-0.0324563	0.365463	-0.0888087	0.929234	0.998765	CP016491.1	hypothetical protein
BB562_05045	24.0261	-0.239567	0.357046	-0.67097	0.50224	0.998765	CP016491.1	homoserine O-succinyltransferase	cytoplasm [GO:0005737]; homoserine O-acetyltransferase activity [GO:0004414]; homoserine O-succinyltransferase activity [GO:0008899]; methionine biosynthetic process [GO:0009086]
BB562_05050	78.6592	-0.285975	0.213255	-1.341	0.17992	0.998765	CP016491.1	O-acetylhomoserine aminocarboxypropyltransferase	O-acetylhomoserine aminocarboxypropyltransferase activity [GO:0003961]; pyridoxal phosphate binding [GO:0030170]; transsulfuration [GO:0019346]
BB562_05055	114.653	-0.0626781	0.166842	-0.375674	0.707159	0.998765	CP016491.1	homoserine dehydrogenase	homoserine dehydrogenase activity [GO:0004412]; NADP binding [GO:0050661]; isoleucine biosynthetic process [GO:0009097]; methionine biosynthetic process [GO:0009086]; threonine biosynthetic process [GO:0009088]
BB562_05060	780.683	-0.0185258	0.105654	-0.175345	0.860809	0.998765	CP016491.1	fatty acid-binding protein DegV	lipid binding [GO:0008289]
BB562_05065	76.0657	0.0737104	0.2576	0.286143	0.774769	0.998765	CP016491.1	2-dehydropantoate 2-reductase	2-dehydropantoate 2-reductase activity [GO:0008677]; pantothenate biosynthetic process [GO:0015940]
BB562_05070	3766.01	-0.19274	0.116295	-1.65735	0.0974492	0.998765	CP016491.1	PTS N-acetylglucosamine transporter subunit IIABC	integral component of membrane [GO:0016021]; organelle inner membrane [GO:0019866]; plasma membrane [GO:0005886]; kinase activity [GO:0016301]; N-acetylglucosamine transmembrane transporter activity [GO:0015572]; protein-N(PI)-phosphohistidine-sugar phosphotransferase activity [GO:0008982]; phosphoenolpyruvate-dependent sugar phosphotransferase system [GO:0009401]
BB562_05075	241.243	-0.16058	0.156802	-1.02409	0.305791	0.998765	CP016491.1	glyoxalase
BB562_05080	4414.7	-0.152187	0.122977	-1.23752	0.215895	0.998765	CP016491.1	GNAT family N-acetyltransferase	N-acetyltransferase activity [GO:0008080]
BB562_05085	1868.02	-0.171461	0.111135	-1.54281	0.122876	0.998765	CP016491.1	ABC transporter ATP-binding protein	ATP binding [GO:0005524]; ATPase activity [GO:0016887]
BB562_05090	319.407	-0.0631193	0.138824	-0.454671	0.649346	0.998765	CP016491.1	diguanylate cyclase	integral component of membrane [GO:0016021]
BB562_05095	8.5626	0.896428	0.836037	1.07224	0.283614	0.998765	CP016491.1	hypothetical protein	integral component of membrane [GO:0016021]
BB562_05100	10.7736	0.0293135	0.513353	0.057102	0.954464	0.998765	CP016491.1	hypothetical protein	integral component of membrane [GO:0016021]
BB562_05105	161.252	0.122369	0.195	0.62753	0.530312	0.998765	CP016491.1	AsnC family transcriptional regulator	DNA-binding transcription factor activity [GO:0003700]; sequence-specific DNA binding [GO:0043565]
BB562_05110	728.529	0.259609	0.182782	1.42032	0.155514	0.998765	CP016491.1	gamma-D-glutamyl-meso-diaminopimelate peptidase
BB562_05115	565.371	-0.0153326	0.199326	-0.076922	0.938686	0.998765	CP016491.1	hydrolase	hydrolase activity [GO:0016787]
BB562_05120	580.901	-0.192059	0.143132	-1.34183	0.179651	0.998765	CP016491.1	ADP-ribose pyrophosphatase	hydrolase activity [GO:0016787]
BB562_05125	350.944	-0.092032	0.161211	-0.570878	0.568082	0.998765	CP016491.1	MFS transporter	integral component of membrane [GO:0016021]; transmembrane transport [GO:0055085]
BB562_05130	82.4348	-0.32652	0.234345	-1.39333	0.16352	0.998765	CP016491.1	hypothetical protein
BB562_05135	339.54	-0.112474	0.170452	-0.659859	0.509344	0.998765	CP016491.1	hypothetical protein	integral component of membrane [GO:0016021]
BB562_05140	23.2787	0.281429	0.372285	0.75595	0.449679	0.998765	CP016491.1	hypothetical protein	integral component of membrane [GO:0016021]
BB562_05150	257.509	-0.421812	0.154311	-2.73353	0.00626603	0.523469	CP016491.1	multidrug transporter	integral component of membrane [GO:0016021]
BB562_05155	153.806	0.0487667	0.214289	0.227575	0.819977	0.998765	CP016491.1	hypothetical protein
BB562_05160	1153.51	0.00130006	0.138462	0.00938928	0.992509	0.998765	CP016491.1	hypothetical protein
BB562_05165	678.147	0.057094	0.108962	0.523981	0.600292	0.998765	CP016491.1	DNA-binding response regulator	DNA binding [GO:0003677]; phosphorelay signal transduction system [GO:0000160]; regulation of transcription, DNA-templated [GO:0006355]
BB562_05170	1370.09	0.012094	0.099405	0.121664	0.903165	0.998765	CP016491.1	two-component sensor histidine kinase	integral component of membrane [GO:0016021]; ATP binding [GO:0005524]; phosphorelay sensor kinase activity [GO:0000155]
BB562_05175	2071.69	-0.0144167	0.0819046	-0.176019	0.860279	0.998765	CP016491.1	SAM-dependent methyltransferase	cytoplasm [GO:0005737]; methyltransferase activity [GO:0008168]; RNA binding [GO:0003723]; methylation [GO:0032259]; rRNA processing [GO:0006364]
BB562_05180	4297.74	-0.0569425	0.100594	-0.566064	0.57135	0.998765	CP016491.1	glucose transporter GlcU	integral component of membrane [GO:0016021]; carbohydrate transmembrane transporter activity [GO:0015144]
BB562_05185	19334.9	0.13655	0.0866297	1.57625	0.114967	0.998765	CP016491.1	glucose-6-phosphate isomerase	cytoplasm [GO:0005737]; glucose-6-phosphate isomerase activity [GO:0004347]; gluconeogenesis [GO:0006094]; glycolytic process [GO:0006096]
BB562_05190	41.8487	-0.178288	0.264975	-0.672846	0.501045	0.998765	CP016491.1	hypothetical protein (pseudogene)
BB562_05195	29.1842	0.324329	0.329326	0.984824	0.32471	0.998765	CP016491.1	hypothetical protein	integral component of membrane [GO:0016021]
BB562_05200	10.1151	-0.0320798	0.529907	-0.0605385	0.951727	0.998765	CP016491.1	ABC transporter ATP-binding protein	integral component of membrane [GO:0016021]; plasma membrane [GO:0005886]; ATP binding [GO:0005524]; ATPase activity [GO:0016887]; response to antibiotic [GO:0046677]
BB562_05205	18.9651	-0.109806	0.41901	-0.262061	0.793275	0.998765	CP016491.1	poly(glycerol-phosphate) alpha-glucosyltransferase	transferase activity [GO:0016740]
BB562_05210	34.0661	0.0191936	0.282774	0.0678762	0.945884	0.998765	CP016491.1	multidrug DMT transporter permease	integral component of membrane [GO:0016021]; ATP binding [GO:0005524]; ATPase activity [GO:0016887]; ATPase-coupled transmembrane transporter activity [GO:0042626]
BB562_05215	93.2259	-0.166821	0.217603	-0.766627	0.443303	0.998765	CP016491.1	mucus-binding protein	integral component of membrane [GO:0016021]
BB562_05220	59.0356	0.140084	0.230205	0.608515	0.542846	0.998765	CP016491.1	hypothetical protein
BB562_05225	14.5156	0.455052	0.447549	1.01676	0.309266	0.998765	CP016491.1	MarR family transcriptional regulator	DNA binding [GO:0003677]; DNA-binding transcription factor activity [GO:0003700]
BB562_05230	225.458	0.145579	0.139698	1.0421	0.297366	0.998765	CP016491.1	hypothetical protein
BB562_05235	487.947	0.425555	0.124751	3.41124	0.00064667	0.163372	CP016491.1	integrase	DNA binding [GO:0003677]; DNA integration [GO:0015074]; DNA recombination [GO:0006310]
BB562_05265	2.53753	0.750304	1.02238	0.733877	0.463024	0.998765	CP016491.1	hypothetical protein
BB562_05270	29.1959	0.109919	0.436417	0.251867	0.801144	0.998765	CP016491.1	hypothetical protein	integral component of membrane [GO:0016021]
BB562_05280	106.065	0.209947	0.407423	0.515303	0.606341	0.998765	CP016491.1	hypothetical protein
BB562_05285	300.627	0.200077	0.313895	0.6374	0.523864	0.998765	CP016491.1	hypothetical protein	integral component of membrane [GO:0016021]
BB562_05330	13.8832	0.423093	0.61309	0.690101	0.490131	0.998765	CP016491.1	hypothetical protein
BB562_05335	17.1671	-0.0321814	0.538438	-0.059768	0.95234	0.998765	CP016491.1	DUF771 domain-containing protein
BB562_05345	30.3789	0.194953	0.502272	0.388142	0.697911	0.998765	CP016491.1	hypothetical protein
BB562_05350	72.1803	-0.00167668	0.377357	-0.00444323	0.996455	0.998765	CP016491.1	recombinase RecT	DNA binding [GO:0003677]; DNA metabolic process [GO:0006259]
BB562_05355	59.6643	0.0840577	0.387244	0.217066	0.828157	0.998765	CP016491.1	hypothetical protein
BB562_05360	14.7575	-0.661076	0.442628	-1.49353	0.1353	0.998765	CP016491.1	DNA replication protein DnaD (pseudogene)
BB562_05370	6.74968	0.292527	0.6161	0.474804	0.634926	0.998765	CP016491.1	endodeoxyribonuclease	magnesium ion binding [GO:0000287]; DNA recombination [GO:0006310]; DNA repair [GO:0006281]
BB562_05375	11.4873	0.442697	0.581136	0.761777	0.446193	0.998765	CP016491.1	hypothetical protein
BB562_05430	1.64796	0.0113953	1.19258	0.00955522	0.992376	0.998765	CP016491.1	terminase	DNA packaging [GO:0006323]
BB562_05435	5.11105	1.1689	0.770781	1.51652	0.129388	0.998765	CP016491.1	terminase	DNA packaging [GO:0006323]
BB562_05440	7.62753	0.172536	0.649385	0.265691	0.790477	0.998765	CP016491.1	phage portal protein
BB562_05445	1.26055	-0.0225608	2.23026	-0.0101158	0.991929	0.998765	CP016491.1	hypothetical protein	peptidase activity [GO:0008233]
BB562_05450	6.86724	1.03229	0.680817	1.51625	0.129455	0.998765	CP016491.1	phage head morphogenesis protein (pseudogene)
BB562_05465	24.6429	-0.0621351	0.414472	-0.149914	0.880833	0.998765	CP016491.1	major capsid protein E
BB562_05485	2.54322	0.950523	1.10503	0.860175	0.389692	0.998765	CP016491.1	hypothetical protein
BB562_05490	2.23663	-0.947684	1.18022	-0.802973	0.42199	0.998765	CP016491.1	hypothetical protein
BB562_05510	67.1862	0.144803	0.285309	0.50753	0.611783	0.998765	CP016491.1	phage tail protein (pseudogene)
BB562_05515	5.69989	0.103613	0.671993	0.154187	0.877462	0.998765	CP016491.1	hypothetical protein
BB562_05520	7.71433	1.60636	0.696326	2.30691	0.0210597	0.742235	CP016491.1	hypothetical protein
BB562_05530	21.755	0.317292	0.388641	0.816413	0.414264	0.998765	CP016491.1	hypothetical protein
BB562_05535	6.73534	0.115764	0.693438	0.166942	0.867416	0.998765	CP016491.1	lysin	lysozyme activity [GO:0003796]; cell wall macromolecule catabolic process [GO:0016998]; peptidoglycan catabolic process [GO:0009253]
BB562_05540	1.57068	1.21704	1.67983	0.7245	0.468759	0.998765	CP016491.1	hypothetical protein	integral component of membrane [GO:0016021]
BB562_05545	128.6	0.422026	0.20675	2.04124	0.0412274	0.969191	CP016491.1	holin	integral component of membrane [GO:0016021]
BB562_05565	69.8219	-0.118902	0.227054	-0.523676	0.600504	0.998765	CP016491.1	hypothetical protein	integral component of membrane [GO:0016021]
BB562_05575	96.1185	-0.187571	0.212167	-0.884072	0.376657	0.998765	CP016491.1	polysaccharide deacetylase	hydrolase activity, acting on carbon-nitrogen (but not peptide) bonds [GO:0016810]; carbohydrate metabolic process [GO:0005975]
BB562_05580	1031.92	0.135069	0.189709	0.711978	0.476478	0.998765	CP016491.1	hypothetical protein (pseudogene)
BB562_05585	491.558	-0.253816	0.172816	-1.46871	0.141911	0.998765	CP016491.1	multidrug ABC transporter ATP-binding protein	integral component of membrane [GO:0016021]; ATP binding [GO:0005524]; ATPase activity [GO:0016887]; ATPase-coupled transmembrane transporter activity [GO:0042626]
BB562_05590	567.522	-0.226236	0.158812	-1.42455	0.154288	0.998765	CP016491.1	multidrug ABC transporter ATP-binding protein	integral component of membrane [GO:0016021]; ATP binding [GO:0005524]; ATPase activity [GO:0016887]; ATPase-coupled transmembrane transporter activity [GO:0042626]
BB562_05595	354.432	-0.100844	0.161321	-0.625111	0.531898	0.998765	CP016491.1	hypothetical protein
BB562_05600	387.907	0.0848307	0.122327	0.693476	0.488011	0.998765	CP016491.1	hypothetical protein
BB562_05605	412.594	-0.106587	0.222102	-0.479902	0.631297	0.998765	CP016491.1	branched chain amino acid aminotransferase	L-isoleucine transaminase activity [GO:0052656]; L-leucine transaminase activity [GO:0052654]; L-valine transaminase activity [GO:0052655]; isoleucine biosynthetic process [GO:0009097]; leucine biosynthetic process [GO:0009098]; valine biosynthetic process [GO:0009099]
BB562_05610	43.5094	0.0654243	0.311498	0.210032	0.833643	0.998765	CP016491.1	hypothetical protein	integral component of membrane [GO:0016021]
BB562_05615	548.749	-0.15786	0.112422	-1.40418	0.160266	0.998765	CP016491.1	serine hydrolase	hydrolase activity [GO:0016787]
BB562_05620	1714.82	-0.139355	0.0949026	-1.4684	0.141995	0.998765	CP016491.1	mannose-6-phosphate isomerase%2C class I	mannose-6-phosphate isomerase activity [GO:0004476]; zinc ion binding [GO:0008270]; carbohydrate metabolic process [GO:0005975]
BB562_05635	681.723	-0.0858518	0.140074	-0.612905	0.539939	0.998765	CP016491.1	glutamine amidotransferase	transferase activity [GO:0016740]; cobalamin biosynthetic process [GO:0009236]; glutamine metabolic process [GO:0006541]
BB562_05640	1859.8	0.111862	0.166647	0.671254	0.502059	0.998765	CP016491.1	UDP-N-acetylmuramyl peptide synthase	ATP binding [GO:0005524]; ligase activity [GO:0016874]; biosynthetic process [GO:0009058]
BB562_05645	362.501	0.0361107	0.121045	0.298324	0.765456	0.998765	CP016491.1	thymidine kinase	cytoplasm [GO:0005737]; ATP binding [GO:0005524]; thymidine kinase activity [GO:0004797]; zinc ion binding [GO:0008270]; DNA biosynthetic process [GO:0071897]
BB562_05650	808.328	-0.0605652	0.105564	-0.573729	0.566151	0.998765	CP016491.1	peptide chain release factor 1	cytoplasm [GO:0005737]; translation release factor activity, codon specific [GO:0016149]
BB562_05655	178.076	-0.020052	0.15868	-0.126367	0.899441	0.998765	CP016491.1	protein-(glutamine-N5) methyltransferase%2C release factor-specific	nucleic acid binding [GO:0003676]; protein-(glutamine-N5) methyltransferase activity [GO:0102559]; protein-glutamine N-methyltransferase activity [GO:0036009]; peptidyl-glutamine methylation [GO:0018364]
BB562_05660	396.912	-0.179488	0.1799	-0.997707	0.318422	0.998765	CP016491.1	threonylcarbamoyl-AMP synthase	cytoplasm [GO:0005737]; ATP binding [GO:0005524]; double-stranded RNA binding [GO:0003725]; L-threonylcarbamoyladenylate synthase [GO:0061710]; tRNA processing [GO:0008033]
BB562_05665	5017.6	-0.0226658	0.0894024	-0.253525	0.799862	0.998765	CP016491.1	serine hydroxymethyltransferase	cytoplasm [GO:0005737]; glycine hydroxymethyltransferase activity [GO:0004372]; methyltransferase activity [GO:0008168]; pyridoxal phosphate binding [GO:0030170]; glycine biosynthetic process from serine [GO:0019264]; methylation [GO:0032259]; tetrahydrofolate interconversion [GO:0035999]
BB562_05670	9298.73	-0.0121372	0.0952699	-0.127398	0.898626	0.998765	CP016491.1	uracil phosphoribosyltransferase	GTP binding [GO:0005525]; magnesium ion binding [GO:0000287]; uracil phosphoribosyltransferase activity [GO:0004845]; nucleoside metabolic process [GO:0009116]; UMP salvage [GO:0044206]; uracil salvage [GO:0006223]
BB562_05675	1792.28	0.261958	0.237551	1.10274	0.270138	0.998765	CP016491.1	uracil permease	integral component of membrane [GO:0016021]; uracil transmembrane transporter activity [GO:0015210]
BB562_05680	4401.41	0.112255	0.142605	0.787172	0.431181	0.998765	CP016491.1	F0F1 ATP synthase subunit A	integral component of membrane [GO:0016021]; plasma membrane [GO:0005886]; proton-transporting ATP synthase complex, coupling factor F(o) [GO:0045263]; hydrolase activity [GO:0016787]; proton-transporting ATP synthase activity, rotational mechanism [GO:0046933]; ATP synthesis coupled proton transport [GO:0015986]
BB562_05685	846.413	-0.0293324	0.117474	-0.249694	0.802824	0.998765	CP016491.1	F0F1 ATP synthase subunit C	integral component of membrane [GO:0016021]; plasma membrane [GO:0005886]; proton-transporting ATP synthase complex, coupling factor F(o) [GO:0045263]; hydrolase activity [GO:0016787]; lipid binding [GO:0008289]; proton-transporting ATP synthase activity, rotational mechanism [GO:0046933]; ATP synthesis coupled proton transport [GO:0015986]
BB562_05690	1458.72	0.0250372	0.140375	0.17836	0.858441	0.998765	CP016491.1	ATP synthase F0 subunit B	integral component of membrane [GO:0016021]; plasma membrane [GO:0005886]; proton-transporting ATP synthase complex, coupling factor F(o) [GO:0045263]; hydrolase activity [GO:0016787]; proton-transporting ATP synthase activity, rotational mechanism [GO:0046933]; ATP synthesis coupled proton transport [GO:0015986]
BB562_05695	3956.59	0.0737989	0.163574	0.451164	0.651871	0.998765	CP016491.1	F0F1 ATP synthase subunit delta	plasma membrane [GO:0005886]; proton-transporting ATP synthase complex, catalytic core F(1) [GO:0045261]; hydrolase activity [GO:0016787]; proton-transporting ATP synthase activity, rotational mechanism [GO:0046933]; ATP synthesis coupled proton transport [GO:0015986]
BB562_05700	12828.1	-0.0346305	0.15417	-0.224626	0.82227	0.998765	CP016491.1	F0F1 ATP synthase subunit alpha	plasma membrane [GO:0005886]; proton-transporting ATP synthase complex, catalytic core F(1) [GO:0045261]; ATP binding [GO:0005524]; hydrolase activity [GO:0016787]; proton-transporting ATP synthase activity, rotational mechanism [GO:0046933]; ATP synthesis coupled proton transport [GO:0015986]
BB562_05705	6236.4	-0.0322825	0.156639	-0.206095	0.836717	0.998765	CP016491.1	F0F1 ATP synthase subunit gamma	plasma membrane [GO:0005886]; proton-transporting ATP synthase complex, catalytic core F(1) [GO:0045261]; ATP binding [GO:0005524]; hydrolase activity [GO:0016787]; proton-transporting ATP synthase activity, rotational mechanism [GO:0046933]; plasma membrane ATP synthesis coupled proton transport [GO:0042777]
BB562_05710	15685.2	0.0146501	0.143769	0.101901	0.918836	0.998765	CP016491.1	F0F1 ATP synthase subunit beta	plasma membrane [GO:0005886]; proton-transporting ATP synthase complex, catalytic core F(1) [GO:0045261]; ATP binding [GO:0005524]; proton-transporting ATP synthase activity, rotational mechanism [GO:0046933]; ATP synthesis coupled proton transport [GO:0015986]
BB562_05715	4819.13	-0.135037	0.140847	-0.958756	0.337682	0.998765	CP016491.1	F0F1 ATP synthase subunit epsilon	plasma membrane [GO:0005886]; proton-transporting ATP synthase complex, catalytic core F(1) [GO:0045261]; ATP binding [GO:0005524]; hydrolase activity [GO:0016787]; proton-transporting ATP synthase activity, rotational mechanism [GO:0046933]; ATP synthesis coupled proton transport [GO:0015986]
BB562_05720	5068.19	0.0339601	0.120342	0.282196	0.777793	0.998765	CP016491.1	UDP-N-acetylglucosamine 1-carboxyvinyltransferase	cytoplasm [GO:0005737]; UDP-N-acetylglucosamine 1-carboxyvinyltransferase activity [GO:0008760]; cell cycle [GO:0007049]; cell division [GO:0051301]; cell wall organization [GO:0071555]; peptidoglycan biosynthetic process [GO:0009252]; regulation of cell shape [GO:0008360]; UDP-N-acetylgalactosamine biosynthetic process [GO:0019277]
BB562_05725	326.128	-0.0705804	0.139151	-0.50722	0.612	0.998765	CP016491.1	ribosomal protein acetylating enzyme	ribosome [GO:0005840]; N-acetyltransferase activity [GO:0008080]
BB562_05730	5036.68	0.00431468	0.0940339	0.0458843	0.963402	0.998765	CP016491.1	rod shape-determining protein
BB562_05735	730.752	0.0678399	0.128179	0.529258	0.596627	0.998765	CP016491.1	hypothetical protein
BB562_05740	2722.32	0.102062	0.0893687	1.14203	0.253442	0.998765	CP016491.1	rod shape-determining protein RodA	integral component of membrane [GO:0016021]; cell division [GO:0051301]; regulation of cell shape [GO:0008360]
BB562_05745	1188.29	0.0142738	0.107855	0.132342	0.894714	0.998765	CP016491.1	glycine cleavage system protein H	glycine cleavage complex [GO:0005960]; glycine decarboxylation via glycine cleavage system [GO:0019464]
BB562_05750	630.407	-0.0473273	0.151138	-0.313139	0.754175	0.998765	CP016491.1	methionine ABC transporter ATP-binding protein	plasma membrane [GO:0005886]; ATP binding [GO:0005524]; ATPase activity [GO:0016887]; ATPase-coupled amino acid transmembrane transporter activity [GO:0015424]
BB562_05755	547.61	-0.13144	0.155085	-0.847534	0.396698	0.998765	CP016491.1	methionine ABC transporter permease	integral component of membrane [GO:0016021]; plasma membrane [GO:0005886]; transmembrane transport [GO:0055085]
BB562_05760	1464.9	-0.047511	0.105539	-0.450176	0.652584	0.998765	CP016491.1	methionine ABC transporter substrate-binding protein
BB562_05765	3336.7	-0.0935246	0.140811	-0.664187	0.506571	0.998765	CP016491.1	L-lactate dehydrogenase	oxidoreductase activity, acting on the CH-OH group of donors, NAD or NADP as acceptor [GO:0016616]; carbohydrate metabolic process [GO:0005975]; carboxylic acid metabolic process [GO:0019752]
BB562_05770	569.348	0.0809372	0.122208	0.662291	0.507785	0.998765	CP016491.1	hypothetical protein
BB562_05775	764.296	-0.0546776	0.126872	-0.430965	0.666494	0.998765	CP016491.1	alcohol dehydrogenase	oxidoreductase activity [GO:0016491]; zinc ion binding [GO:0008270]
BB562_05780	7970.78	0.180921	0.11763	1.53805	0.124035	0.998765	CP016491.1	D-alanine--D-alanine ligase A	cytoplasm [GO:0005737]; ATP binding [GO:0005524]; D-alanine-D-alanine ligase activity [GO:0008716]; metal ion binding [GO:0046872]; cell wall organization [GO:0071555]; peptidoglycan biosynthetic process [GO:0009252]; regulation of cell shape [GO:0008360]
BB562_05785	687.464	-0.0553829	0.124933	-0.443302	0.657547	0.998765	CP016491.1	glycerophosphodiester phosphodiesterase	integral component of membrane [GO:0016021]; phosphoric diester hydrolase activity [GO:0008081]; lipid metabolic process [GO:0006629]
BB562_05790	3473.39	0.205719	0.111885	1.83866	0.0659647	0.976098	CP016491.1	transcriptional regulator	DNA binding [GO:0003677]
BB562_05795	3709.1	0.0925378	0.0840504	1.10098	0.270905	0.998765	CP016491.1	universal stress protein UspA	cytoplasm [GO:0005737]
BB562_05800	278.755	0.148468	0.145205	1.02248	0.306555	0.998765	CP016491.1	hypothetical protein	integral component of membrane [GO:0016021]
BB562_05810	613.511	-0.0847792	0.122187	-0.693848	0.487778	0.998765	CP016491.1	recombinase RarA	ATP binding [GO:0005524]; DNA binding [GO:0003677]; DNA replication [GO:0006260]
BB562_05815	532.168	-0.0647618	0.122732	-0.527667	0.59773	0.998765	CP016491.1	bifunctional glutamate--cysteine ligase/glutathione synthetase	ATP binding [GO:0005524]; glutamate-cysteine ligase activity [GO:0004357]; glutathione biosynthetic process [GO:0006750]
BB562_05855	80.7158	0.0427285	0.215566	0.198215	0.842876	0.998765	CP016491.1	transcriptional regulator	DNA-binding transcription factor activity [GO:0003700]
BB562_05860	284.629	0.0123045	0.150668	0.0816661	0.934912	0.998765	CP016491.1	hypothetical protein	integral component of membrane [GO:0016021]
BB562_05865	1083.89	0.052287	0.157025	0.332985	0.739145	0.998765	CP016491.1	hypothetical protein
BB562_05870	51.7666	0.0757316	0.287699	0.263232	0.792372	0.998765	CP016491.1	hypothetical protein
BB562_05875	34.9855	0.5301	0.321304	1.64984	0.0989751	0.998765	CP016491.1	hypothetical protein
BB562_05880	62.7667	0.451019	0.265009	1.7019	0.0887737	0.998765	CP016491.1	hypothetical protein	DNA binding [GO:0003677]
BB562_05885	30181.6	-0.0100676	0.091571	-0.109943	0.912455	0.998765	CP016491.1	30S ribosomal protein S4	small ribosomal subunit [GO:0015935]; rRNA binding [GO:0019843]; structural constituent of ribosome [GO:0003735]; translation [GO:0006412]
BB562_05890	277.138	0.120814	0.137092	0.88126	0.378177	0.998765	CP016491.1	histidine kinase	kinase activity [GO:0016301]
BB562_05895	1764.04	0.151216	0.116462	1.29842	0.194143	0.998765	CP016491.1	septation ring formation regulator EzrA	integral component of membrane [GO:0016021]; plasma membrane [GO:0005886]; septin ring [GO:0005940]; division septum assembly [GO:0000917]; septin ring assembly [GO:0000921]
BB562_05900	2327.1	0.0432675	0.13567	0.318918	0.749789	0.998765	CP016491.1	aminotransferase V	transaminase activity [GO:0008483]
BB562_05905	4942.58	0.0041389	0.114166	0.0362535	0.97108	0.998765	CP016491.1	tRNA 4-thiouridine(8) synthase ThiI	cytoplasm [GO:0005737]; ATP binding [GO:0005524]; sulfurtransferase activity [GO:0016783]; tRNA adenylyltransferase activity [GO:0004810]; tRNA binding [GO:0000049]; thiamine biosynthetic process [GO:0009228]; thiamine diphosphate biosynthetic process [GO:0009229]; tRNA thio-modification [GO:0034227]
BB562_05910	334.715	-0.0194074	0.170209	-0.114021	0.909221	0.998765	CP016491.1	glutamate--cysteine ligase	ATP binding [GO:0005524]; glutamate-cysteine ligase activity [GO:0004357]; glutathione biosynthetic process [GO:0006750]
BB562_05915	1401.9	0.066687	0.127819	0.521729	0.601859	0.998765	CP016491.1	2-Cys peroxiredoxin	cell [GO:0005623]; thioredoxin peroxidase activity [GO:0008379]; cell redox homeostasis [GO:0045454]
BB562_05920	5244.97	-0.0112076	0.141276	-0.0793313	0.936769	0.998765	CP016491.1	valine--tRNA ligase	cytoplasm [GO:0005737]; aminoacyl-tRNA editing activity [GO:0002161]; ATP binding [GO:0005524]; valine-tRNA ligase activity [GO:0004832]; valyl-tRNA aminoacylation [GO:0006438]
BB562_05925	693.268	-0.175292	0.153798	-1.13975	0.254389	0.998765	CP016491.1	bifunctional folylpolyglutamate synthase/dihydrofolate synthase	ATP binding [GO:0005524]; tetrahydrofolylpolyglutamate synthase activity [GO:0004326]
BB562_05930	9.63554	-0.247471	0.627239	-0.394541	0.693182	0.998765	CP016491.1	DNA repair protein
BB562_05935	8404.66	0.20392	0.0987901	2.06418	0.039001	0.969191	CP016491.1	rod shape-determining protein
BB562_05940	1065.93	-0.0173452	0.132415	-0.130991	0.895782	0.998765	CP016491.1	rod shape-determining protein MreC	regulation of cell shape [GO:0008360]
BB562_05945	486.663	0.0223766	0.139754	0.160114	0.872792	0.998765	CP016491.1	rod shape-determining protein MreD	integral component of membrane [GO:0016021]; regulation of cell shape [GO:0008360]
BB562_05950	1159.46	-0.0673402	0.105151	-0.640414	0.521904	0.998765	CP016491.1	septum site-determining protein MinC	cell morphogenesis [GO:0000902]; division septum assembly [GO:0000917]; regulation of cell septum assembly [GO:1901891]
BB562_05955	1415.77	-0.0437111	0.0984087	-0.444179	0.656913	0.998765	CP016491.1	septum site-determining protein MinD	ATP binding [GO:0005524]; ATPase activity [GO:0016887]
BB562_05960	119.624	-0.0805931	0.193615	-0.416254	0.677224	0.998765	CP016491.1	amino acid ABC transporter permease	ATP-binding cassette (ABC) transporter complex [GO:0043190]; transmembrane transporter activity [GO:0022857]; nitrogen compound transport [GO:0071705]
BB562_05965	186.69	-0.059486	0.152879	-0.389105	0.697198	0.998765	CP016491.1	polar amino acid ABC transporter ATP-binding protein	ATP binding [GO:0005524]; ATPase activity [GO:0016887]
BB562_05970	407.675	0.0199989	0.160084	0.124928	0.900581	0.998765	CP016491.1	amino acid ABC transporter substrate-binding protein
BB562_05975	467.11	-0.150205	0.147019	-1.02168	0.306935	0.998765	CP016491.1	aspartate kinase	aspartate kinase activity [GO:0004072]; ATP binding [GO:0005524]; lysine biosynthetic process via diaminopimelate [GO:0009089]; threonine biosynthetic process [GO:0009088]
BB562_05980	1185.49	0.0735412	0.108702	0.676541	0.498697	0.998765	CP016491.1	peptidase M16	catalytic activity [GO:0003824]; metal ion binding [GO:0046872]
BB562_05985	1089.42	-0.00868286	0.120454	-0.0720846	0.942535	0.998765	CP016491.1	zinc protease	metal ion binding [GO:0046872]; peptidase activity [GO:0008233]
BB562_05990	3165.61	0.0317675	0.109201	0.290908	0.771122	0.998765	CP016491.1	XRE family transcriptional regulator	integral component of membrane [GO:0016021]; DNA binding [GO:0003677]
BB562_05995	1867.19	-0.0154018	0.109076	-0.141203	0.887709	0.998765	CP016491.1	CDP-diacylglycerol--glycerol-3-phosphate 3-phosphatidyltransferase	integral component of membrane [GO:0016021]; CDP-diacylglycerol-glycerol-3-phosphate 3-phosphatidyltransferase activity [GO:0008444]; phospholipid biosynthetic process [GO:0008654]
BB562_06000	1043.24	-0.0827058	0.089371	-0.925421	0.354747	0.998765	CP016491.1	competence/damage-inducible protein A
BB562_06005	12320.5	0.0111811	0.0968889	0.115401	0.908127	0.998765	CP016491.1	recombinase RecA	cytoplasm [GO:0005737]; ATP binding [GO:0005524]; damaged DNA binding [GO:0003684]; DNA-dependent ATPase activity [GO:0008094]; single-stranded DNA binding [GO:0003697]; DNA recombination [GO:0006310]; DNA repair [GO:0006281]; SOS response [GO:0009432]
BB562_06015	7313.25	0.21375	0.111308	1.92035	0.0548137	0.969191	CP016491.1	ribonuclease Y	integral component of membrane [GO:0016021]; plasma membrane [GO:0005886]; endoribonuclease activity [GO:0004521]; RNA binding [GO:0003723]; mRNA catabolic process [GO:0006402]
BB562_06020	315.471	-0.011181	0.14195	-0.0787672	0.937218	0.998765	CP016491.1	metallophosphoesterase	metal ion binding [GO:0046872]
BB562_06025	1006.71	-0.0629846	0.10509	-0.599339	0.548947	0.998765	CP016491.1	DNA mismatch repair protein MutS	ATP binding [GO:0005524]; damaged DNA binding [GO:0003684]; mismatched DNA binding [GO:0030983]; mismatch repair [GO:0006298]
BB562_06030	1349.75	-0.174526	0.111781	-1.56132	0.118447	0.998765	CP016491.1	DNA mismatch repair protein MutL	mismatch repair complex [GO:0032300]; ATP binding [GO:0005524]; ATPase activity [GO:0016887]; mismatched DNA binding [GO:0030983]; mismatch repair [GO:0006298]
BB562_06035	18.3821	0.316526	0.422456	0.749252	0.453705	0.998765	CP016491.1	hypothetical protein
BB562_06040	2051.44	-0.0995085	0.147252	-0.675772	0.499185	0.998765	CP016491.1	hypothetical protein	integral component of membrane [GO:0016021]
BB562_06045	578.795	-0.0335199	0.151038	-0.22193	0.824368	0.998765	CP016491.1	hypothetical protein
BB562_06050	776.52	-0.12656	0.112619	-1.1238	0.2611	0.998765	CP016491.1	Holliday junction DNA helicase RuvA	Holliday junction helicase complex [GO:0009379]; ATP binding [GO:0005524]; DNA binding [GO:0003677]; four-way junction helicase activity [GO:0009378]; DNA recombination [GO:0006310]; DNA repair [GO:0006281]; SOS response [GO:0009432]
BB562_06055	1631.25	-0.153869	0.102785	-1.49699	0.134396	0.998765	CP016491.1	Holliday junction DNA helicase RuvB	ATP binding [GO:0005524]; DNA binding [GO:0003677]; four-way junction helicase activity [GO:0009378]; DNA recombination [GO:0006310]; DNA repair [GO:0006281]; SOS response [GO:0009432]
BB562_06060	2382.22	-0.103892	0.114993	-0.90347	0.366276	0.998765	CP016491.1	tRNA preQ1(34) S-adenosylmethionine ribosyltransferase-isomerase QueA	cytoplasm [GO:0005737]; isomerase activity [GO:0016853]; transferase activity, transferring glycosyl groups [GO:0016757]; queuosine biosynthetic process [GO:0008616]
BB562_06065	1689.95	-0.0855938	0.104904	-0.815926	0.414543	0.998765	CP016491.1	tRNA guanosine(34) transglycosylase Tgt	metal ion binding [GO:0046872]; queuine tRNA-ribosyltransferase activity [GO:0008479]; queuosine biosynthetic process [GO:0008616]; tRNA-guanine transglycosylation [GO:0101030]
BB562_06070	5877.45	0.116298	0.113187	1.02749	0.30419	0.998765	CP016491.1	preprotein translocase subunit YajC	integral component of membrane [GO:0016021]
BB562_06075	685.785	-0.19115	0.142583	-1.34062	0.180043	0.998765	CP016491.1	DNA polymerase IV	cytoplasm [GO:0005737]; damaged DNA binding [GO:0003684]; DNA-directed DNA polymerase activity [GO:0003887]; magnesium ion binding [GO:0000287]; DNA repair [GO:0006281]; DNA-dependent DNA replication [GO:0006261]
BB562_06080	1578.01	-0.0453396	0.0941452	-0.481592	0.630096	0.998765	CP016491.1	oligoribonuclease	nucleic acid binding [GO:0003676]
BB562_06085	2771.89	-0.166378	0.0957833	-1.73703	0.0823823	0.998765	CP016491.1	DEAD/DEAH box helicase	cytoplasm [GO:0005737]; ATP binding [GO:0005524]; RNA binding [GO:0003723]; RNA helicase activity [GO:0003724]; response to cold [GO:0009409]; RNA catabolic process [GO:0006401]
BB562_06090	2977.7	-0.0526348	0.135124	-0.38953	0.696884	0.998765	CP016491.1	alanine--tRNA ligase	cytoplasm [GO:0005737]; alanine-tRNA ligase activity [GO:0004813]; ATP binding [GO:0005524]; metal ion binding [GO:0046872]; tRNA binding [GO:0000049]; alanyl-tRNA aminoacylation [GO:0006419]
BB562_06095	1177.11	0.139658	0.147217	0.948652	0.342797	0.998765	CP016491.1	hypothetical protein
BB562_06100	1555.25	-0.0436964	0.0991245	-0.440823	0.659341	0.998765	CP016491.1	Holliday junction DNA helicase RuvA	cytoplasm [GO:0005737]; helicase activity [GO:0004386]; nuclease activity [GO:0004518]; rRNA 5'-end processing [GO:0000967]
BB562_06105	1240.29	0.0339713	0.124059	0.273831	0.784214	0.998765	CP016491.1	hypothetical protein
BB562_06110	195.165	-0.0286066	0.171011	-0.167279	0.86715	0.998765	CP016491.1	cell division protein FtsZ	cell division [GO:0051301]
BB562_06115	2071.09	-0.0625233	0.119051	-0.525181	0.599457	0.998765	CP016491.1	endonuclease MutS2	ATP binding [GO:0005524]; ATPase activity [GO:0016887]; endonuclease activity [GO:0004519]; mismatched DNA binding [GO:0030983]; mismatch repair [GO:0006298]; negative regulation of DNA recombination [GO:0045910]
BB562_06120	4485.38	0.0689265	0.107549	0.640886	0.521597	0.998765	CP016491.1	thioredoxin	cell [GO:0005623]; protein disulfide oxidoreductase activity [GO:0015035]; cell redox homeostasis [GO:0045454]; glycerol ether metabolic process [GO:0006662]
BB562_06125	682.996	0.0704875	0.156663	0.449932	0.65276	0.998765	CP016491.1	hypothetical protein (pseudogene)
BB562_06130	547.567	-0.0769659	0.125545	-0.613056	0.53984	0.998765	CP016491.1	glutamate racemase	glutamate racemase activity [GO:0008881]; cell wall organization [GO:0071555]; peptidoglycan biosynthetic process [GO:0009252]; regulation of cell shape [GO:0008360]
BB562_06135	304.414	0.0697957	0.154842	0.450756	0.652165	0.998765	CP016491.1	non-canonical purine NTP pyrophosphatase%2C RdgB/HAM1 family	metal ion binding [GO:0046872]; nucleoside-triphosphatase activity [GO:0017111]; nucleoside-triphosphate diphosphatase activity [GO:0047429]; nucleotide binding [GO:0000166]; nucleotide metabolic process [GO:0009117]; purine nucleoside triphosphate catabolic process [GO:0009146]
BB562_06140	300.973	-0.0409355	0.130681	-0.313247	0.754093	0.998765	CP016491.1	YfcE family phosphodiesterase	hydrolase activity [GO:0016787]; metal ion binding [GO:0046872]
BB562_06145	548.429	0.12892	0.164429	0.78405	0.433011	0.998765	CP016491.1	hypothetical protein
BB562_06150	2589.27	0.165813	0.108856	1.52323	0.127701	0.998765	CP016491.1	2%2C3%2C4%2C5-tetrahydropyridine-2%2C6-dicarboxylate N-acetyltransferase	tetrahydrodipicolinate N-acetyltransferase activity [GO:0047200]; diaminopimelate biosynthetic process [GO:0019877]; lysine biosynthetic process via diaminopimelate [GO:0009089]
BB562_06155	5503.64	0.0441736	0.0862297	0.512279	0.608456	0.998765	CP016491.1	N-acetyldiaminopimelate deacetylase	N-acetyldiaminopimelate deacetylase activity [GO:0050118]; diaminopimelate biosynthetic process [GO:0019877]; lysine biosynthetic process via diaminopimelate [GO:0009089]
BB562_06160	450.296	0.0562079	0.109731	0.512236	0.608486	0.998765	CP016491.1	mechanosensitive ion channel protein MscS	integral component of membrane [GO:0016021]; transmembrane transport [GO:0055085]
BB562_06165	1473.87	0.182829	0.147708	1.23777	0.215801	0.998765	CP016491.1	chemotaxis protein	integral component of membrane [GO:0016021]
BB562_06170	2144.76	0.151401	0.108921	1.39001	0.164524	0.998765	CP016491.1	hypothetical protein
BB562_06175	315.314	0.0971428	0.127686	0.760795	0.44678	0.998765	CP016491.1	MerR family transcriptional regulator	DNA binding [GO:0003677]; regulation of transcription, DNA-templated [GO:0006355]
BB562_06180	43.1838	0.112569	0.374384	0.300678	0.76366	0.998765	CP016491.1	antiholin LrgB	integral component of membrane [GO:0016021]
BB562_06185	18.3103	-0.246181	0.644506	-0.381969	0.702484	0.998765	CP016491.1	hypothetical protein	integral component of membrane [GO:0016021]; plasma membrane [GO:0005886]
BB562_06190	20.8065	-0.00875888	0.386026	-0.0226899	0.981898	0.998765	CP016491.1	DNA-binding response regulator	DNA binding [GO:0003677]; phosphorelay signal transduction system [GO:0000160]
BB562_06195	68.5676	-0.665831	0.312728	-2.12911	0.0332454	0.905774	CP016491.1	sensor protein LytS	integral component of membrane [GO:0016021]; phosphorelay sensor kinase activity [GO:0000155]; cell wall organization [GO:0071555]
BB562_06200	2620.96	-0.0491663	0.0877113	-0.560547	0.575106	0.998765	CP016491.1	dipeptidase	hydrolase activity [GO:0016787]
BB562_06205	4265.41	-0.0795008	0.093652	-0.848896	0.395939	0.998765	CP016491.1	catabolite control protein A	DNA binding [GO:0003677]; regulation of transcription, DNA-templated [GO:0006355]
BB562_06210	265.942	-0.277355	0.139984	-1.98134	0.0475533	0.969191	CP016491.1	hypothetical protein
BB562_06215	67.6179	0.155898	0.229265	0.679992	0.49651	0.998765	CP016491.1	hypothetical protein
BB562_06220	24.5323	-0.14386	0.427939	-0.33617	0.736743	0.998765	CP016491.1	hypothetical protein
BB562_06225	6254.64	0.0301441	0.0883543	0.341173	0.732973	0.998765	CP016491.1	transcriptional regulator	cytoplasm [GO:0005737]; DNA binding [GO:0003677]; regulation of transcription, DNA-templated [GO:0006355]
BB562_06230	1325.59	-0.168558	0.127954	-1.31733	0.187727	0.998765	CP016491.1	ribokinase	cytoplasm [GO:0005737]; ATP binding [GO:0005524]; metal ion binding [GO:0046872]; ribokinase activity [GO:0004747]; D-ribose catabolic process [GO:0019303]
BB562_06235	9.38055	0.0204796	0.535469	0.0382461	0.969491	0.998765	CP016491.1	secretion protein E
BB562_06240	10.9684	-0.519996	0.535294	-0.971422	0.331338	0.998765	CP016491.1	secretion protein F	integral component of membrane [GO:0016021]
BB562_06245	2.24988	-0.658269	1.06992	-0.615248	0.538391	0.998765	CP016491.1	prepilin-type N-terminal cleavage/methylation domain-containing protein	integral component of membrane [GO:0016021]; type II protein secretion system complex [GO:0015627]; establishment of competence for transformation [GO:0030420]; protein secretion by the type II secretion system [GO:0015628]
BB562_06250	4.35454	0.0827108	0.866246	0.095482	0.923932	0.998765	CP016491.1	type II secretion protein	integral component of membrane [GO:0016021]
BB562_06255	1.26658	-0.486569	1.89139	-0.257255	0.796982	0.998765	CP016491.1	histidine kinase	integral component of membrane [GO:0016021]; kinase activity [GO:0016301]
BB562_06260	4.76001	-0.457778	0.952865	-0.480422	0.630927	0.998765	CP016491.1	prepilin-type N-terminal cleavage/methylation domain-containing protein	integral component of membrane [GO:0016021]
BB562_06265	2119.88	-0.00581965	0.123631	-0.0470729	0.962455	0.998765	CP016491.1	DNA methyltransferase	DNA binding [GO:0003677]; N-methyltransferase activity [GO:0008170]; DNA methylation [GO:0006306]
BB562_06270	1549.69	-0.170999	0.108011	-1.58316	0.113386	0.998765	CP016491.1	amino acid permease	integral component of membrane [GO:0016021]; transmembrane transporter activity [GO:0022857]; amino acid transport [GO:0006865]
BB562_06275	219.384	0.0859227	0.163993	0.523941	0.600319	0.998765	CP016491.1	metallophosphatase
BB562_06280	1523.8	-0.141594	0.0993894	-1.42464	0.154261	0.998765	CP016491.1	multifunctional 2'%2C3'-cyclic-nucleotide 2'-phosphodiesterase/5'-nucleotidase/3'-nucleotidase	hydrolase activity, acting on ester bonds [GO:0016788]; metal ion binding [GO:0046872]; nucleotide binding [GO:0000166]; nucleotide catabolic process [GO:0009166]
BB562_06285	563.938	0.0901517	0.136201	0.661901	0.508035	0.998765	CP016491.1	hypothetical protein
BB562_06290	1075.86	-0.0149273	0.0979499	-0.152397	0.878874	0.998765	CP016491.1	HAD family hydrolase	hydrolase activity [GO:0016787]
BB562_06295	1174.64	-0.0175162	0.105737	-0.165659	0.868426	0.998765	CP016491.1	hypothetical protein	integral component of membrane [GO:0016021]
BB562_06300	1658.77	0.0779939	0.16476	0.473379	0.635943	0.998765	CP016491.1	cytochrome O ubiquinol oxidase	integral component of membrane [GO:0016021]
BB562_06305	3666.7	0.223855	0.112259	1.99409	0.0461427	0.969191	CP016491.1	peptidylprolyl isomerase	peptidyl-prolyl cis-trans isomerase activity [GO:0003755]
BB562_06310	297.243	0.117026	0.1241	0.942996	0.345683	0.998765	CP016491.1	general stress protein	nucleic acid binding [GO:0003676]
BB562_06315	193.487	0.108218	0.156247	0.69261	0.488554	0.998765	CP016491.1	hypothetical protein
BB562_06445	40.7454	0.580831	0.319142	1.81998	0.0687626	0.979662	CP016491.1	NUDIX hydrolase	hydrolase activity [GO:0016787]
BB562_06450	2037.4	0.0629602	0.138821	0.453534	0.650164	0.998765	CP016491.1	hypothetical protein
BB562_06455	432.012	-0.0485405	0.116681	-0.416011	0.677402	0.998765	CP016491.1	hypothetical protein
BB562_06465	6136.08	0.208511	0.125988	1.65501	0.0979229	0.998765	CP016491.1	transcriptional regulator Spx	cytoplasm [GO:0005737]; negative regulation of transcription, DNA-templated [GO:0045892]
BB562_06470	6634.23	0.201377	0.121681	1.65497	0.0979316	0.998765	CP016491.1	adaptor protein MecA	protein binding, bridging [GO:0030674]
BB562_06475	23.865	-0.0909446	0.400151	-0.227276	0.82021	0.998765	CP016491.1	competence protein
BB562_06480	1207.62	-0.00229374	0.0933856	-0.024562	0.980404	0.998765	CP016491.1	oligoendopeptidase F	metal ion binding [GO:0046872]; metalloendopeptidase activity [GO:0004222]
BB562_06485	2026.96	0.196329	0.143041	1.37254	0.169897	0.998765	CP016491.1	dithiol-disulfide isomerase	isomerase activity [GO:0016853]
BB562_06490	516.39	0.0913847	0.13952	0.654995	0.512471	0.998765	CP016491.1	GTP pyrophosphokinase	kinase activity [GO:0016301]; guanosine tetraphosphate metabolic process [GO:0015969]
BB562_06495	557.781	-0.14441	0.125052	-1.15479	0.248175	0.998765	CP016491.1	NAD kinase	cytoplasm [GO:0005737]; ATP binding [GO:0005524]; metal ion binding [GO:0046872]; NAD+ kinase activity [GO:0003951]; NAD metabolic process [GO:0019674]; NADP biosynthetic process [GO:0006741]
BB562_06500	649.483	-0.08097	0.126397	-0.640603	0.521781	0.998765	CP016491.1	RNA pseudouridine synthase	pseudouridine synthase activity [GO:0009982]; RNA binding [GO:0003723]; pseudouridine synthesis [GO:0001522]
BB562_06505	794.217	-0.12398	0.107579	-1.15246	0.249133	0.998765	CP016491.1	copper homeostasis protein CutC	cell [GO:0005623]; cytoplasm [GO:0005737]; copper ion binding [GO:0005507]; cellular copper ion homeostasis [GO:0006878]
BB562_06510	1153.15	-0.172964	0.0987035	-1.75236	0.079712	0.998765	CP016491.1	6-phosphogluconolactonase
BB562_06515	354.111	0.122876	0.124915	0.983678	0.325274	0.998765	CP016491.1	PTS glucose transporter subunit IIA	cytoplasm [GO:0005737]; protein-N(PI)-phosphohistidine-sugar phosphotransferase activity [GO:0008982]; phosphoenolpyruvate-dependent sugar phosphotransferase system [GO:0009401]
BB562_06520	1114.96	-0.103694	0.111529	-0.929749	0.352501	0.998765	CP016491.1	AI-2E family transporter	integral component of membrane [GO:0016021]
BB562_06525	213.531	0.0520783	0.188916	0.275668	0.782803	0.998765	CP016491.1	30S ribosomal protein S14	ribosome [GO:0005840]; rRNA binding [GO:0019843]; structural constituent of ribosome [GO:0003735]; translation [GO:0006412]
BB562_06530	670.725	-0.135699	0.113523	-1.19534	0.231954	0.998765	CP016491.1	23S rRNA methyltransferase	metal ion binding [GO:0046872]; methyltransferase activity [GO:0008168]; methylation [GO:0032259]
BB562_06535	861.855	-0.0954176	0.134627	-0.708753	0.478478	0.998765	CP016491.1	branched-chain amino acid transport system II carrier protein	integral component of membrane [GO:0016021]; plasma membrane [GO:0005886]; branched-chain amino acid transmembrane transporter activity [GO:0015658]
BB562_06540	576.852	0.20392	0.153678	1.32693	0.184532	0.998765	CP016491.1	NADH-flavin reductase
BB562_06545	1000.53	0.0113122	0.122049	0.0926862	0.926153	0.998765	CP016491.1	tRNA (uridine(34)/cytosine(34/5-carboxymethylaminomethyluridine(34)-2'-O))-methyltransferase TrmL	cytoplasm [GO:0005737]; RNA binding [GO:0003723]; S-adenosylmethionine-dependent methyltransferase activity [GO:0008757]; tRNA methyltransferase activity [GO:0008175]
BB562_06550	1777.42	0.122846	0.0912953	1.34559	0.178434	0.998765	CP016491.1	cell division protein FtsK	integral component of membrane [GO:0016021]; ATP binding [GO:0005524]; DNA binding [GO:0003677]; cell division [GO:0051301]
BB562_06560	186.374	0.24645	0.196648	1.25325	0.210114	0.998765	CP016491.1	magnesium transporter	integral component of membrane [GO:0016021]; metal ion transmembrane transporter activity [GO:0046873]
BB562_06565	693.772	-0.13034	0.169961	-0.766884	0.443151	0.998765	CP016491.1	hypothetical protein	integral component of membrane [GO:0016021]
BB562_06570	887.403	-0.0428944	0.15547	-0.275901	0.782624	0.998765	CP016491.1	cell division/cell wall cluster transcriptional repressor MraZ	cytoplasm [GO:0005737]; nucleoid [GO:0009295]; DNA binding [GO:0003677]; DNA-binding transcription factor activity [GO:0003700]; cell division [GO:0051301]
BB562_06575	1526	-0.106339	0.114268	-0.930609	0.352056	0.998765	CP016491.1	16S rRNA (cytosine(1402)-N(4))-methyltransferase	cytoplasm [GO:0005737]; rRNA (cytosine-N4-)-methyltransferase activity [GO:0071424]; rRNA base methylation [GO:0070475]
BB562_06580	464.441	0.0423402	0.135959	0.311418	0.755483	0.998765	CP016491.1	cell division protein FtsL	cell division site [GO:0032153]; integral component of plasma membrane [GO:0005887]; FtsZ-dependent cytokinesis [GO:0043093]
BB562_06585	2351.93	-0.0398143	0.0797035	-0.499531	0.617406	0.998765	CP016491.1	penicillin-binding protein	integral component of membrane [GO:0016021]; penicillin binding [GO:0008658]
BB562_06590	1903.13	-0.0747774	0.0937054	-0.798006	0.424867	0.998765	CP016491.1	phospho-N-acetylmuramoyl-pentapeptide-transferase	integral component of membrane [GO:0016021]; plasma membrane [GO:0005886]; phospho-N-acetylmuramoyl-pentapeptide-transferase activity [GO:0008963]; UDP-N-acetylmuramoyl-L-alanyl-D-glutamyl-meso-2,6-diaminopimelyl-D-alanyl-D-alanine:undecaprenyl-phosphate transferase activity [GO:0051992]; cell cycle [GO:0007049]; cell division [GO:0051301]; cell wall organization [GO:0071555]; peptidoglycan biosy…
BB562_06595	1546.93	0.0219892	0.115739	0.189989	0.849317	0.998765	CP016491.1	UDP-N-acetylmuramoyl-L-alanine--D-glutamate ligase	cytoplasm [GO:0005737]; ATP binding [GO:0005524]; UDP-N-acetylmuramoylalanine-D-glutamate ligase activity [GO:0008764]; cell cycle [GO:0007049]; cell division [GO:0051301]; cell wall organization [GO:0071555]; peptidoglycan biosynthetic process [GO:0009252]; regulation of cell shape [GO:0008360]
BB562_06600	835.047	-0.13721	0.122026	-1.12444	0.260828	0.998765	CP016491.1	undecaprenyldiphospho-muramoylpentapeptide beta-N-acetylglucosaminyltransferase	plasma membrane [GO:0005886]; UDP-N-acetyl-D-glucosamine:N-acetylmuramoyl-L-alanyl-D-glutamyl-meso-2,6-diaminopimelyl-D-alanyl-D-alanine-diphosphoundecaprenol 4-beta-N-acetylglucosaminlytransferase activity [GO:0051991]; undecaprenyldiphospho-muramoylpentapeptide beta-N-acetylglucosaminyltransferase activity [GO:0050511]; carbohydrate metabolic process [GO:0005975]; cell cycle [GO:0007049]; cell …
BB562_06605	620.967	-0.0757544	0.130945	-0.578521	0.562912	0.998765	CP016491.1	cell division protein FtsQ	cell division site [GO:0032153]; integral component of plasma membrane [GO:0005887]; FtsZ-dependent cytokinesis [GO:0043093]
BB562_06610	1851.26	0.0209536	0.140472	0.149166	0.881423	0.998765	CP016491.1	cell division protein FtsA	cell division site [GO:0032153]; cytoplasmic side of plasma membrane [GO:0009898]; FtsZ-dependent cytokinesis [GO:0043093]
BB562_06615	2542.59	0.00604722	0.151264	0.0399779	0.968111	0.998765	CP016491.1	cell division protein FtsZ	cell division site [GO:0032153]; cytoplasm [GO:0005737]; GTP binding [GO:0005525]; GTPase activity [GO:0003924]; division septum assembly [GO:0000917]; FtsZ-dependent cytokinesis [GO:0043093]; protein polymerization [GO:0051258]
BB562_06620	635.252	-0.0227621	0.155635	-0.146253	0.883722	0.998765	CP016491.1	cell division protein SepF	cytoplasm [GO:0005737]; division septum assembly [GO:0000917]; FtsZ-dependent cytokinesis [GO:0043093]
BB562_06625	214.993	-0.0485486	0.180018	-0.269687	0.787401	0.998765	CP016491.1	cell division protein	integral component of membrane [GO:0016021]; cell division [GO:0051301]
BB562_06630	1016.02	-0.0158894	0.15375	-0.103346	0.917689	0.998765	CP016491.1	RNA-binding protein	RNA binding [GO:0003723]
BB562_06635	1656.2	0.0473289	0.128474	0.368393	0.71258	0.998765	CP016491.1	cell division protein DivIVA	cytoplasm [GO:0005737]; cell cycle [GO:0007049]; cell division [GO:0051301]
BB562_06640	8432.83	-0.118615	0.098944	-1.19881	0.230602	0.998765	CP016491.1	isoleucine--tRNA ligase	cytoplasm [GO:0005737]; aminoacyl-tRNA editing activity [GO:0002161]; ATP binding [GO:0005524]; isoleucine-tRNA ligase activity [GO:0004822]; tRNA binding [GO:0000049]; zinc ion binding [GO:0008270]; isoleucyl-tRNA aminoacylation [GO:0006428]
BB562_06645	11.3448	-0.192353	0.581271	-0.330917	0.740707	0.998765	CP016491.1	ABC transporter ATP-binding protein	ATP binding [GO:0005524]; ATPase activity [GO:0016887]
BB562_06650	10.4053	-0.244502	0.568111	-0.430376	0.666922	0.998765	CP016491.1	multidrug ABC transporter permease	integral component of membrane [GO:0016021]
BB562_06655	112.541	0.239314	0.212273	1.12739	0.259579	0.998765	CP016491.1	transcriptional regulator	DNA binding [GO:0003677]
BB562_06660	106.881	0.206994	0.248527	0.832885	0.40491	0.998765	CP016491.1	hypothetical protein	integral component of membrane [GO:0016021]
BB562_06665	2709.73	0.0161457	0.136507	0.118277	0.905848	0.998765	CP016491.1	diaminopimelate epimerase	cytoplasm [GO:0005737]; diaminopimelate epimerase activity [GO:0008837]; lysine biosynthetic process via diaminopimelate [GO:0009089]
BB562_06670	523.544	-0.100087	0.140526	-0.71223	0.476323	0.998765	CP016491.1	ADP-ribose pyrophosphatase	hydrolase activity [GO:0016787]
BB562_06675	210.739	-0.0317523	0.187463	-0.169379	0.865498	0.998765	CP016491.1	hypothetical protein	integral component of membrane [GO:0016021]
BB562_06680	856.797	-0.142771	0.111654	-1.2787	0.201003	0.998765	CP016491.1	5'-methylthioadenosine/S-adenosylhomocysteine nucleosidase	adenosylhomocysteine nucleosidase activity [GO:0008782]; methylthioadenosine nucleosidase activity [GO:0008930]; L-methionine salvage from methylthioadenosine [GO:0019509]; nucleoside catabolic process [GO:0009164]
BB562_06685	1369.21	-0.118386	0.0968516	-1.22234	0.221577	0.998765	CP016491.1	cysteine desulfurase NifS	catalytic activity [GO:0003824]
BB562_06690	302.856	-0.28038	0.15994	-1.75303	0.0795971	0.998765	CP016491.1	cysteine desulfurase
BB562_06695	3498.1	-0.0221846	0.108967	-0.203589	0.838675	0.998765	CP016491.1	tRNA 2-thiouridine(34) synthase MnmA	cytoplasm [GO:0005737]; ATP binding [GO:0005524]; sulfurtransferase activity [GO:0016783]; tRNA binding [GO:0000049]; tRNA modification [GO:0006400]
BB562_06700	360.562	-0.152448	0.147792	-1.0315	0.302306	0.998765	CP016491.1	Trk family potassium uptake protein	integral component of membrane [GO:0016021]; cation transmembrane transporter activity [GO:0008324]
BB562_06705	222.927	0.0236391	0.151666	0.155863	0.876141	0.998765	CP016491.1	potassium transporter Trk	cation transmembrane transporter activity [GO:0008324]; potassium ion transport [GO:0006813]
BB562_06710	7.32067	-0.298799	0.586634	-0.509344	0.610511	0.998765	CP016491.1	cell surface protein
BB562_06715	14.4346	0.0218946	0.410758	0.0533029	0.957491	0.998765	CP016491.1	cell surface protein	integral component of membrane [GO:0016021]
BB562_06720	27.9651	-0.289904	0.325294	-0.891204	0.372819	0.998765	CP016491.1	cell surface protein
BB562_06725	398.673	-0.129024	0.122154	-1.05625	0.290855	0.998765	CP016491.1	phosphoglycerate mutase
BB562_06730	297.579	-0.155233	0.128511	-1.20793	0.227073	0.998765	CP016491.1	hypothetical protein
BB562_06735	987.066	-0.210746	0.119597	-1.76213	0.0780473	0.998765	CP016491.1	exodeoxyribonuclease V subunit alpha	5'-3' DNA helicase activity [GO:0043139]; ATP binding [GO:0005524]; DNA binding [GO:0003677]
BB562_06740	1545.22	-0.00950493	0.10461	-0.0908606	0.927603	0.998765	CP016491.1	ribose-phosphate pyrophosphokinase	cytoplasm [GO:0005737]; ATP binding [GO:0005524]; kinase activity [GO:0016301]; magnesium ion binding [GO:0000287]; ribose phosphate diphosphokinase activity [GO:0004749]; 5-phosphoribose 1-diphosphate biosynthetic process [GO:0006015]; nucleoside metabolic process [GO:0009116]; nucleotide biosynthetic process [GO:0009165]; ribonucleoside monophosphate biosynthetic process [GO:0009156]
BB562_06745	9338.84	-0.0789644	0.139293	-0.566895	0.570785	0.998765	CP016491.1	gamma-D-glutamyl-meso-diaminopimelate peptidase
BB562_06750	505.582	0.138493	0.125232	1.10589	0.268774	0.998765	CP016491.1	hypothetical protein
BB562_06755	1075.81	-0.152481	0.100814	-1.51251	0.130405	0.998765	CP016491.1	diacylglycerol kinase	NAD+ kinase activity [GO:0003951]
BB562_06760	5000.19	0.0147194	0.0948802	0.155137	0.876714	0.998765	CP016491.1	ribonuclease J	cytoplasm [GO:0005737]; 5'-3' exoribonuclease activity [GO:0004534]; endoribonuclease activity [GO:0004521]; RNA binding [GO:0003723]; zinc ion binding [GO:0008270]; rRNA processing [GO:0006364]
BB562_06765	280.976	-0.0382285	0.158982	-0.240457	0.809976	0.998765	CP016491.1	hypothetical protein
BB562_06770	645.897	0.236717	0.188539	1.25553	0.209287	0.998765	CP016491.1	hypothetical protein	integral component of membrane [GO:0016021]
BB562_06775	2365.95	-0.173273	0.133531	-1.29763	0.194415	0.998765	CP016491.1	peptide deformylase	metal ion binding [GO:0046872]; peptide deformylase activity [GO:0042586]; translation [GO:0006412]
BB562_06780	462.199	-0.256689	0.298118	-0.861031	0.389221	0.998765	CP016491.1	pyruvate dehydrogenase (acetyl-transferring) E1 component subunit alpha	pyruvate dehydrogenase (acetyl-transferring) activity [GO:0004739]; glycolytic process [GO:0006096]
BB562_06785	266.223	-0.274679	0.280727	-0.978454	0.32785	0.998765	CP016491.1	2-oxoisovalerate dehydrogenase	catalytic activity [GO:0003824]
BB562_06790	312.411	-0.195074	0.250044	-0.780159	0.435297	0.998765	CP016491.1	branched-chain alpha-keto acid dehydrogenase subunit E2	transferase activity, transferring acyl groups [GO:0016746]
BB562_06795	607.897	-0.401522	0.197061	-2.03755	0.0415947	0.969191	CP016491.1	dihydrolipoyl dehydrogenase	cell [GO:0005623]; dihydrolipoyl dehydrogenase activity [GO:0004148]; electron transfer activity [GO:0009055]; flavin adenine dinucleotide binding [GO:0050660]; cell redox homeostasis [GO:0045454]
BB562_06800	548.33	-0.0560382	0.122174	-0.458674	0.646469	0.998765	CP016491.1	lactate dehydrogenase	oxidoreductase activity, acting on the CH-OH group of donors, NAD or NADP as acceptor [GO:0016616]; carbohydrate metabolic process [GO:0005975]
BB562_06805	179.446	-0.166213	0.142564	-1.16588	0.243664	0.998765	CP016491.1	hypothetical protein
BB562_06810	715.482	-0.0688545	0.122246	-0.563246	0.573268	0.998765	CP016491.1	fructose 1%2C6-bisphosphatase	phosphatidylinositol phosphorylation [GO:0046854]
BB562_06815	17909.5	-0.0261827	0.107078	-0.244521	0.806828	0.998765	CP016491.1	GTP-binding protein TypA	GTP binding [GO:0005525]; GTPase activity [GO:0003924]
BB562_06820	2978.86	0.12143	0.10556	1.15034	0.250005	0.998765	CP016491.1	Firmicu-CTERM sorting domain-containing protein (pseudogene)
BB562_06825	160.556	-0.0865536	0.162283	-0.533348	0.593792	0.998765	CP016491.1	exosortase family protein XrtG	integral component of membrane [GO:0016021]
BB562_06830	366.464	-0.224762	0.1464	-1.53527	0.124718	0.998765	CP016491.1	putative glycosyltransferase%2C exosortase G system-associated	integral component of membrane [GO:0016021]; transferase activity [GO:0016740]
BB562_06835	632.52	-0.136321	0.110629	-1.23224	0.21786	0.998765	CP016491.1	hypothetical protein	integral component of membrane [GO:0016021]
BB562_06840	3.70594	-0.90439	0.898943	-1.00606	0.314387	0.998765	CP016491.1	hypothetical protein (pseudogene)
BB562_06845	959.066	0.00677031	0.123028	0.0550308	0.956114	0.998765	CP016491.1	cell division protein FtsW	integral component of membrane [GO:0016021]; cell division [GO:0051301]
BB562_06850	4575.19	-0.0580566	0.0844733	-0.687277	0.491908	0.998765	CP016491.1	pyruvate carboxylase	ATP binding [GO:0005524]; biotin binding [GO:0009374]; metal ion binding [GO:0046872]; pyruvate carboxylase activity [GO:0004736]; gluconeogenesis [GO:0006094]; pyruvate metabolic process [GO:0006090]
BB562_06855	220.01	0.102687	0.15589	0.658714	0.51008	0.998765	CP016491.1	hypothetical protein	cytoplasm [GO:0005737]
BB562_06860	491.768	-0.00899886	0.141817	-0.0634541	0.949405	0.998765	CP016491.1	16S rRNA (guanine(966)-N(2))-methyltransferase RsmD	methyltransferase activity [GO:0008168]; nucleic acid binding [GO:0003676]; rRNA methylation [GO:0031167]
BB562_06865	435.499	-0.175592	0.142045	-1.23617	0.216395	0.998765	CP016491.1	pantetheine-phosphate adenylyltransferase	cytoplasm [GO:0005737]; ATP binding [GO:0005524]; pantetheine-phosphate adenylyltransferase activity [GO:0004595]; coenzyme A biosynthetic process [GO:0015937]
BB562_06870	1112.87	-0.114907	0.113262	-1.01452	0.310335	0.998765	CP016491.1	peptidase	integral component of membrane [GO:0016021]; ATP binding [GO:0005524]; ATP-dependent peptidase activity [GO:0004176]; serine-type endopeptidase activity [GO:0004252]; protein catabolic process [GO:0030163]
BB562_06875	64.7483	-0.132664	0.23453	-0.565656	0.571628	0.998765	CP016491.1	competence protein ComEA	DNA binding [GO:0003677]; DNA repair [GO:0006281]
BB562_06880	372.1	0.00578511	0.187841	0.030798	0.975431	0.998765	CP016491.1	ComE operon protein 2	dCMP deaminase activity [GO:0004132]; nucleic acid binding [GO:0003676]; zinc ion binding [GO:0008270]; pyrimidine nucleotide metabolic process [GO:0006220]
BB562_06885	543.78	-0.259748	0.111169	-2.33651	0.0194646	0.742235	CP016491.1	DNA internalization-related competence protein ComEC/Rec2	integral component of membrane [GO:0016021]; establishment of competence for transformation [GO:0030420]
BB562_06890	489.416	-0.23163	0.149852	-1.54572	0.122172	0.998765	CP016491.1	DNA polymerase III subunit delta	DNA polymerase III complex [GO:0009360]; DNA binding [GO:0003677]; DNA-directed DNA polymerase activity [GO:0003887]; DNA replication [GO:0006260]
BB562_06895	12528.1	-0.261321	0.195619	-1.33587	0.181592	0.998765	CP016491.1	30S ribosomal protein S20	ribosome [GO:0005840]; rRNA binding [GO:0019843]; structural constituent of ribosome [GO:0003735]; translation [GO:0006412]
BB562_06900	9706.84	0.0441418	0.0953928	0.462737	0.643553	0.998765	CP016491.1	30S ribosomal protein S15	ribosome [GO:0005840]; rRNA binding [GO:0019843]; structural constituent of ribosome [GO:0003735]; translation [GO:0006412]
BB562_06905	89.3143	-0.0521098	0.243042	-0.214407	0.83023	0.998765	CP016491.1	MFS transporter	integral component of membrane [GO:0016021]; transmembrane transport [GO:0055085]
BB562_06910	2107.86	0.0303537	0.0965727	0.31431	0.753286	0.998765	CP016491.1	4-hydroxy-tetrahydrodipicolinate synthase	cytoplasm [GO:0005737]; 4-hydroxy-tetrahydrodipicolinate synthase activity [GO:0008840]; diaminopimelate biosynthetic process [GO:0019877]; lysine biosynthetic process via diaminopimelate [GO:0009089]
BB562_06915	7506.52	0.0557962	0.0850383	0.65613	0.511741	0.998765	CP016491.1	RNase J family beta-CASP ribonuclease	cytoplasm [GO:0005737]; 5'-3' exoribonuclease activity [GO:0004534]; endoribonuclease activity [GO:0004521]; RNA binding [GO:0003723]; zinc ion binding [GO:0008270]; rRNA processing [GO:0006364]
BB562_06920	152.673	-0.125267	0.184253	-0.679864	0.496591	0.998765	CP016491.1	hypothetical protein
BB562_06925	118033	0.0756102	0.111775	0.676452	0.498754	0.998765	CP016491.1	translation elongation factor Tu	cytoplasm [GO:0005737]; GTP binding [GO:0005525]; GTPase activity [GO:0003924]; translation elongation factor activity [GO:0003746]
BB562_06930	20627.8	0.330623	0.19367	1.70714	0.0877961	0.998765	CP016491.1	trigger factor	cytoplasm [GO:0005737]; peptidyl-prolyl cis-trans isomerase activity [GO:0003755]; cell cycle [GO:0007049]; cell division [GO:0051301]; protein folding [GO:0006457]; protein transport [GO:0015031]
BB562_06935	4186.54	0.190021	0.123917	1.53346	0.125163	0.998765	CP016491.1	ATP-dependent protease ATP-binding subunit ClpX	ATP binding [GO:0005524]; peptidase activity [GO:0008233]; protein dimerization activity [GO:0046983]; unfolded protein binding [GO:0051082]; zinc ion binding [GO:0008270]; protein folding [GO:0006457]
BB562_06940	908.693	0.0859306	0.0956463	0.89842	0.368962	0.998765	CP016491.1	YihA family ribosome biogenesis GTP-binding protein	GTP binding [GO:0005525]; metal ion binding [GO:0046872]; division septum assembly [GO:0000917]
BB562_06945	477.442	-0.0619836	0.138076	-0.448909	0.653497	0.998765	CP016491.1	nucleotide pyrophosphohydrolase	hydrolase activity [GO:0016787]
BB562_06950	2748.73	0.00311401	0.142413	0.0218661	0.982555	0.998765	CP016491.1	hypothetical protein
BB562_06955	688.07	0.182697	0.160961	1.13504	0.256361	0.998765	CP016491.1	ABC transporter permease	ATP-binding cassette (ABC) transporter complex [GO:0043190]; transmembrane transporter activity [GO:0022857]; nitrogen compound transport [GO:0071705]
BB562_06960	595.131	-0.0472819	0.168356	-0.280844	0.77883	0.998765	CP016491.1	glutamine ABC transporter ATP-binding protein	ATP binding [GO:0005524]; ATPase activity [GO:0016887]; ATPase-coupled amino acid transmembrane transporter activity [GO:0015424]
BB562_06965	888.873	-0.122444	0.127471	-0.960562	0.336772	0.998765	CP016491.1	excinuclease ABC subunit C	cytoplasm [GO:0005737]; excinuclease repair complex [GO:0009380]; DNA binding [GO:0003677]; excinuclease ABC activity [GO:0009381]; nucleotide-excision repair [GO:0006289]; SOS response [GO:0009432]
BB562_06970	41.5597	0.427702	0.370558	1.15421	0.248414	0.998765	CP016491.1	polysaccharide biosynthesis protein	integral component of membrane [GO:0016021]; lipopolysaccharide biosynthetic process [GO:0009103]
BB562_06975	27.1251	-0.0753294	0.391133	-0.192593	0.847278	0.998765	CP016491.1	exopolysaccharide biosynthesis protein	extracellular polysaccharide biosynthetic process [GO:0045226]
BB562_06980	13.3683	0.14545	0.621789	0.233921	0.815046	0.998765	CP016491.1	tyrosine protein phosphatase	manganese ion binding [GO:0030145]; protein tyrosine phosphatase activity [GO:0004725]
BB562_06985	4.5423	0.572342	0.803394	0.712405	0.476214	0.998765	CP016491.1	epimerase	catalytic activity [GO:0003824]; coenzyme binding [GO:0050662]
BB562_06990	2.74116	-0.0793903	1.11601	-0.0711377	0.943288	0.998765	CP016491.1	UDP-phosphate N-acetylgalactosaminyl-1-phosphate transferase	integral component of membrane [GO:0016021]; transferase activity [GO:0016740]
BB562_06995	6.36615	0.407178	0.631038	0.645251	0.518764	0.998765	CP016491.1	glycosyl transferase family 1	transferase activity [GO:0016740]
BB562_07000	5.24457	0.0502235	0.769183	0.0652947	0.947939	0.998765	CP016491.1	glycosyl transferase family 1	transferase activity [GO:0016740]
BB562_07005	9.3782	0.019598	0.548743	0.0357144	0.97151	0.998765	CP016491.1	polysaccharide polymerase	integral component of membrane [GO:0016021]
BB562_07010	11.0772	0.51672	0.503323	1.02662	0.304601	0.998765	CP016491.1	glycosyl transferase family 2	transferase activity [GO:0016740]
BB562_07015	30.7242	0.286144	0.302445	0.946104	0.344096	0.998765	CP016491.1	hypothetical protein	integral component of membrane [GO:0016021]
BB562_07020	160.641	0.144565	0.232137	0.622759	0.533443	0.998765	CP016491.1	metallophosphoesterase	hydrolase activity [GO:0016787]
BB562_07025	7634.88	-0.134328	0.0898465	-1.49508	0.134893	0.998765	CP016491.1	PTS fructose transporter subunit IIC	integral component of membrane [GO:0016021]; plasma membrane [GO:0005886]; carbohydrate:proton symporter activity [GO:0005351]; protein-N(PI)-phosphohistidine-fructose phosphotransferase system transporter activity [GO:0022877]; phosphoenolpyruvate-dependent sugar phosphotransferase system [GO:0009401]
BB562_07030	2908.51	-0.134632	0.0808752	-1.66469	0.0959737	0.998765	CP016491.1	1-phosphofructokinase	1-phosphofructokinase activity [GO:0008662]; ATP binding [GO:0005524]; tagatose-6-phosphate kinase activity [GO:0009024]; D-tagatose 6-phosphate catabolic process [GO:2001059]; lactose metabolic process [GO:0005988]
BB562_07035	1799.12	-0.024451	0.0780696	-0.313196	0.754132	0.998765	CP016491.1	DeoR family transcriptional regulator	DNA binding [GO:0003677]; DNA-binding transcription factor activity [GO:0003700]
BB562_07040	2703.98	-0.0228665	0.0911305	-0.250921	0.801875	0.998765	CP016491.1	GTPase ObgE	cytoplasm [GO:0005737]; GTP binding [GO:0005525]; GTPase activity [GO:0003924]; magnesium ion binding [GO:0000287]; ribosome biogenesis [GO:0042254]
BB562_07045	134.498	0.254822	0.217864	1.16964	0.242147	0.998765	CP016491.1	hypothetical protein
BB562_07050	616.68	-0.217717	0.108464	-2.00727	0.0447214	0.969191	CP016491.1	ribonuclease Z	3'-tRNA processing endoribonuclease activity [GO:0042781]; zinc ion binding [GO:0008270]
BB562_07055	540.615	-0.0509803	0.104967	-0.485677	0.627196	0.998765	CP016491.1	short-chain dehydrogenase
BB562_07060	276.112	-0.119373	0.17536	-0.68073	0.496042	0.998765	CP016491.1	hypothetical protein	integral component of plasma membrane [GO:0005887]
BB562_07065	2892.98	-0.133321	0.106478	-1.2521	0.210533	0.998765	CP016491.1	single-stranded-DNA-specific exonuclease RecJ	5'-3' exonuclease activity [GO:0008409]; nucleic acid binding [GO:0003676]; DNA recombination [GO:0006310]; DNA repair [GO:0006281]
BB562_07070	3499.3	0.024482	0.108062	0.226554	0.82077	0.998765	CP016491.1	adenine phosphoribosyltransferase	cytoplasm [GO:0005737]; adenine phosphoribosyltransferase activity [GO:0003999]; adenine salvage [GO:0006168]; AMP salvage [GO:0044209]; purine ribonucleoside salvage [GO:0006166]
BB562_07075	228.051	0.270547	0.13821	1.9575	0.0502886	0.969191	CP016491.1	transcriptional regulator
BB562_07080	9.66665	-0.335728	0.572934	-0.585981	0.557888	0.998765	CP016491.1	MFS transporter	integral component of membrane [GO:0016021]; transmembrane transport [GO:0055085]
BB562_07085	1060.42	0.0343107	0.135519	0.25318	0.800129	0.998765	CP016491.1	hypothetical protein
BB562_07090	1.15528	1.83363	2.03815	0.899654	0.368304	0.998765	CP016491.1	hypothetical protein	integral component of membrane [GO:0016021]
BB562_07095	25.9131	0.147093	0.336304	0.437381	0.661835	0.998765	CP016491.1	hypothetical protein
BB562_07100	670.06	0.15835	0.136983	1.15598	0.247688	0.998765	CP016491.1	hypothetical protein
BB562_07105	11.6553	0.0029179	0.53331	0.0054713	0.995635	0.998765	CP016491.1	antirepressor
BB562_07110	34.9892	0.719721	0.412417	1.74513	0.0809625	0.998765	CP016491.1	transcriptional regulator	DNA binding [GO:0003677]
BB562_07115	30.3418	0.049156	0.542692	0.0905781	0.927828	0.998765	CP016491.1	hypothetical protein (pseudogene)
BB562_07120	55.319	0.164796	0.40665	0.405253	0.685291	0.998765	CP016491.1	hypothetical protein
BB562_07125	46.894	0.219791	0.352451	0.623608	0.532885	0.998765	CP016491.1	hypothetical protein	DNA binding [GO:0003677]; DNA integration [GO:0015074]; DNA recombination [GO:0006310]
BB562_07175	53.398	0.419545	0.346551	1.21063	0.226037	0.998765	CP016491.1	tagatose-bisphosphate aldolase
BB562_07180	5.27886	0.459367	0.768346	0.597865	0.54993	0.998765	CP016491.1	hypothetical protein
BB562_07250	313.322	0.086254	0.320625	0.269018	0.787916	0.998765	CP016491.1	terminase
BB562_07255	1074.74	0.165081	0.297426	0.555032	0.578873	0.998765	CP016491.1	terminase
BB562_07315	109.838	0.354512	0.612014	0.579256	0.562417	0.998765	CP016491.1	peptidase M23
BB562_07330	144.085	-0.0638624	0.351859	-0.1815	0.855975	0.998765	CP016491.1	hypothetical protein
BB562_07340	75.9023	0.124781	0.211642	0.589586	0.555469	0.998765	CP016491.1	hypothetical protein
BB562_07350	47.1833	-0.249934	0.270887	-0.92265	0.35619	0.998765	CP016491.1	endolysin	lysozyme activity [GO:0003796]; cell wall macromolecule catabolic process [GO:0016998]; peptidoglycan catabolic process [GO:0009253]
BB562_07355	69.1114	0.221847	0.253774	0.874192	0.382014	0.998765	CP016491.1	holin	integral component of membrane [GO:0016021]
BB562_07380	160.757	0.382189	0.17303	2.2088	0.0271887	0.836643	CP016491.1	hypothetical protein
BB562_07385	1512.1	0.041549	0.137001	0.303275	0.76168	0.998765	CP016491.1	glucosyl transferase family 2	integral component of membrane [GO:0016021]; transferase activity [GO:0016740]
BB562_07390	5.85152	0.0659303	0.740865	0.088991	0.929089	0.998765	CP016491.1	hypothetical protein
BB562_07395	119.922	0.131943	0.195869	0.673627	0.500548	0.998765	CP016491.1	hypothetical protein
BB562_07400	569.072	-0.106814	0.131786	-0.810516	0.417644	0.998765	CP016491.1	hydroxymethylglutaryl-CoA synthase	hydroxymethylglutaryl-CoA synthase activity [GO:0004421]; isoprenoid biosynthetic process [GO:0008299]
BB562_07405	253.362	0.105414	0.144956	0.727215	0.467094	0.998765	CP016491.1	hypothetical protein
BB562_07410	4932.09	0.0474199	0.108428	0.437339	0.661866	0.998765	CP016491.1	repressor LexA	DNA binding [GO:0003677]; serine-type endopeptidase activity [GO:0004252]; DNA repair [GO:0006281]; DNA replication [GO:0006260]; negative regulation of transcription, DNA-templated [GO:0045892]; SOS response [GO:0009432]
BB562_07415	917.113	0.0319924	0.0908936	0.351976	0.724856	0.998765	CP016491.1	hypothetical protein	cytoplasm [GO:0005737]
BB562_07420	1622.18	-0.0200231	0.10502	-0.190659	0.848793	0.998765	CP016491.1	hypothetical protein	integral component of membrane [GO:0016021]; plasma membrane [GO:0005886]
BB562_07425	1078.12	0.132982	0.155646	0.854384	0.392892	0.998765	CP016491.1	acyl-phosphate glycerol 3-phosphate acyltransferase	transferase activity, transferring acyl groups [GO:0016746]
BB562_07430	242.125	0.164228	0.145128	1.13161	0.2578	0.998765	CP016491.1	methyltransferase	methyltransferase activity [GO:0008168]; nucleic acid binding [GO:0003676]; methylation [GO:0032259]
BB562_07435	54.6505	-0.145048	0.253055	-0.573188	0.566517	0.998765	CP016491.1	hypothetical protein
BB562_07440	38692.6	0.198893	0.135611	1.46665	0.142472	0.998765	CP016491.1	lactate dehydrogenase	NAD binding [GO:0051287]; oxidoreductase activity, acting on the CH-OH group of donors, NAD or NADP as acceptor [GO:0016616]
BB562_07445	122.846	0.372436	0.296399	1.25654	0.208922	0.998765	CP016491.1	hypothetical protein	integral component of membrane [GO:0016021]
BB562_07450	2273.7	-0.0809772	0.122088	-0.663271	0.507157	0.998765	CP016491.1	HAD family hydrolase	hydrolase activity [GO:0016787]
BB562_07455	32146.1	0.15097	0.0970436	1.55569	0.119782	0.998765	CP016491.1	30S ribosomal protein S2	small ribosomal subunit [GO:0015935]; structural constituent of ribosome [GO:0003735]; translation [GO:0006412]
BB562_07460	11855.5	0.128688	0.109735	1.17272	0.24091	0.998765	CP016491.1	translation elongation factor Ts	cytoplasm [GO:0005737]; translation elongation factor activity [GO:0003746]
BB562_07470	2804.75	-0.068503	0.101006	-0.678209	0.497639	0.998765	CP016491.1	UMP kinase	cytoplasm [GO:0005737]; ATP binding [GO:0005524]; UMP kinase activity [GO:0033862]; 'de novo' CTP biosynthetic process [GO:0044210]
BB562_07475	2290.83	-0.140667	0.108467	-1.29686	0.194679	0.998765	CP016491.1	ribosome recycling factor	cytoplasm [GO:0005737]; translational termination [GO:0006415]
BB562_07480	650.399	0.0762642	0.115344	0.661192	0.508489	0.998765	CP016491.1	isoprenyl transferase	magnesium ion binding [GO:0000287]; prenyltransferase activity [GO:0004659]
BB562_07485	557.358	0.0768123	0.12121	0.633715	0.526267	0.998765	CP016491.1	CDP-diglyceride synthetase	integral component of membrane [GO:0016021]; phosphatidate cytidylyltransferase activity [GO:0004605]; CDP-diacylglycerol biosynthetic process [GO:0016024]
BB562_07490	1342.29	-0.0668638	0.0915278	-0.73053	0.465066	0.998765	CP016491.1	RIP metalloprotease RseP	integral component of membrane [GO:0016021]; plasma membrane [GO:0005886]; metal ion binding [GO:0046872]; metalloendopeptidase activity [GO:0004222]
BB562_07495	4882.2	-0.0664662	0.100624	-0.66054	0.508907	0.998765	CP016491.1	proline--tRNA ligase	cytoplasm [GO:0005737]; aminoacyl-tRNA editing activity [GO:0002161]; ATP binding [GO:0005524]; proline-tRNA ligase activity [GO:0004827]; prolyl-tRNA aminoacylation [GO:0006433]
BB562_07500	2054.13	-0.0791341	0.108776	-0.727495	0.466923	0.998765	CP016491.1	PolC-type DNA polymerase III	cytoplasm [GO:0005737]; 3'-5' exonuclease activity [GO:0008408]; DNA binding [GO:0003677]; DNA-directed DNA polymerase activity [GO:0003887]; DNA-dependent DNA replication [GO:0006261]
BB562_07505	431.966	-0.081493	0.121191	-0.672437	0.501306	0.998765	CP016491.1	ribosome maturation factor RimP	cytoplasm [GO:0005737]; ribosomal small subunit biogenesis [GO:0042274]
BB562_07510	1676.09	-0.138989	0.112923	-1.23083	0.218387	0.998765	CP016491.1	transcription termination/antitermination protein NusA	cytoplasm [GO:0005737]; DNA-binding transcription factor activity [GO:0003700]; RNA binding [GO:0003723]; DNA-templated transcription, termination [GO:0006353]; transcription antitermination [GO:0031564]
BB562_07515	357.38	-0.281538	0.142223	-1.97956	0.0477535	0.969191	CP016491.1	DNA-binding protein	DNA binding [GO:0003677]
BB562_07520	319.743	-0.130815	0.167398	-0.781459	0.434533	0.998765	CP016491.1	hypothetical protein	RNA binding [GO:0003723]
BB562_07525	7269.28	-0.0660558	0.12042	-0.548546	0.583317	0.998765	CP016491.1	translation initiation factor IF-2	cytoplasm [GO:0005737]; GTP binding [GO:0005525]; GTPase activity [GO:0003924]; translation initiation factor activity [GO:0003743]
BB562_07530	823.662	-0.0265635	0.133908	-0.19837	0.842755	0.998765	CP016491.1	ribosome-binding factor A	cytoplasm [GO:0005737]; maturation of SSU-rRNA [GO:0030490]
BB562_07535	244.557	0.371887	0.242776	1.53181	0.125569	0.998765	CP016491.1	MFS transporter	integral component of membrane [GO:0016021]; transmembrane transporter activity [GO:0022857]; chorismate metabolic process [GO:0046417]
BB562_07540	146.853	0.302175	0.234928	1.28625	0.198357	0.998765	CP016491.1	chorismate synthase	chorismate synthase activity [GO:0004107]; aromatic amino acid family biosynthetic process [GO:0009073]; chorismate biosynthetic process [GO:0009423]
BB562_07545	34.2279	-0.17944	0.384921	-0.466174	0.641091	0.998765	CP016491.1	amino acid biosynthesis protein
BB562_07550	101.483	0.252552	0.286027	0.882965	0.377255	0.998765	CP016491.1	3-phosphoshikimate 1-carboxyvinyltransferase	cytoplasm [GO:0005737]; 3-phosphoshikimate 1-carboxyvinyltransferase activity [GO:0003866]; aromatic amino acid family biosynthetic process [GO:0009073]; chorismate biosynthetic process [GO:0009423]
BB562_07555	57.0862	-0.0331644	0.322764	-0.102751	0.91816	0.998765	CP016491.1	prephenate dehydrogenase	prephenate dehydrogenase (NAD+) activity [GO:0008977]; prephenate dehydrogenase (NADP+) activity [GO:0004665]; tyrosine biosynthetic process [GO:0006571]
BB562_07560	15.5081	0.160774	0.464643	0.346017	0.72933	0.998765	CP016491.1	shikimate kinase	cytoplasm [GO:0005737]; ATP binding [GO:0005524]; magnesium ion binding [GO:0000287]; shikimate kinase activity [GO:0004765]; aromatic amino acid family biosynthetic process [GO:0009073]; chorismate biosynthetic process [GO:0009423]
BB562_07565	652.32	-0.102812	0.115475	-0.890336	0.373286	0.998765	CP016491.1	tRNA pseudouridine(55) synthase TruB	RNA binding [GO:0003723]; tRNA pseudouridine synthase activity [GO:0106029]; tRNA pseudouridine synthesis [GO:0031119]
BB562_07570	949.7	-0.0209567	0.108077	-0.193905	0.846251	0.998765	CP016491.1	riboflavin biosynthesis protein RibF	ATP binding [GO:0005524]; FMN adenylyltransferase activity [GO:0003919]; riboflavin kinase activity [GO:0008531]; FAD biosynthetic process [GO:0006747]; FMN biosynthetic process [GO:0009398]; riboflavin biosynthetic process [GO:0009231]
BB562_07575	878.281	-0.063164	0.0922721	-0.684541	0.493634	0.998765	CP016491.1	alpha-acetolactate decarboxylase	acetolactate decarboxylase activity [GO:0047605]; acetoin biosynthetic process [GO:0045151]
BB562_07580	2330.94	0.062481	0.176803	0.353394	0.723793	0.998765	CP016491.1	heat-inducible transcriptional repressor HrcA	DNA binding [GO:0003677]; negative regulation of transcription, DNA-templated [GO:0045892]
BB562_07585	1077.17	-0.0328497	0.183649	-0.178872	0.858038	0.998765	CP016491.1	nucleotide exchange factor GrpE	cytoplasm [GO:0005737]; adenyl-nucleotide exchange factor activity [GO:0000774]; chaperone binding [GO:0051087]; protein homodimerization activity [GO:0042803]; protein folding [GO:0006457]
BB562_07590	8584.22	0.0624433	0.201646	0.309668	0.756813	0.998765	CP016491.1	molecular chaperone DnaK	ATP binding [GO:0005524]; unfolded protein binding [GO:0051082]; protein folding [GO:0006457]
BB562_07595	4465.12	0.00860981	0.0945277	0.0910824	0.927427	0.998765	CP016491.1	molecular chaperone DnaJ	cytoplasm [GO:0005737]; ATP binding [GO:0005524]; heat shock protein binding [GO:0031072]; unfolded protein binding [GO:0051082]; zinc ion binding [GO:0008270]; DNA replication [GO:0006260]; protein folding [GO:0006457]; response to heat [GO:0009408]
BB562_07605	4021.98	0.148665	0.136638	1.08802	0.276586	0.998765	CP016491.1	peptidase S12	integral component of membrane [GO:0016021]
BB562_07610	199.445	0.14857	0.201037	0.739016	0.459897	0.998765	CP016491.1	cytochrome C554	integral component of membrane [GO:0016021]
BB562_07615	4608.94	0.119391	0.116995	1.02048	0.307501	0.998765	CP016491.1	D-alanine--poly(phosphoribitol) ligase subunit 1	cytoplasm [GO:0005737]; ATP binding [GO:0005524]; D-alanine [D-alanyl carrier protein] ligase activity [GO:0047473]; lipoteichoic acid biosynthetic process [GO:0070395]
BB562_07620	3536.72	0.101059	0.10318	0.979445	0.32736	0.998765	CP016491.1	D-alanyl-lipoteichoic acid biosynthesis protein DltB	integral component of membrane [GO:0016021]; plasma membrane [GO:0005886]; lipoteichoic acid biosynthetic process [GO:0070395]
BB562_07625	655.428	0.204834	0.125466	1.63259	0.102555	0.998765	CP016491.1	D-alanine--poly(phosphoribitol) ligase subunit 2	cytoplasm [GO:0005737]; D-alanyl carrier activity [GO:0036370]; ligase activity [GO:0016874]; cell wall organization [GO:0071555]; lipoteichoic acid biosynthetic process [GO:0070395]
BB562_07630	5227.43	0.105622	0.0842216	1.2541	0.209805	0.998765	CP016491.1	D-alanyl-lipoteichoic acid biosynthesis protein DltD	integral component of membrane [GO:0016021]; plasma membrane [GO:0005886]; lipoteichoic acid biosynthetic process [GO:0070395]
BB562_07635	1998.44	-0.0911147	0.0951427	-0.957664	0.338232	0.998765	CP016491.1	elongation factor 4	plasma membrane [GO:0005886]; GTP binding [GO:0005525]; GTPase activity [GO:0003924]; ribosome binding [GO:0043022]; translation elongation factor activity [GO:0003746]; positive regulation of translation [GO:0045727]
BB562_07650	793.889	0.194267	0.125291	1.55053	0.121014	0.998765	CP016491.1	hypothetical protein
BB562_07655	1309.69	0.0740348	0.131168	0.564426	0.572464	0.998765	CP016491.1	hypothetical protein
BB562_07660	114.31	-0.290836	0.180489	-1.61138	0.107097	0.998765	CP016491.1	3-methyladenine DNA glycosylase	alkylbase DNA N-glycosylase activity [GO:0003905]; DNA binding [GO:0003677]; base-excision repair [GO:0006284]
BB562_07665	512.607	-0.151622	0.138021	-1.09854	0.271968	0.998765	CP016491.1	ribosomal protein L11 methyltransferase	cytoplasm [GO:0005737]; ribosome [GO:0005840]; protein methyltransferase activity [GO:0008276]
BB562_07670	338.677	-0.270806	0.142526	-1.90005	0.0574263	0.969191	CP016491.1	16S rRNA (uracil(1498)-N(3))-methyltransferase	cytoplasm [GO:0005737]; methyltransferase activity [GO:0008168]; methylation [GO:0032259]; rRNA processing [GO:0006364]
BB562_07675	953.007	-0.214948	0.136697	-1.57244	0.115849	0.998765	CP016491.1	hypothetical protein	integral component of membrane [GO:0016021]
BB562_07680	1673.05	0.0351083	0.087683	0.400401	0.688861	0.998765	CP016491.1	GTP pyrophosphokinase	hydrolase activity [GO:0016787]; kinase activity [GO:0016301]; guanosine tetraphosphate metabolic process [GO:0015969]
BB562_07685	331.287	-0.064598	0.125456	-0.514905	0.606619	0.998765	CP016491.1	D-tyrosyl-tRNA(Tyr) deacylase	cytoplasm [GO:0005737]; D-aminoacyl-tRNA deacylase activity [GO:0051499]; Gly-tRNA(Ala) hydrolase activity [GO:0106026]; Ser(Gly)-tRNA(Ala) hydrolase activity [GO:0043908]; tRNA binding [GO:0000049]; D-amino acid catabolic process [GO:0019478]
BB562_07690	139.92	-0.117498	0.189732	-0.619281	0.535731	0.998765	CP016491.1	phosphohydrolase	hydrolase activity [GO:0016787]
BB562_07695	70.3807	-0.0979771	0.228419	-0.428936	0.66797	0.998765	CP016491.1	aminoglycoside phosphotransferase	kinase activity [GO:0016301]
BB562_07700	944.509	0.0830115	0.0980588	0.846548	0.397247	0.998765	CP016491.1	N-acetylmuramoyl-L-alanine amidase	extracellular region [GO:0005576]; integral component of membrane [GO:0016021]; N-acetylmuramoyl-L-alanine amidase activity [GO:0008745]; cell wall organization [GO:0071555]; peptidoglycan catabolic process [GO:0009253]
BB562_07705	1566.79	-0.0634868	0.116137	-0.546652	0.584618	0.998765	CP016491.1	histidine--tRNA ligase	cytoplasm [GO:0005737]; ATP binding [GO:0005524]; histidine-tRNA ligase activity [GO:0004821]; histidyl-tRNA aminoacylation [GO:0006427]
BB562_07710	4016.89	-0.0452531	0.0938001	-0.482442	0.629492	0.998765	CP016491.1	aspartate--tRNA ligase	cytoplasm [GO:0005737]; aspartate-tRNA ligase activity [GO:0004815]; ATP binding [GO:0005524]; nucleic acid binding [GO:0003676]; aspartyl-tRNA aminoacylation [GO:0006422]
BB562_07715	144.973	0.0477643	0.167745	0.284744	0.77584	0.998765	CP016491.1	peptide-methionine (S)-S-oxide reductase	peptide-methionine (S)-S-oxide reductase activity [GO:0008113]; cellular protein modification process [GO:0006464]
BB562_07720	268.499	0.0512706	0.169706	0.302115	0.762565	0.998765	CP016491.1	hypothetical protein	integral component of membrane [GO:0016021]
BB562_07725	250.428	0.0833506	0.172712	0.4826	0.62938	0.998765	CP016491.1	glycosyl transferase	membrane [GO:0016020]; CDP-glycerol glycerophosphotransferase activity [GO:0047355]
BB562_07730	701.867	0.0857724	0.119067	0.720373	0.471295	0.998765	CP016491.1	deoxyribonuclease IV	deoxyribonuclease IV (phage-T4-induced) activity [GO:0008833]; DNA binding [GO:0003677]; zinc ion binding [GO:0008270]; DNA repair [GO:0006281]
BB562_07735	29.8775	-0.251902	0.344774	-0.730629	0.465006	0.998765	CP016491.1	short-chain dehydrogenase
BB562_07740	302.244	0.00249257	0.138121	0.0180463	0.985602	0.998765	CP016491.1	phosphoenolpyruvate synthase regulatory protein	ADP binding [GO:0043531]; ATP binding [GO:0005524]; phosphotransferase activity, phosphate group as acceptor [GO:0016776]; protein serine/threonine kinase activity [GO:0004674]; protein dephosphorylation [GO:0006470]
BB562_07745	8598.13	0.164512	0.138108	1.19119	0.233581	0.998765	CP016491.1	30S ribosomal protein S21	ribosome [GO:0005840]; structural constituent of ribosome [GO:0003735]; translation [GO:0006412]
BB562_07750	21375.6	0.115248	0.141272	0.815789	0.414621	0.998765	CP016491.1	hypothetical protein	carbon-nitrogen ligase activity, with glutamine as amido-N-donor [GO:0016884]
BB562_07755	929.162	0.0209076	0.13622	0.153485	0.878016	0.998765	CP016491.1	phosphate starvation-inducible protein PhoH	ATP binding [GO:0005524]
BB562_07760	440.233	0.0405064	0.14129	0.286689	0.77435	0.998765	CP016491.1	rRNA maturation RNase YbeY	cytoplasm [GO:0005737]; endoribonuclease activity [GO:0004521]; metalloendopeptidase activity [GO:0004222]; zinc ion binding [GO:0008270]; rRNA processing [GO:0006364]
BB562_07765	201.408	-0.0458771	0.155702	-0.294646	0.768264	0.998765	CP016491.1	UDP kinase	integral component of membrane [GO:0016021]; kinase activity [GO:0016301]; phospholipid biosynthetic process [GO:0008654]
BB562_07770	1317.28	0.0799968	0.107508	0.7441	0.456816	0.998765	CP016491.1	GTPase Era	cytoplasm [GO:0005737]; plasma membrane [GO:0005886]; GTP binding [GO:0005525]; GTPase activity [GO:0003924]; small ribosomal subunit rRNA binding [GO:0070181]; ribosomal small subunit biogenesis [GO:0042274]
BB562_07775	745.329	-0.0208662	0.111543	-0.187069	0.851606	0.998765	CP016491.1	DNA repair protein RecO	DNA recombination [GO:0006310]; DNA repair [GO:0006281]
BB562_07780	584.256	0.145717	0.157664	0.924228	0.355368	0.998765	CP016491.1	glycine--tRNA ligase subunit alpha	cytoplasm [GO:0005737]; ATP binding [GO:0005524]; glycine-tRNA ligase activity [GO:0004820]; glycyl-tRNA aminoacylation [GO:0006426]
BB562_07785	2232.11	0.000422752	0.134518	0.00314272	0.997492	0.998765	CP016491.1	glycine--tRNA ligase subunit beta	cytoplasm [GO:0005737]; ATP binding [GO:0005524]; glycine-tRNA ligase activity [GO:0004820]; glycyl-tRNA aminoacylation [GO:0006426]
BB562_07790	2699	-0.165066	0.0893328	-1.84776	0.0646369	0.976098	CP016491.1	DNA primase	primosome complex [GO:1990077]; DNA binding [GO:0003677]; DNA primase activity [GO:0003896]; zinc ion binding [GO:0008270]
BB562_07795	5732.91	0.00732355	0.0870602	0.0841205	0.932961	0.998765	CP016491.1	RNA polymerase sigma factor RpoD	cytoplasm [GO:0005737]; DNA binding [GO:0003677]; DNA-binding transcription factor activity [GO:0003700]; sigma factor activity [GO:0016987]; transcription initiation from bacterial-type RNA polymerase promoter [GO:0001123]
BB562_07820	11.2604	-0.11665	0.733109	-0.159117	0.873577	0.998765	CP016491.1	hypothetical protein	integral component of membrane [GO:0016021]
BB562_07825	15.4779	0.460451	0.473082	0.973301	0.330404	0.998765	CP016491.1	MarR family transcriptional regulator	DNA-binding transcription factor activity [GO:0003700]
BB562_07830	2.00198	-2.21456	1.35946	-1.629	0.103312	0.998765	CP016491.1	multidrug ABC transporter ATP-binding protein	ATP binding [GO:0005524]; ATPase activity [GO:0016887]
BB562_07835	4.21562	0.0831045	0.78214	0.106253	0.915382	0.998765	CP016491.1	multidrug ABC transporter permease	integral component of membrane [GO:0016021]
BB562_07840	37.921	-0.4904	0.365802	-1.34061	0.180046	0.998765	CP016491.1	two-component sensor histidine kinase	integral component of membrane [GO:0016021]; phosphorelay sensor kinase activity [GO:0000155]; protein dimerization activity [GO:0046983]
BB562_07845	19.206	-0.287179	0.420059	-0.683662	0.494188	0.998765	CP016491.1	DNA-binding response regulator	DNA binding [GO:0003677]; phosphorelay signal transduction system [GO:0000160]; regulation of transcription, DNA-templated [GO:0006355]
BB562_07850	992.615	-0.146538	0.124519	-1.17683	0.239262	0.998765	CP016491.1	NADH oxidase (pseudogene)
BB562_07855	824.3	-0.0790521	0.159005	-0.497168	0.61907	0.998765	CP016491.1	NADPH:quinone reductase	oxidoreductase activity [GO:0016491]; zinc ion binding [GO:0008270]
BB562_07860	171	0.228986	0.263801	0.868025	0.385381	0.998765	CP016491.1	LysR family transcriptional regulator	DNA binding [GO:0003677]; DNA-binding transcription factor activity [GO:0003700]
BB562_07865	6.60714	-0.65658	0.773921	-0.848381	0.396226	0.998765	CP016491.1	hypothetical protein
BB562_07870	8.80032	0.0684297	0.594646	0.115076	0.908385	0.998765	CP016491.1	NAD-dependent dehydratase
BB562_07875	128.917	-0.127091	0.250213	-0.507932	0.611501	0.998765	CP016491.1	alpha/beta hydrolase	hydrolase activity [GO:0016787]
BB562_07880	36.0194	0.315158	0.406945	0.774448	0.438666	0.998765	CP016491.1	hypothetical protein
BB562_07885	292.678	-0.0501456	0.186415	-0.269	0.787929	0.998765	CP016491.1	ArsR family transcriptional regulator
BB562_07890	45.2969	-0.424004	0.395291	-1.07264	0.283434	0.998765	CP016491.1	transcriptional regulator	carbohydrate derivative binding [GO:0097367]; DNA binding [GO:0003677]; DNA-binding transcription factor activity [GO:0003700]; carbohydrate derivative metabolic process [GO:1901135]
BB562_07895	24.0634	0.0755559	0.367064	0.205838	0.836917	0.998765	CP016491.1	maltose acetyltransferase	acetyltransferase activity [GO:0016407]
BB562_07900	30.5064	0.0855175	0.357688	0.239084	0.81104	0.998765	CP016491.1	phosphohydrolase	hydrolase activity [GO:0016787]
BB562_07905	8.11777	-0.156808	0.757537	-0.206998	0.836012	0.998765	CP016491.1	hypothetical protein
BB562_07910	7.83076	-0.414205	0.676545	-0.612236	0.540382	0.998765	CP016491.1	hypothetical protein (pseudogene)
BB562_07915	15.341	-0.276918	0.447471	-0.618851	0.536015	0.998765	CP016491.1	hypothetical protein	hydrolase activity [GO:0016787]
BB562_07920	140.151	-0.0154877	0.182487	-0.0848697	0.932365	0.998765	CP016491.1	oxidoreductase
BB562_07925	124.213	-0.0306714	0.199986	-0.153368	0.878108	0.998765	CP016491.1	tannase
BB562_07930	57.1188	-0.193296	0.24242	-0.797361	0.425241	0.998765	CP016491.1	MarR family transcriptional regulator	DNA-binding transcription factor activity [GO:0003700]
BB562_07935	256.321	-0.0806268	0.145078	-0.555748	0.578383	0.998765	CP016491.1	MFS transporter	integral component of membrane [GO:0016021]; transmembrane transport [GO:0055085]
BB562_07940	46.0909	0.154779	0.266467	0.580857	0.561337	0.998765	CP016491.1	MarR family transcriptional regulator
BB562_07945	8.07835	0.933661	0.638975	1.46119	0.143965	0.998765	CP016491.1	proline/glycine betaine ABC transporter ATP-binding protein	ATP binding [GO:0005524]; ATPase activity [GO:0016887]
BB562_07950	55.0634	-0.165538	0.24172	-0.684833	0.493449	0.998765	CP016491.1	glycine/betaine ABC transporter permease	ATP-binding cassette (ABC) transporter complex [GO:0043190]; transmembrane transporter activity [GO:0022857]
BB562_07955	86.6772	-0.0294353	0.190793	-0.154279	0.87739	0.998765	CP016491.1	quinone oxidoreductase	oxidoreductase activity [GO:0016491]
BB562_07960	6.46065	0.243177	0.738188	0.329424	0.741835	0.998765	CP016491.1	oxidoreductase	oxidoreductase activity [GO:0016491]
BB562_07965	4.22764	-0.296525	0.834827	-0.355193	0.722445	0.998765	CP016491.1	hypothetical protein	extracellular matrix [GO:0031012]; metalloendopeptidase activity [GO:0004222]; zinc ion binding [GO:0008270]
BB562_07970	5.64982	-0.422575	0.751474	-0.562327	0.573893	0.998765	CP016491.1	hypothetical protein	integral component of membrane [GO:0016021]
BB562_07975	633.714	-0.00223797	0.146409	-0.0152857	0.987804	0.998765	CP016491.1	hypothetical protein	integral component of membrane [GO:0016021]
BB562_07980	149.67	-0.128013	0.196546	-0.651312	0.514845	0.998765	CP016491.1	LysR family transcriptional regulator (pseudogene)
BB562_07985	15.0818	0.172103	0.431323	0.399011	0.689885	0.998765	CP016491.1	acyl transferase	transferase activity [GO:0016740]
BB562_07990	31.3966	0.0278337	0.329287	0.0845272	0.932637	0.998765	CP016491.1	malonate decarboxylase subunit alpha	transferase activity [GO:0016740]
BB562_07995	3.71082	0.0411565	0.859319	0.0478944	0.9618	0.998765	CP016491.1	malonate decarboxylase acyl carrier protein	cytoplasm [GO:0005737]
BB562_08000	36.0228	0.138146	0.30888	0.447249	0.654696	0.998765	CP016491.1	biotin-independent malonate decarboxylase subunit beta	carboxy-lyase activity [GO:0016831]; cellular carbohydrate metabolic process [GO:0044262]
BB562_08005	10.7839	-1.2028	0.550093	-2.18654	0.0287764	0.845837	CP016491.1	malonate decarboxylase holo-[acyl-carrier-protein] synthase	nucleotidyltransferase activity [GO:0016779]
BB562_08010	15.779	-0.492778	0.440317	-1.11914	0.263079	0.998765	CP016491.1	filamentation induced by cAMP protein fic
BB562_08015	463.008	-0.425312	0.297437	-1.42992	0.152739	0.998765	CP016491.1	phosphoenolpyruvate synthase	ATP binding [GO:0005524]; metal ion binding [GO:0046872]; pyruvate, water dikinase activity [GO:0008986]; gluconeogenesis [GO:0006094]; pyruvate metabolic process [GO:0006090]
BB562_08020	21.9658	-0.0164929	0.46883	-0.0351789	0.971937	0.998765	CP016491.1	hypothetical protein	cell wall [GO:0005618]; extracellular region [GO:0005576]
BB562_08025	269.633	0.105778	0.1548	0.68332	0.494404	0.998765	CP016491.1	MarR family transcriptional regulator	DNA-binding transcription factor activity [GO:0003700]
BB562_08030	11.1132	-0.149215	0.512911	-0.290917	0.771115	0.998765	CP016491.1	ABC transporter ATP-binding protein	ATP binding [GO:0005524]; ATPase activity [GO:0016887]; daunorubicin transport [GO:0043215]; doxorubicin transport [GO:1900753]
BB562_08035	12.3313	0.262897	0.513464	0.512007	0.608646	0.998765	CP016491.1	GntR family transcriptional regulator	ATP-binding cassette (ABC) transporter complex [GO:0043190]; transmembrane transport [GO:0055085]
BB562_08040	59.2593	0.043997	0.224065	0.196358	0.84433	0.998765	CP016491.1	hypothetical protein
BB562_08045	1545.3	-0.0208003	0.217792	-0.0955056	0.923913	0.998765	CP016491.1	hypothetical protein	integral component of membrane [GO:0016021]
BB562_08050	337.862	-0.0247836	0.126502	-0.195915	0.844677	0.998765	CP016491.1	SAM-dependent methyltransferase	tRNA (adenine-N1-)-methyltransferase activity [GO:0016429]
BB562_08055	608.615	-0.163509	0.111354	-1.46837	0.142004	0.998765	CP016491.1	Nif3-like dinuclear metal center hexameric protein	metal ion binding [GO:0046872]
BB562_08060	1152.27	-0.109722	0.0991277	-1.10687	0.268349	0.998765	CP016491.1	peptidase T	cytoplasm [GO:0005737]; metallopeptidase activity [GO:0008237]; tripeptide aminopeptidase activity [GO:0045148]; zinc ion binding [GO:0008270]; peptide catabolic process [GO:0043171]
BB562_08065	1553.96	-0.085355	0.088161	-0.968172	0.332959	0.998765	CP016491.1	ATP-dependent chaperone ClpB	cytoplasm [GO:0005737]; ATP binding [GO:0005524]; protein metabolic process [GO:0019538]; protein refolding [GO:0042026]; response to heat [GO:0009408]
BB562_08070	1582.51	0.0669628	0.149804	0.447004	0.654872	0.998765	CP016491.1	hypothetical protein	integral component of membrane [GO:0016021]
BB562_08075	1015.28	0.0326778	0.0926369	0.352751	0.724275	0.998765	CP016491.1	DNA polymerase III subunit alpha	cytoplasm [GO:0005737]; 3'-5' exonuclease activity [GO:0008408]; DNA-directed DNA polymerase activity [GO:0003887]; DNA replication [GO:0006260]
BB562_08080	15573.2	-0.0607811	0.0793514	-0.765974	0.443692	0.998765	CP016491.1	6-phosphofructokinase	cytoplasm [GO:0005737]; 6-phosphofructokinase activity [GO:0003872]; ATP binding [GO:0005524]; metal ion binding [GO:0046872]; fructose 6-phosphate metabolic process [GO:0006002]
BB562_08085	61629.9	-0.00253103	0.124642	-0.0203063	0.983799	0.998765	CP016491.1	pyruvate kinase	kinase activity [GO:0016301]; magnesium ion binding [GO:0000287]; potassium ion binding [GO:0030955]; pyruvate kinase activity [GO:0004743]
BB562_08090	445.076	-0.0261018	0.115402	-0.226181	0.821061	0.998765	CP016491.1	hypothetical protein	integral component of plasma membrane [GO:0005887]
BB562_08095	1342.18	-0.00734642	0.0954234	-0.0769876	0.938633	0.998765	CP016491.1	DNA-binding protein	DNA binding [GO:0003677]
BB562_08100	214.596	-0.239951	0.151603	-1.58276	0.113476	0.998765	CP016491.1	site-specific tyrosine recombinase XerD	cytoplasm [GO:0005737]; DNA binding [GO:0003677]; tyrosine-based site-specific recombinase activity [GO:0009037]; cell cycle [GO:0007049]; cell division [GO:0051301]; chromosome segregation [GO:0007059]; transposition, DNA-mediated [GO:0006313]
BB562_08105	110.183	-0.218059	0.189782	-1.149	0.250557	0.998765	CP016491.1	RibT protein	transferase activity [GO:0016740]
BB562_08110	244.726	-0.0813614	0.142686	-0.570212	0.568534	0.998765	CP016491.1	segregation and condensation protein A	cytoplasm [GO:0005737]; cell cycle [GO:0007049]; cell division [GO:0051301]; chromosome segregation [GO:0007059]; DNA replication [GO:0006260]
BB562_08115	474.121	0.0107256	0.110614	0.096964	0.922755	0.998765	CP016491.1	SMC-Scp complex subunit ScpB	cytoplasm [GO:0005737]; cell division [GO:0051301]; chromosome separation [GO:0051304]; DNA replication [GO:0006260]
BB562_08120	566.29	0.00043961	0.123446	0.00356116	0.997159	0.998765	CP016491.1	pseudouridine synthase	pseudouridine synthase activity [GO:0009982]; RNA binding [GO:0003723]; pseudouridine synthesis [GO:0001522]
BB562_08125	859.692	0.171625	0.13834	1.2406	0.214753	0.998765	CP016491.1	ECF transporter S component	integral component of membrane [GO:0016021]; plasma membrane [GO:0005886]; riboflavin transmembrane transporter activity [GO:0032217]
BB562_08130	310.344	-0.234653	0.127314	-1.84311	0.065313	0.976098	CP016491.1	hypothetical protein
BB562_08135	456.242	-0.201047	0.134387	-1.49603	0.134646	0.998765	CP016491.1	ATP-dependent DNA helicase	ATP binding [GO:0005524]; helicase activity [GO:0004386]; nucleic acid binding [GO:0003676]; DNA recombination [GO:0006310]
BB562_08140	3088.83	0.0705667	0.111272	0.634181	0.525962	0.998765	CP016491.1	peptidoglycan-binding protein	integral component of membrane [GO:0016021]
BB562_08145	2698.37	-0.0407716	0.0900305	-0.452864	0.650646	0.998765	CP016491.1	cytidylate kinase	cytoplasm [GO:0005737]; ATP binding [GO:0005524]; cytidylate kinase activity [GO:0004127]; pyrimidine nucleotide metabolic process [GO:0006220]
BB562_08150	37487.4	0.133284	0.0965002	1.38117	0.167225	0.998765	CP016491.1	30S ribosomal protein S1	ribosome [GO:0005840]; nucleic acid binding [GO:0003676]
BB562_08155	3438.49	-0.00931335	0.111951	-0.083191	0.9337	0.998765	CP016491.1	ribosome biogenesis GTPase Der	GTP binding [GO:0005525]; ribosome biogenesis [GO:0042254]
BB562_08160	35623.5	-0.0146507	0.125226	-0.116994	0.906865	0.998765	CP016491.1	DNA-binding protein	DNA binding [GO:0003677]; chromosome condensation [GO:0030261]
BB562_08165	1043.59	-0.193192	0.101945	-1.89507	0.0580836	0.969191	CP016491.1	hypothetical protein
BB562_08170	785.396	-0.222939	0.0963846	-2.31301	0.020722	0.742235	CP016491.1	HAD family hydrolase	hydrolase activity [GO:0016787]
BB562_08175	866.641	-0.0121104	0.096326	-0.125723	0.899951	0.998765	CP016491.1	4-hydroxy-tetrahydrodipicolinate reductase	cytoplasm [GO:0005737]; 4-hydroxy-tetrahydrodipicolinate reductase [GO:0008839]; NAD binding [GO:0051287]; NADP binding [GO:0050661]; oxidoreductase activity, acting on CH or CH2 groups, NAD or NADP as acceptor [GO:0016726]; diaminopimelate biosynthetic process [GO:0019877]; lysine biosynthetic process via diaminopimelate [GO:0009089]
BB562_08180	1285.86	-0.0372855	0.105276	-0.354167	0.723213	0.998765	CP016491.1	CCA tRNA nucleotidyltransferase	ATP binding [GO:0005524]; ATP:3'-cytidine-cytidine-tRNA adenylyltransferase activity [GO:0052929]; CTP:3'-cytidine-tRNA cytidylyltransferase activity [GO:0052928]; CTP:tRNA cytidylyltransferase activity [GO:0052927]; magnesium ion binding [GO:0000287]; tRNA binding [GO:0000049]; tRNA cytidylyltransferase activity [GO:0016437]; RNA repair [GO:0042245]; tRNA 3'-terminal CCA addition [GO:0001680]
BB562_08185	904.021	-0.126379	0.104906	-1.20468	0.228325	0.998765	CP016491.1	hypothetical protein
BB562_08190	1046.71	0.0505129	0.0935128	0.540171	0.589079	0.998765	CP016491.1	multidrug ABC transporter ATP-binding protein	cytoplasm [GO:0005737]; ATP binding [GO:0005524]; ATPase activity [GO:0016887]; DNA binding [GO:0003677]; valine-tRNA ligase activity [GO:0004832]; valyl-tRNA aminoacylation [GO:0006438]
BB562_08195	706.701	0.00818203	0.104656	0.0781804	0.937685	0.998765	CP016491.1	thymidylate synthase	cytoplasm [GO:0005737]; thymidylate synthase activity [GO:0004799]; dTMP biosynthetic process [GO:0006231]; dTTP biosynthetic process [GO:0006235]; methylation [GO:0032259]
BB562_08200	333.965	-0.0019687	0.12567	-0.0156656	0.987501	0.998765	CP016491.1	dihydrofolate reductase	dihydrofolate reductase activity [GO:0004146]; NADP binding [GO:0050661]; glycine biosynthetic process [GO:0006545]; one-carbon metabolic process [GO:0006730]; tetrahydrofolate biosynthetic process [GO:0046654]
BB562_08205	1759.54	0.02482	0.101238	0.245165	0.806329	0.998765	CP016491.1	fatty acid-binding protein DegV	lipid binding [GO:0008289]
BB562_08210	551.803	0.0446707	0.121594	0.367377	0.713338	0.998765	CP016491.1	ethanolamine utilization protein EutQ	integral component of membrane [GO:0016021]
BB562_08215	524.399	0.0592783	0.165581	0.358002	0.720342	0.998765	CP016491.1	hypothetical protein	integral component of membrane [GO:0016021]
BB562_08220	121.259	0.098465	0.233929	0.420918	0.673815	0.998765	CP016491.1	hypothetical protein
BB562_08225	1608.36	0.0345649	0.0961931	0.359329	0.719349	0.998765	CP016491.1	peptidase S41	integral component of membrane [GO:0016021]; serine-type peptidase activity [GO:0008236]
BB562_08230	514.068	-0.300047	0.159221	-1.88448	0.0595006	0.97266	CP016491.1	MFS transporter	integral component of membrane [GO:0016021]; transmembrane transport [GO:0055085]
BB562_08235	38.4341	-0.170554	0.277396	-0.614839	0.538661	0.998765	CP016491.1	LysR family transcriptional regulator	DNA binding [GO:0003677]; DNA-binding transcription factor activity [GO:0003700]
BB562_08240	136.712	-0.239115	0.166054	-1.43998	0.149873	0.998765	CP016491.1	5-methyltetrahydropteroyltriglutamate--homocysteine methyltransferase	methyltransferase activity [GO:0008168]; methylation [GO:0032259]
BB562_08245	294.876	-0.019911	0.148965	-0.133662	0.89367	0.998765	CP016491.1	ribosome biogenesis GTPase YlqF	cytoplasm [GO:0005737]; GTP binding [GO:0005525]
BB562_08250	252.065	-0.110987	0.147455	-0.752681	0.451642	0.998765	CP016491.1	ribonuclease HII	cytoplasm [GO:0005737]; manganese ion binding [GO:0030145]; RNA binding [GO:0003723]; RNA-DNA hybrid ribonuclease activity [GO:0004523]; RNA catabolic process [GO:0006401]
BB562_08255	239.319	-0.17108	0.155972	-1.09686	0.2727	0.998765	CP016491.1	DNA protecting protein DprA	DNA mediated transformation [GO:0009294]
BB562_08260	3705.68	-0.00935372	0.110464	-0.0846766	0.932519	0.998765	CP016491.1	DNA topoisomerase I	chromosome [GO:0005694]; DNA binding [GO:0003677]; DNA topoisomerase type I (single strand cut, ATP-independent) activity [GO:0003917]; metal ion binding [GO:0046872]; DNA topological change [GO:0006265]
BB562_08265	2699.44	0.127041	0.102982	1.23362	0.217344	0.998765	CP016491.1	methylenetetrahydrofolate--tRNA-(uracil(54)-C(5))-methyltransferase (FADH(2)-oxidizing) TrmFO	cytoplasm [GO:0005737]; 5,10-methylenetetrahydrofolate-dependent tRNA (m5U54) methyltransferase activity [GO:0030698]; flavin adenine dinucleotide binding [GO:0050660]; methylenetetrahydrofolate-tRNA-(uracil-5-)-methyltransferase (FADH2-oxidizing) activity [GO:0047151]
BB562_08270	800.973	0.138742	0.156204	0.88821	0.374428	0.998765	CP016491.1	tyrosine recombinase XerC	cytoplasm [GO:0005737]; DNA binding [GO:0003677]; tyrosine-based site-specific recombinase activity [GO:0009037]; cell cycle [GO:0007049]; cell division [GO:0051301]; chromosome segregation [GO:0007059]; transposition, DNA-mediated [GO:0006313]
BB562_08275	351.41	0.00516216	0.148675	0.034721	0.972302	0.998765	CP016491.1	HslU--HslV peptidase proteolytic subunit	HslUV protease complex [GO:0009376]; proteasome core complex [GO:0005839]; metal ion binding [GO:0046872]; threonine-type endopeptidase activity [GO:0004298]; proteolysis involved in cellular protein catabolic process [GO:0051603]
BB562_08280	1362.1	0.00250886	0.111557	0.0224894	0.982058	0.998765	CP016491.1	HslU--HslV peptidase ATPase subunit	HslUV protease complex [GO:0009376]; ATP binding [GO:0005524]; ATPase activity [GO:0016887]; peptidase activity, acting on L-amino acid peptides [GO:0070011]
BB562_08285	1097.62	-0.0121538	0.100138	-0.12137	0.903398	0.998765	CP016491.1	galactose mutarotase	carbohydrate binding [GO:0030246]; isomerase activity [GO:0016853]; carbohydrate metabolic process [GO:0005975]
BB562_08290	1541.12	-0.0714205	0.133922	-0.533299	0.593826	0.998765	CP016491.1	acyl-phosphate glycerol 3-phosphate acyltransferase	integral component of membrane [GO:0016021]; plasma membrane [GO:0005886]; acyl-phosphate glycerol-3-phosphate acyltransferase activity [GO:0043772]; phospholipid biosynthetic process [GO:0008654]
BB562_08295	2020.17	-0.0360156	0.165313	-0.217863	0.827536	0.998765	CP016491.1	DNA topoisomerase IV subunit B	chromosome [GO:0005694]; ATP binding [GO:0005524]; DNA binding [GO:0003677]; DNA topoisomerase type II (double strand cut, ATP-hydrolyzing) activity [GO:0003918]; chromosome segregation [GO:0007059]; DNA topological change [GO:0006265]
BB562_08300	1735.96	-0.000216291	0.215574	-0.00100333	0.999199	0.999559	CP016491.1	DNA topoisomerase IV subunit A	chromosome [GO:0005694]; extrinsic component of plasma membrane [GO:0019897]; ATP binding [GO:0005524]; DNA binding [GO:0003677]; DNA topoisomerase type II (double strand cut, ATP-hydrolyzing) activity [GO:0003918]; chromosome segregation [GO:0007059]; DNA topological change [GO:0006265]
BB562_08305	4224.56	0.243578	0.127208	1.91479	0.0555189	0.969191	CP016491.1	LysR family transcriptional regulator	DNA binding [GO:0003677]; DNA-binding transcription factor activity [GO:0003700]
BB562_08310	6159.69	0.0680834	0.0957162	0.711305	0.476896	0.998765	CP016491.1	manganese-dependent inorganic pyrophosphatase	cytoplasm [GO:0005737]; metal ion binding [GO:0046872]; pyrophosphatase activity [GO:0016462]
BB562_08315	325.76	-0.00325809	0.165929	-0.0196354	0.984334	0.998765	CP016491.1	peptide-methionine (R)-S-oxide reductase	peptide-methionine (R)-S-oxide reductase activity [GO:0033743]; protein repair [GO:0030091]; response to oxidative stress [GO:0006979]
BB562_08320	697.802	0.14793	0.154438	0.957858	0.338134	0.998765	CP016491.1	peptide-methionine (S)-S-oxide reductase	peptide-methionine (S)-S-oxide reductase activity [GO:0008113]; cellular protein modification process [GO:0006464]
BB562_08325	23.6821	-0.620662	0.439709	-1.41153	0.158089	0.998765	CP016491.1	hypothetical protein
BB562_08330	66.4307	-0.0296475	0.286879	-0.103345	0.917689	0.998765	CP016491.1	integrase	DNA binding [GO:0003677]; DNA integration [GO:0015074]
BB562_08340	6.07013	0.502221	0.761123	0.659842	0.509355	0.998765	CP016491.1	flavodoxin	electron transfer activity [GO:0009055]; FMN binding [GO:0010181]
BB562_08345	73.0509	-0.188768	0.228124	-0.82748	0.407965	0.998765	CP016491.1	oxidoreductase
BB562_08350	88.8051	-0.00488285	0.223189	-0.0218777	0.982546	0.998765	CP016491.1	Zn-dependent alcohol dehydrogenase	oxidoreductase activity [GO:0016491]; zinc ion binding [GO:0008270]
BB562_08355	28.699	0.172486	0.339337	0.508303	0.611241	0.998765	CP016491.1	hypothetical protein	FMN binding [GO:0010181]
BB562_08360	13.4689	0.608766	0.479946	1.26841	0.204653	0.998765	CP016491.1	hypothetical protein (pseudogene)
BB562_08365	11.0402	0.100342	0.657377	0.15264	0.878682	0.998765	CP016491.1	glycosyl transferase family 2	integral component of membrane [GO:0016021]; transferase activity [GO:0016740]
BB562_08370	51.938	0.24138	0.339443	0.711105	0.477019	0.998765	CP016491.1	hypothetical protein	integral component of membrane [GO:0016021]
BB562_08375	31.5664	0.294288	0.340468	0.864365	0.387388	0.998765	CP016491.1	pyridine nucleotide-disulfide oxidoreductase	cell [GO:0005623]; electron transfer activity [GO:0009055]; flavin adenine dinucleotide binding [GO:0050660]; cell redox homeostasis [GO:0045454]
BB562_08380	192.62	-0.106565	0.151695	-0.702496	0.48237	0.998765	CP016491.1	MarR family transcriptional regulator	DNA-binding transcription factor activity [GO:0003700]
BB562_08385	221.714	0.0664197	0.166617	0.398636	0.690161	0.998765	CP016491.1	GNAT family N-acetyltransferase	N-acetyltransferase activity [GO:0008080]
BB562_08390	1564.63	-0.024849	0.102841	-0.241626	0.80907	0.998765	CP016491.1	ribitolphosphotransferase	membrane [GO:0016020]; CDP-glycerol glycerophosphotransferase activity [GO:0047355]
BB562_08395	486.397	-0.133892	0.150759	-0.888117	0.374478	0.998765	CP016491.1	ribitolphosphotransferase	membrane [GO:0016020]; CDP-glycerol glycerophosphotransferase activity [GO:0047355]
BB562_08400	488.741	-0.0534995	0.177155	-0.301993	0.762658	0.998765	CP016491.1	ribitol-5-phosphate dehydrogenase	ribitol-5-phosphate 2-dehydrogenase activity [GO:0050256]; zinc ion binding [GO:0008270]; cell wall organization [GO:0071555]; poly(ribitol phosphate) teichoic acid biosynthetic process [GO:1902012]
BB562_08415	273.239	0.0799903	0.162593	0.491967	0.622742	0.998765	CP016491.1	2-C-methyl-D-erythritol 4-phosphate cytidylyltransferase (pseudogene)
BB562_08420	125.918	-0.107991	0.19955	-0.541171	0.588389	0.998765	CP016491.1	hypothetical protein	integral component of membrane [GO:0016021]
BB562_08425	245.102	-0.125071	0.13708	-0.912393	0.361562	0.998765	CP016491.1	lactate permease	integral component of plasma membrane [GO:0005887]; lactate transmembrane transporter activity [GO:0015129]
BB562_08430	74.2443	0.275963	0.228841	1.20592	0.22785	0.998765	CP016491.1	hypothetical protein
BB562_08435	574.663	0.211288	0.124372	1.69884	0.0893489	0.998765	CP016491.1	hypothetical protein
BB562_08440	1005.19	0.00408489	0.133737	0.0305442	0.975633	0.998765	CP016491.1	amino acid permease	membrane [GO:0016020]; transmembrane transporter activity [GO:0022857]
BB562_08445	744.18	0.0665808	0.125576	0.530204	0.59597	0.998765	CP016491.1	DUF368 domain-containing protein	integral component of membrane [GO:0016021]
BB562_08450	95.9835	-0.0679504	0.197858	-0.34343	0.731275	0.998765	CP016491.1	cyclic nucleotide-binding protein	integral component of membrane [GO:0016021]
BB562_08455	328.29	0.145766	0.124648	1.16941	0.242237	0.998765	CP016491.1	hypothetical protein
BB562_08460	236.711	0.0460104	0.165673	0.277718	0.781229	0.998765	CP016491.1	hypothetical protein
BB562_08465	176.202	-0.342211	0.168441	-2.03164	0.0421903	0.969191	CP016491.1	MFS transporter	integral component of membrane [GO:0016021]; transmembrane transport [GO:0055085]
BB562_08470	154.434	-0.290983	0.180247	-1.61436	0.106449	0.998765	CP016491.1	DUF4931 domain-containing protein	UDP-glucose:hexose-1-phosphate uridylyltransferase activity [GO:0008108]; zinc ion binding [GO:0008270]; galactose catabolic process via UDP-galactose [GO:0033499]
BB562_08475	1091.62	-0.180672	0.130608	-1.38332	0.166567	0.998765	CP016491.1	RNA-binding protein
BB562_08480	2409.53	-0.215985	0.14824	-1.457	0.145117	0.998765	CP016491.1	hypothetical protein	integral component of membrane [GO:0016021]
BB562_08485	111.485	-0.231251	0.21622	-1.06952	0.284835	0.998765	CP016491.1	hypothetical protein	integral component of membrane [GO:0016021]
BB562_08490	666.791	-0.294612	0.133829	-2.20141	0.0277072	0.836643	CP016491.1	GNAT family N-acetyltransferase	glucosamine 6-phosphate N-acetyltransferase activity [GO:0004343]; UDP-N-acetylglucosamine biosynthetic process [GO:0006048]
BB562_08495	1962.41	-0.15119	0.129762	-1.16513	0.243965	0.998765	CP016491.1	fatty acid-binding protein DegV	lipid binding [GO:0008289]
BB562_08500	167.869	0.0434394	0.150508	0.288618	0.772874	0.998765	CP016491.1	MarR family transcriptional regulator	DNA-binding transcription factor activity [GO:0003700]
BB562_08505	351.175	-0.0957466	0.135667	-0.705746	0.480346	0.998765	CP016491.1	hypothetical protein
BB562_08510	7.44992	-0.104002	0.639691	-0.162582	0.870847	0.998765	CP016491.1	ABC transporter permease	integral component of membrane [GO:0016021]; transmembrane transport [GO:0055085]
BB562_08515	6.13976	0.262899	0.763684	0.344252	0.730657	0.998765	CP016491.1	ABC transporter ATP-binding protein	ATP binding [GO:0005524]; ATPase activity [GO:0016887]
BB562_08520	53.2231	0.268647	0.302564	0.887901	0.374594	0.998765	CP016491.1	transcriptional regulator
BB562_08525	12.4377	0.168337	0.520271	0.323556	0.746274	0.998765	CP016491.1	LuxR family transcriptional regulator
BB562_08530	30.8261	0.347549	0.338458	1.02686	0.304485	0.998765	CP016491.1	chloramphenicol acetyltransferase CAT	chloramphenicol O-acetyltransferase activity [GO:0008811]
BB562_08535	94.7463	-0.0308984	0.233243	-0.132473	0.89461	0.998765	CP016491.1	hypothetical protein
BB562_08540	117.816	0.0415112	0.170796	0.243045	0.80797	0.998765	CP016491.1	phosphoglycerate mutase	catalytic activity [GO:0003824]
BB562_08545	1665.34	-0.271458	0.106721	-2.54363	0.0109708	0.557949	CP016491.1	hypothetical protein	integral component of membrane [GO:0016021]
BB562_08550	1574.45	-0.16721	0.0999101	-1.67361	0.0942076	0.998765	CP016491.1	carbamoyl-phosphate-synthetase	ATP binding [GO:0005524]; carbamoyl-phosphate synthase (glutamine-hydrolyzing) activity [GO:0004088]; metal ion binding [GO:0046872]; 'de novo' UMP biosynthetic process [GO:0044205]
BB562_08555	436.82	-0.0732887	0.184599	-0.397016	0.691356	0.998765	CP016491.1	carbamoyl phosphate synthase small subunit	ATP binding [GO:0005524]; carbamoyl-phosphate synthase (glutamine-hydrolyzing) activity [GO:0004088]; 'de novo' pyrimidine nucleobase biosynthetic process [GO:0006207]; 'de novo' UMP biosynthetic process [GO:0044205]; arginine biosynthetic process [GO:0006526]; glutamine metabolic process [GO:0006541]
BB562_08560	149.65	0.211661	0.235032	0.90056	0.367822	0.998765	CP016491.1	bifunctional pyr operon transcriptional regulator/uracil phosphoribosyltransferase	RNA binding [GO:0003723]; uracil phosphoribosyltransferase activity [GO:0004845]; DNA-templated transcription, termination [GO:0006353]; nucleoside metabolic process [GO:0009116]
BB562_08565	529.259	-0.109122	0.123038	-0.886896	0.375135	0.998765	CP016491.1	pseudouridine synthase	pseudouridine synthase activity [GO:0009982]; RNA binding [GO:0003723]; pseudouridine synthesis [GO:0001522]
BB562_08570	130.013	0.0443164	0.187995	0.235732	0.81364	0.998765	CP016491.1	signal peptidase II	integral component of membrane [GO:0016021]; plasma membrane [GO:0005886]; aspartic-type endopeptidase activity [GO:0004190]
BB562_08575	3785.46	-0.114751	0.12145	-0.944848	0.344737	0.998765	CP016491.1	formate--tetrahydrofolate ligase	ATP binding [GO:0005524]; formate-tetrahydrofolate ligase activity [GO:0004329]; tetrahydrofolate interconversion [GO:0035999]
BB562_08580	388.826	0.0425062	0.203988	0.208376	0.834935	0.998765	CP016491.1	hypothetical protein	integral component of membrane [GO:0016021]
BB562_08585	48.9219	0.147966	0.271216	0.545566	0.585364	0.998765	CP016491.1	ribonuclease HI	nucleic acid binding [GO:0003676]; RNA-directed DNA polymerase activity [GO:0003964]; RNA-DNA hybrid ribonuclease activity [GO:0004523]
BB562_08590	1057.13	-0.103662	0.0983465	-1.05405	0.29186	0.998765	CP016491.1	oxidoreductase	oxidoreductase activity [GO:0016491]
BB562_08595	743.282	-0.0799707	0.150012	-0.533095	0.593968	0.998765	CP016491.1	hypothetical protein	integral component of membrane [GO:0016021]
BB562_08600	53.7168	0.0987572	0.262788	0.375806	0.707061	0.998765	CP016491.1	ABC transporter ATP-binding protein	ATP binding [GO:0005524]; ATPase activity [GO:0016887]
BB562_08605	73.8542	-0.555254	0.264342	-2.10052	0.0356834	0.935511	CP016491.1	hypothetical protein	integral component of membrane [GO:0016021]
BB562_08610	88.4046	-0.457831	0.214453	-2.13488	0.0327709	0.901685	CP016491.1	glycosyl hydrolase family 25	lysozyme activity [GO:0003796]; cell wall macromolecule catabolic process [GO:0016998]; peptidoglycan catabolic process [GO:0009253]
BB562_08615	134.928	-0.147326	0.171056	-0.861274	0.389087	0.998765	CP016491.1	glycosyl transferase	transferase activity [GO:0016740]
BB562_08620	14.6094	0.0881856	0.463146	0.190406	0.848991	0.998765	CP016491.1	hypothetical protein
BB562_08625	39.0554	-0.142031	0.267253	-0.531448	0.595108	0.998765	CP016491.1	esterase	serine-type peptidase activity [GO:0008236]
BB562_08640	557.685	0.0407526	0.135978	0.2997	0.764406	0.998765	CP016491.1	RNA methyltransferase	methyltransferase activity [GO:0008168]; RNA binding [GO:0003723]; methylation [GO:0032259]
BB562_08650	4743.66	-0.0628666	0.121596	-0.517013	0.605147	0.998765	CP016491.1	cell division protein GpsB	cytoplasm [GO:0005737]; cell cycle [GO:0007049]; cell division [GO:0051301]; regulation of cell shape [GO:0008360]
BB562_08655	216.697	0.265355	0.156668	1.69374	0.090314	0.998765	CP016491.1	hypothetical protein
BB562_08660	878.064	0.0901331	0.124815	0.722132	0.470213	0.998765	CP016491.1	Holliday junction resolvase RecU	cytoplasm [GO:0005737]; crossover junction endodeoxyribonuclease activity [GO:0008821]; magnesium ion binding [GO:0000287]; nucleic acid binding [GO:0003676]; chromosome segregation [GO:0007059]; DNA recombination [GO:0006310]; DNA repair [GO:0006281]
BB562_08665	3539.41	0.13348	0.0901377	1.48085	0.138646	0.998765	CP016491.1	carboxypeptidase	integral component of membrane [GO:0016021]; carboxypeptidase activity [GO:0004180]; penicillin binding [GO:0008658]; transferase activity [GO:0016740]
BB562_08670	24.1263	-0.0397304	0.388711	-0.102211	0.91859	0.998765	CP016491.1	iron ABC transporter ATP-binding protein	ATP-binding cassette (ABC) transporter complex [GO:0043190]; ATP binding [GO:0005524]; ATPase activity [GO:0016887]; transmembrane transporter activity [GO:0022857]
BB562_08675	18.0689	-0.0276306	0.446551	-0.0618755	0.950662	0.998765	CP016491.1	iron ABC transporter substrate-binding protein	metal ion binding [GO:0046872]
BB562_08680	25.0772	0.153121	0.344122	0.444961	0.656348	0.998765	CP016491.1	iron ABC transporter permease	integral component of membrane [GO:0016021]; plasma membrane [GO:0005886]; transmembrane transport [GO:0055085]
BB562_08685	298.746	0.245591	0.512943	0.478788	0.63209	0.998765	CP016491.1	universal stress protein UspA
BB562_08690	16.2179	0.651358	0.469654	1.38689	0.165476	0.998765	CP016491.1	metal ABC transporter substrate-binding protein
BB562_08695	7.74617	0.579424	0.711204	0.814708	0.41524	0.998765	CP016491.1	methionine ABC transporter permease	integral component of membrane [GO:0016021]; plasma membrane [GO:0005886]; transmembrane transport [GO:0055085]
BB562_08700	14.3198	0.0942202	0.536989	0.17546	0.860718	0.998765	CP016491.1	phosphate ABC transporter ATP-binding protein	plasma membrane [GO:0005886]; ATP binding [GO:0005524]; ATPase activity [GO:0016887]; ATPase-coupled amino acid transmembrane transporter activity [GO:0015424]; methionine transport [GO:0015821]
BB562_08705	847.891	-0.172433	0.102562	-1.68126	0.0927124	0.998765	CP016491.1	DNA replication protein DnaD
BB562_08710	5658.77	-0.0893594	0.0961706	-0.929176	0.352798	0.998765	CP016491.1	asparagine--tRNA ligase	cytoplasm [GO:0005737]; asparagine-tRNA ligase activity [GO:0004816]; ATP binding [GO:0005524]; nucleic acid binding [GO:0003676]; asparaginyl-tRNA aminoacylation [GO:0006421]
BB562_08715	1966.06	-0.191844	0.0931707	-2.05906	0.0394889	0.969191	CP016491.1	aspartate aminotransferase	pyridoxal phosphate binding [GO:0030170]; transaminase activity [GO:0008483]; biosynthetic process [GO:0009058]
BB562_08720	732.882	-0.193964	0.115182	-1.68399	0.0921839	0.998765	CP016491.1	hypothetical protein
BB562_08725	1723.64	-0.127157	0.0977209	-1.30123	0.19318	0.998765	CP016491.1	diguanylate cyclase	3'-5' exonuclease activity [GO:0008408]; ATP binding [GO:0005524]; DNA binding [GO:0003677]; DNA-directed DNA polymerase activity [GO:0003887]; helicase activity [GO:0004386]; DNA replication [GO:0006260]
BB562_08730	14.0293	0.420996	0.488257	0.862241	0.388555	0.998765	CP016491.1	hypothetical protein
BB562_08735	432.061	0.0295742	0.172867	0.171081	0.86416	0.998765	CP016491.1	mevalonate kinase	cytoplasm [GO:0005737]; ATP binding [GO:0005524]; mevalonate kinase activity [GO:0004496]; isoprenoid biosynthetic process [GO:0008299]
BB562_08740	614.866	-0.149163	0.136463	-1.09306	0.274365	0.998765	CP016491.1	diphosphomevalonate decarboxylase	cytosol [GO:0005829]; ATP binding [GO:0005524]; diphosphomevalonate decarboxylase activity [GO:0004163]; isopentenyl diphosphate biosynthetic process, mevalonate pathway [GO:0019287]
BB562_08745	1542.79	-0.0814296	0.144892	-0.562	0.574116	0.998765	CP016491.1	phosphomevalonate kinase	ATP binding [GO:0005524]; kinase activity [GO:0016301]
BB562_08750	738.048	-0.233358	0.110079	-2.11991	0.0340132	0.917697	CP016491.1	type 2 isopentenyl-diphosphate Delta-isomerase	cytoplasm [GO:0005737]; FMN binding [GO:0010181]; isopentenyl-diphosphate delta-isomerase activity [GO:0004452]; magnesium ion binding [GO:0000287]; NADPH binding [GO:0070402]; oxidoreductase activity [GO:0016491]; isoprenoid biosynthetic process [GO:0008299]
BB562_08765	1.15608	1.11264	1.75543	0.633823	0.526196	0.998765	CP016491.1	3-isopropylmalate dehydratase large subunit	3-isopropylmalate dehydratase activity [GO:0003861]; 4 iron, 4 sulfur cluster binding [GO:0051539]; metal ion binding [GO:0046872]; leucine biosynthetic process [GO:0009098]
BB562_08770	1.08902	1.45008	1.85598	0.7813	0.434626	0.998765	CP016491.1	3-isopropylmalate dehydrogenase	3-isopropylmalate dehydrogenase activity [GO:0003862]; metal ion binding [GO:0046872]; leucine biosynthetic process [GO:0009098]
BB562_08775	1.8615	-0.0059661	1.52698	-0.00390712	0.996883	0.998765	CP016491.1	2-isopropylmalate synthase	transferase activity, transferring acyl groups, acyl groups converted into alkyl on transfer [GO:0046912]; carboxylic acid metabolic process [GO:0019752]
BB562_08780	131.95	-0.553858	0.300526	-1.84296	0.065335	0.976098	CP016491.1	galactose mutarotase	carbohydrate binding [GO:0030246]; isomerase activity [GO:0016853]; carbohydrate metabolic process [GO:0005975]
BB562_08785	374.575	-0.225013	0.318794	-0.705826	0.480296	0.998765	CP016491.1	maltose phosphorylase	carbohydrate binding [GO:0030246]; catalytic activity [GO:0003824]; carbohydrate metabolic process [GO:0005975]
BB562_08790	521.711	-0.148388	0.286888	-0.517234	0.604993	0.998765	CP016491.1	MFS transporter	integral component of membrane [GO:0016021]; transmembrane transport [GO:0055085]
BB562_08820	1269	-0.0400464	0.104199	-0.384326	0.700737	0.998765	CP016491.1	hypothetical protein	integral component of membrane [GO:0016021]
BB562_08825	727.338	-0.164395	0.153573	-1.07047	0.28441	0.998765	CP016491.1	RNA methyltransferase	cytoplasm [GO:0005737]; methyltransferase activity [GO:0008168]; RNA binding [GO:0003723]; methylation [GO:0032259]
BB562_08830	398.202	0.0377756	0.173429	0.217815	0.827573	0.998765	CP016491.1	HAD family hydrolase	hydrolase activity [GO:0016787]
BB562_08835	47.3397	-0.309507	0.303841	-1.01865	0.30837	0.998765	CP016491.1	amino acid permease	integral component of membrane [GO:0016021]; transmembrane transporter activity [GO:0022857]
BB562_08840	25.4726	0.118377	0.350269	0.337959	0.735394	0.998765	CP016491.1	4-aminobutyrate aminotransferase	pyridoxal phosphate binding [GO:0030170]; transaminase activity [GO:0008483]
BB562_08845	446.956	0.0549335	0.132813	0.413615	0.679156	0.998765	CP016491.1	hypothetical protein	zinc ion binding [GO:0008270]
BB562_08850	9.07776	0.219624	0.580112	0.378589	0.704993	0.998765	CP016491.1	TetR family transcriptional regulator	DNA binding [GO:0003677]
BB562_08855	13.9147	0.560031	0.571855	0.979324	0.32742	0.998765	CP016491.1	hypothetical protein	integral component of membrane [GO:0016021]
BB562_08865	9.70492	0.322747	0.61321	0.526324	0.598663	0.998765	CP016491.1	hypothetical protein	integral component of membrane [GO:0016021]; transmembrane transport [GO:0055085]
BB562_08890	4.57426	1.46991	1.05964	1.38718	0.165386	0.998765	CP016491.1	hypothetical protein	integral component of membrane [GO:0016021]
BB562_08895	39.6917	0.193135	0.320402	0.602789	0.546649	0.998765	CP016491.1	hypothetical protein	integral component of membrane [GO:0016021]
BB562_08900	69.6849	0.0384608	0.224828	0.171068	0.86417	0.998765	CP016491.1	hypothetical protein
BB562_08905	11.5415	0.00967409	0.532939	0.0181523	0.985517	0.998765	CP016491.1	hypothetical protein (pseudogene)
BB562_08910	1107.14	-0.0148086	0.16582	-0.0893054	0.928839	0.998765	CP016491.1	potassium transporter Kef	voltage-gated potassium channel complex [GO:0008076]; voltage-gated potassium channel activity [GO:0005249]
BB562_08915	879.329	0.0864945	0.168972	0.511885	0.608731	0.998765	CP016491.1	1%2C4-dihydroxy-2-naphthoate prenyltransferase	integral component of membrane [GO:0016021]; prenyltransferase activity [GO:0004659]
BB562_08920	733.293	-0.074783	0.132027	-0.566422	0.571107	0.998765	CP016491.1	diaminopimelate decarboxylase	diaminopimelate decarboxylase activity [GO:0008836]; pyridoxal phosphate binding [GO:0030170]; lysine biosynthetic process via diaminopimelate [GO:0009089]
BB562_08925	735.83	0.158963	0.137534	1.15581	0.24776	0.998765	CP016491.1	tautomerase	isomerase activity [GO:0016853]; cellular aromatic compound metabolic process [GO:0006725]
BB562_08930	798.457	0.0313512	0.101799	0.30797	0.758105	0.998765	CP016491.1	peptidase U34 (pseudogene)
BB562_08940	1406.74	0.231634	0.298235	0.776685	0.437345	0.998765	CP016491.1	hypothetical protein
BB562_08945	412.842	-0.217531	0.22921	-0.949045	0.342598	0.998765	CP016491.1	hypothetical protein	integral component of membrane [GO:0016021]
BB562_08950	310.896	-0.320049	0.199484	-1.60438	0.10863	0.998765	CP016491.1	hypothetical protein	integral component of membrane [GO:0016021]
BB562_08955	112.443	-0.390759	0.19917	-1.96193	0.0497703	0.969191	CP016491.1	diacylglycerol kinase	NAD+ kinase activity [GO:0003951]
BB562_08960	649.973	0.0732038	0.142607	0.513324	0.607725	0.998765	CP016491.1	hypothetical protein	integral component of membrane [GO:0016021]
BB562_08965	283.699	-0.13144	0.343826	-0.382288	0.702248	0.998765	CP016491.1	universal stress protein UspA
BB562_08970	302.313	-0.177324	0.282232	-0.628289	0.529814	0.998765	CP016491.1	sensory protein	integral component of membrane [GO:0016021]
BB562_08975	199.783	0.0535176	0.164935	0.324476	0.745578	0.998765	CP016491.1	hypothetical protein
BB562_08980	244.185	-0.00223705	0.144403	-0.0154916	0.98764	0.998765	CP016491.1	hypothetical protein
BB562_08985	8.14163	0.274816	0.557691	0.492775	0.622171	0.998765	CP016491.1	hypothetical protein
BB562_08990	8.3711	0.453944	0.57264	0.792723	0.427939	0.998765	CP016491.1	hypothetical protein
BB562_08995	39.7336	-0.118905	0.315324	-0.377089	0.706108	0.998765	CP016491.1	hypothetical protein
BB562_09035	559.801	0.00643924	0.108474	0.0593619	0.952664	0.998765	CP016491.1	hypothetical protein (pseudogene)
BB562_09040	110.275	-0.143083	0.195513	-0.73183	0.464272	0.998765	CP016491.1	hypothetical protein
BB562_09045	17.0339	-0.600102	0.409812	-1.46434	0.143102	0.998765	CP016491.1	MFS transporter (pseudogene)
BB562_09050	79.5654	0.325739	0.227227	1.43354	0.151704	0.998765	CP016491.1	TetR family transcriptional regulator	DNA binding [GO:0003677]
BB562_09055	394.495	-0.115872	0.143007	-0.810259	0.417791	0.998765	CP016491.1	ribosome small subunit-dependent GTPase A	cytoplasm [GO:0005737]; GTP binding [GO:0005525]; GTPase activity [GO:0003924]; metal ion binding [GO:0046872]; rRNA binding [GO:0019843]; ribosomal small subunit biogenesis [GO:0042274]
BB562_09060	209.046	0.0366265	0.135562	0.270183	0.787019	0.998765	CP016491.1	acyl-CoA thioesterase	thiolester hydrolase activity [GO:0016790]
BB562_09065	336.606	-0.00639715	0.127889	-0.0500212	0.960106	0.998765	CP016491.1	LysR family transcriptional regulator	DNA binding [GO:0003677]; DNA-binding transcription factor activity [GO:0003700]
BB562_09070	15.4097	0.386583	0.45862	0.842928	0.399269	0.998765	CP016491.1	hypothetical protein	integral component of membrane [GO:0016021]
BB562_09075	9517.51	0.0443469	0.163415	0.271376	0.786102	0.998765	CP016491.1	phosphopantetheinyl transferase	holo-[acyl-carrier-protein] synthase activity [GO:0008897]; magnesium ion binding [GO:0000287]
BB562_09080	13935.7	0.114609	0.122265	0.937385	0.34856	0.998765	CP016491.1	enoyl-[acyl-carrier-protein] reductase	enoyl-[acyl-carrier-protein] reductase (NADH) activity [GO:0004318]; enoyl-[acyl-carrier-protein] reductase activity [GO:0016631]; fatty acid biosynthetic process [GO:0006633]
BB562_09085	9140.22	0.0706337	0.126461	0.558543	0.576474	0.998765	CP016491.1	acetyl-CoA carboxylase carboxyl transferase subunit alpha	acetyl-CoA carboxylase complex [GO:0009317]; acetyl-CoA carboxylase activity [GO:0003989]; transferase activity [GO:0016740]; fatty acid biosynthetic process [GO:0006633]
BB562_09090	9241.44	0.0706797	0.128293	0.550924	0.581686	0.998765	CP016491.1	acetyl-CoA carboxylase subunit beta	acetyl-CoA carboxylase complex [GO:0009317]; acetyl-CoA carboxylase activity [GO:0003989]; ATP binding [GO:0005524]; carboxyl- or carbamoyltransferase activity [GO:0016743]; zinc ion binding [GO:0008270]; fatty acid biosynthetic process [GO:0006633]; malonyl-CoA biosynthetic process [GO:2001295]
BB562_09095	16894.6	-0.024024	0.133642	-0.179764	0.857338	0.998765	CP016491.1	acetyl-CoA carboxylase biotin carboxylase subunit	ATP binding [GO:0005524]; metal ion binding [GO:0046872]
BB562_09100	2787.31	0.144877	0.118041	1.22734	0.219694	0.998765	CP016491.1	beta-hydroxyacyl-ACP dehydratase
BB562_09105	5499.39	0.0982185	0.131719	0.745666	0.455869	0.998765	CP016491.1	acetyl-CoA carboxylase biotin carboxyl carrier protein subunit	acetyl-CoA carboxylase complex [GO:0009317]; acetyl-CoA carboxylase activity [GO:0003989]; fatty acid biosynthetic process [GO:0006633]
BB562_09110	16401	0.0181032	0.129474	0.139821	0.888801	0.998765	CP016491.1	beta-ketoacyl-[acyl-carrier-protein] synthase II	beta-ketoacyl-acyl-carrier-protein synthase II activity [GO:0033817]; fatty acid biosynthetic process [GO:0006633]
BB562_09115	12128.7	0.0796346	0.117741	0.676355	0.498815	0.998765	CP016491.1	beta-ketoacyl-ACP reductase	oxidoreductase activity [GO:0016491]
BB562_09120	16930	0.0445057	0.128588	0.346112	0.729258	0.998765	CP016491.1	ACP S-malonyltransferase	[acyl-carrier-protein] S-malonyltransferase activity [GO:0004314]
BB562_09125	4156.87	0.187502	0.134375	1.39536	0.162907	0.998765	CP016491.1	acyl carrier protein	cytoplasm [GO:0005737]; acyl carrier activity [GO:0000036]
BB562_09130	18576.3	0.0866531	0.100463	0.862539	0.388391	0.998765	CP016491.1	3-oxoacyl-ACP synthase	cytoplasm [GO:0005737]; 3-oxoacyl-[acyl-carrier-protein] synthase activity [GO:0004315]; beta-ketoacyl-acyl-carrier-protein synthase III activity [GO:0033818]; fatty acid biosynthetic process [GO:0006633]
BB562_09135	9550.18	0.153892	0.0959261	1.60428	0.108653	0.998765	CP016491.1	3-hydroxyacyl-[acyl-carrier-protein] dehydratase FabZ	cytoplasm [GO:0005737]; (3R)-hydroxymyristoyl-[acyl-carrier-protein] dehydratase activity [GO:0008659]; 3-hydroxydecanoyl-[acyl-carrier-protein] dehydratase activity [GO:0008693]; 3-hydroxyoctanoyl-[acyl-carrier-protein] dehydratase activity [GO:0047451]; 3-hydroxypalmitoyl-[acyl-carrier-protein] dehydratase activity [GO:0004317]; fatty acid biosynthetic process [GO:0006633]; lipid A biosynthetic…
BB562_09140	150.378	0.0311557	0.204347	0.152464	0.878821	0.998765	CP016491.1	hypothetical protein	integral component of membrane [GO:0016021]
BB562_09145	601.819	0.135568	0.136943	0.989954	0.322196	0.998765	CP016491.1	Zn-dependent alcohol dehydrogenase	oxidoreductase activity [GO:0016491]; zinc ion binding [GO:0008270]
BB562_09150	249.319	0.249285	0.16064	1.55182	0.120705	0.998765	CP016491.1	MerR family transcriptional regulator	DNA binding [GO:0003677]; regulation of transcription, DNA-templated [GO:0006355]
BB562_09155	20.4149	-0.111124	0.482227	-0.230439	0.81775	0.998765	CP016491.1	hypothetical protein
BB562_09160	10.0456	0.333619	0.537873	0.620256	0.535089	0.998765	CP016491.1	tryptophan synthase subunit alpha	tryptophan synthase activity [GO:0004834]
BB562_09165	11.8702	0.549567	0.559395	0.982431	0.325888	0.998765	CP016491.1	tryptophan synthase subunit beta (pseudogene)
BB562_09170	2.23427	-0.664209	1.22969	-0.540145	0.589097	0.998765	CP016491.1	N-(5'-phosphoribosyl)anthranilate isomerase	phosphoribosylanthranilate isomerase activity [GO:0004640]; tryptophan biosynthetic process [GO:0000162]
BB562_09175	3.5567	-0.156945	1.00055	-0.156858	0.875357	0.998765	CP016491.1	indole-3-glycerol phosphate synthase	indole-3-glycerol-phosphate synthase activity [GO:0004425]; tryptophan biosynthetic process [GO:0000162]
BB562_09180	4.28377	-0.409468	0.802849	-0.510019	0.610038	0.998765	CP016491.1	anthranilate phosphoribosyltransferase	anthranilate phosphoribosyltransferase activity [GO:0004048]; magnesium ion binding [GO:0000287]; tryptophan biosynthetic process [GO:0000162]
BB562_09185	3.59889	-0.97163	1.01562	-0.956682	0.338728	0.998765	CP016491.1	aminodeoxychorismate/anthranilate synthase component II	glutamine metabolic process [GO:0006541]
BB562_09190	25.9566	-0.376018	0.369089	-1.01877	0.30831	0.998765	CP016491.1	anthranilate synthase component I	biosynthetic process [GO:0009058]
BB562_09195	102.543	0.149121	0.237119	0.628887	0.529423	0.998765	CP016491.1	ABC transporter permease	integral component of membrane [GO:0016021]
BB562_09200	58.0483	-0.017776	0.303813	-0.0585098	0.953343	0.998765	CP016491.1	3-dehydroquinate dehydratase	ATP binding [GO:0005524]; ATPase activity [GO:0016887]
BB562_09220	134.171	-0.108724	0.174673	-0.622443	0.533651	0.998765	CP016491.1	mucus-binding protein	cell wall [GO:0005618]; extracellular region [GO:0005576]; integral component of membrane [GO:0016021]
BB562_09225	55.8964	-0.193726	0.257364	-0.752734	0.451609	0.998765	CP016491.1	multidrug MFS transporter	integral component of membrane [GO:0016021]; transmembrane transport [GO:0055085]
BB562_09235	19795.8	-0.0925312	0.106912	-0.86549	0.38677	0.998765	CP016491.1	50S ribosomal protein L19	ribosome [GO:0005840]; structural constituent of ribosome [GO:0003735]; translation [GO:0006412]
BB562_09240	987.891	-0.0919497	0.114641	-0.802067	0.422514	0.998765	CP016491.1	tRNA (guanosine(37)-N1)-methyltransferase TrmD	cytoplasm [GO:0005737]; tRNA (guanine(37)-N(1))-methyltransferase activity [GO:0052906]
BB562_09245	545.703	-0.0172093	0.118318	-0.145449	0.884356	0.998765	CP016491.1	ribosome maturation factor RimM	cytoplasm [GO:0005737]; ribosome [GO:0005840]; ribosome binding [GO:0043022]; ribosomal small subunit biogenesis [GO:0042274]; rRNA processing [GO:0006364]
BB562_09250	10261.7	0.0370124	0.0921612	0.401605	0.687974	0.998765	CP016491.1	RNA-binding protein	RNA binding [GO:0003723]
BB562_09255	18778.6	-0.0940742	0.103353	-0.910226	0.362703	0.998765	CP016491.1	30S ribosomal protein S16	ribosome [GO:0005840]; structural constituent of ribosome [GO:0003735]; translation [GO:0006412]
BB562_09260	1896.88	0.0855396	0.125995	0.678913	0.497193	0.998765	CP016491.1	signal recognition particle protein	signal recognition particle [GO:0048500]; 7S RNA binding [GO:0008312]; GTP binding [GO:0005525]; GTPase activity [GO:0003924]; SRP-dependent cotranslational protein targeting to membrane [GO:0006614]
BB562_09265	375.958	0.106801	0.180921	0.590317	0.554978	0.998765	CP016491.1	DNA-binding protein	DNA binding [GO:0003677]
BB562_09270	2552.54	-0.0807015	0.114198	-0.706682	0.479764	0.998765	CP016491.1	signal recognition particle-docking protein FtsY	cytoplasm [GO:0005737]; intrinsic component of plasma membrane [GO:0031226]; GTP binding [GO:0005525]; GTPase activity [GO:0003924]; SRP-dependent cotranslational protein targeting to membrane [GO:0006614]
BB562_09275	2390.51	-0.117577	0.0814806	-1.443	0.149019	0.998765	CP016491.1	chromosome segregation protein SMC	chromosome [GO:0005694]; cytoplasm [GO:0005737]; ATP binding [GO:0005524]; DNA binding [GO:0003677]; chromosome condensation [GO:0030261]; DNA replication [GO:0006260]; sister chromatid cohesion [GO:0007062]
BB562_09280	475.864	0.0825853	0.152812	0.540437	0.588896	0.998765	CP016491.1	ribonuclease III	cytoplasm [GO:0005737]; metal ion binding [GO:0046872]; ribonuclease III activity [GO:0004525]; rRNA binding [GO:0019843]; mRNA processing [GO:0006397]; rRNA catabolic process [GO:0016075]; rRNA processing [GO:0006364]; tRNA processing [GO:0008033]
BB562_09285	1612.58	0.0437956	0.166576	0.262916	0.792615	0.998765	CP016491.1	acyl carrier protein	cytoplasm [GO:0005737]; acyl carrier activity [GO:0000036]
BB562_09290	1116.16	-0.0670726	0.126327	-0.530943	0.595458	0.998765	CP016491.1	phosphate acyltransferase	cytoplasm [GO:0005737]; phosphate:acyl-[acyl carrier protein] acyltransferase activity [GO:0043811]; fatty acid biosynthetic process [GO:0006633]; phospholipid biosynthetic process [GO:0008654]
BB562_09295	1636.23	-0.179753	0.0958688	-1.87499	0.0607939	0.976098	CP016491.1	ATP-dependent DNA helicase RecG	ATP binding [GO:0005524]; DNA helicase activity [GO:0003678]; nucleic acid binding [GO:0003676]; DNA recombination [GO:0006310]; DNA repair [GO:0006281]
BB562_09300	9373.49	-0.0327125	0.0900544	-0.363253	0.716416	0.998765	CP016491.1	hypothetical protein	glycerone kinase activity [GO:0004371]; glycerol metabolic process [GO:0006071]
BB562_09305	1346.61	0.122693	0.101842	1.20475	0.228301	0.998765	CP016491.1	hypothetical protein
BB562_09310	6136.82	-0.11582	0.126247	-0.917407	0.358929	0.998765	CP016491.1	50S ribosomal protein L28	ribosome [GO:0005840]; structural constituent of ribosome [GO:0003735]; translation [GO:0006412]
BB562_09315	1253.04	0.13128	0.100422	1.30728	0.191117	0.998765	CP016491.1	thiamine diphosphokinase	ATP binding [GO:0005524]; kinase activity [GO:0016301]; thiamine binding [GO:0030975]; thiamine diphosphokinase activity [GO:0004788]; thiamine diphosphate biosynthetic process [GO:0009229]; thiamine metabolic process [GO:0006772]
BB562_09320	1314.77	0.0709749	0.102389	0.693188	0.488191	0.998765	CP016491.1	ribulose-phosphate 3-epimerase	metal ion binding [GO:0046872]; ribulose-phosphate 3-epimerase activity [GO:0004750]; carbohydrate metabolic process [GO:0005975]; pentose-phosphate shunt [GO:0006098]
BB562_09325	1405.54	0.184322	0.114248	1.61336	0.106667	0.998765	CP016491.1	ribosome small subunit-dependent GTPase A	cytoplasm [GO:0005737]; GTP binding [GO:0005525]; GTPase activity [GO:0003924]; metal ion binding [GO:0046872]; rRNA binding [GO:0019843]; ribosomal small subunit biogenesis [GO:0042274]
BB562_09330	1907.54	-0.0606472	0.111878	-0.542083	0.587762	0.998765	CP016491.1	protein kinase	integral component of membrane [GO:0016021]; ATP binding [GO:0005524]; protein kinase activity [GO:0004672]
BB562_09335	526.785	0.0422547	0.11809	0.357817	0.72048	0.998765	CP016491.1	protein phosphatase	protein serine/threonine phosphatase activity [GO:0004722]
BB562_09340	734.145	-0.0671069	0.153686	-0.43665	0.662365	0.998765	CP016491.1	16S rRNA (cytosine(967)-C(5))-methyltransferase	cytoplasm [GO:0005737]; RNA binding [GO:0003723]; rRNA methyltransferase activity [GO:0008649]; regulation of transcription, DNA-templated [GO:0006355]
BB562_09345	484.17	-0.0379753	0.136878	-0.277438	0.781444	0.998765	CP016491.1	methionyl-tRNA formyltransferase	methionyl-tRNA formyltransferase activity [GO:0004479]
BB562_09350	1035.21	-0.132225	0.104743	-1.26238	0.206814	0.998765	CP016491.1	primosomal protein N'	primosome complex [GO:1990077]; ATP binding [GO:0005524]; DNA binding [GO:0003677]; DNA helicase activity [GO:0003678]; zinc ion binding [GO:0008270]; DNA replication, synthesis of RNA primer [GO:0006269]; DNA unwinding involved in DNA replication [GO:0006268]
BB562_09355	573.975	-0.0774386	0.104285	-0.742565	0.457745	0.998765	CP016491.1	phosphopantothenoylcysteine decarboxylase	FMN binding [GO:0010181]; phosphopantothenate--cysteine ligase activity [GO:0004632]; phosphopantothenoylcysteine decarboxylase activity [GO:0004633]; coenzyme A biosynthetic process [GO:0015937]; pantothenate catabolic process [GO:0015941]
BB562_09360	1468.62	0.0570377	0.0870113	0.655521	0.512132	0.998765	CP016491.1	DNA-directed RNA polymerase subunit omega	DNA binding [GO:0003677]; DNA-directed 5'-3' RNA polymerase activity [GO:0003899]; transcription, DNA-templated [GO:0006351]
BB562_09365	2344.2	0.0348712	0.0889689	0.391948	0.695097	0.998765	CP016491.1	guanylate kinase	cytoplasm [GO:0005737]; ATP binding [GO:0005524]; guanylate kinase activity [GO:0004385]
BB562_09370	1241.28	0.00517403	0.134794	0.0383847	0.969381	0.998765	CP016491.1	hypothetical protein
BB562_09375	398.78	-0.0259494	0.151838	-0.170902	0.8643	0.998765	CP016491.1	amino acid ABC transporter permease	integral component of membrane [GO:0016021]; plasma membrane [GO:0005886]; transmembrane transport [GO:0055085]
BB562_09380	413.36	-0.0341953	0.186634	-0.183221	0.854624	0.998765	CP016491.1	glycine/betaine ABC transporter substrate-binding protein	ATP-binding cassette (ABC) transporter complex [GO:0043190]; transmembrane transporter activity [GO:0022857]
BB562_09385	148.84	-0.208414	0.179944	-1.15822	0.246775	0.998765	CP016491.1	choline ABC transporter permease	integral component of membrane [GO:0016021]; plasma membrane [GO:0005886]; transmembrane transport [GO:0055085]
BB562_09390	432.912	0.0347661	0.151412	0.229613	0.818392	0.998765	CP016491.1	glycine/betaine ABC transporter ATP-binding protein	membrane [GO:0016020]; ATP binding [GO:0005524]; ATPase activity [GO:0016887]; glycine betaine transport [GO:0031460]
BB562_09395	388.228	0.0254594	0.164999	0.1543	0.877373	0.998765	CP016491.1	DNA repair protein RecN	ATP binding [GO:0005524]; DNA recombination [GO:0006310]; DNA repair [GO:0006281]
BB562_09400	667.189	0.102166	0.112661	0.906849	0.364487	0.998765	CP016491.1	ArgR family transcriptional regulator	cytoplasm [GO:0005737]; arginine binding [GO:0034618]; DNA binding [GO:0003677]; DNA-binding transcription factor activity [GO:0003700]; arginine biosynthetic process [GO:0006526]; protein complex oligomerization [GO:0051259]
BB562_09405	657.602	-0.112378	0.132873	-0.845761	0.397686	0.998765	CP016491.1	cell division protein FtsJ	methyltransferase activity [GO:0008168]; RNA binding [GO:0003723]; cell division [GO:0051301]; methylation [GO:0032259]
BB562_09410	476.446	-0.12793	0.13603	-0.940459	0.346982	0.998765	CP016491.1	geranyl transferase	transferase activity [GO:0016740]; isoprenoid biosynthetic process [GO:0008299]
BB562_09415	95.4351	0.189082	0.203684	0.928312	0.353246	0.998765	CP016491.1	exodeoxyribonuclease VII small subunit	cytoplasm [GO:0005737]; exodeoxyribonuclease VII complex [GO:0009318]; exodeoxyribonuclease VII activity [GO:0008855]; DNA catabolic process [GO:0006308]
BB562_09420	727.559	-0.0113636	0.126024	-0.09017	0.928152	0.998765	CP016491.1	exodeoxyribonuclease VII large subunit	cytoplasm [GO:0005737]; exodeoxyribonuclease VII complex [GO:0009318]; exodeoxyribonuclease VII activity [GO:0008855]; nucleic acid binding [GO:0003676]; DNA catabolic process [GO:0006308]
BB562_09425	652.76	0.164355	0.141546	1.16114	0.245585	0.998765	CP016491.1	bifunctional methylenetetrahydrofolate dehydrogenase/methenyltetrahydrofolate cyclohydrolase	methenyltetrahydrofolate cyclohydrolase activity [GO:0004477]; methylenetetrahydrofolate dehydrogenase (NADP+) activity [GO:0004488]; histidine biosynthetic process [GO:0000105]; methionine biosynthetic process [GO:0009086]; purine nucleotide biosynthetic process [GO:0006164]; tetrahydrofolate interconversion [GO:0035999]
BB562_09430	2561.21	0.00817964	0.111202	0.0735569	0.941363	0.998765	CP016491.1	N utilization substance protein B	RNA binding [GO:0003723]; DNA-templated transcription, termination [GO:0006353]; transcription antitermination [GO:0031564]
BB562_09435	3775.11	0.103929	0.10844	0.958399	0.337862	0.998765	CP016491.1	alkaline-shock protein
BB562_09440	3498.04	0.113843	0.119694	0.951116	0.341546	0.998765	CP016491.1	elongation factor P	cytoplasm [GO:0005737]; translation elongation factor activity [GO:0003746]
BB562_09445	1764.02	-0.142517	0.110044	-1.29509	0.19529	0.998765	CP016491.1	Xaa-Pro aminopeptidase	aminopeptidase activity [GO:0004177]; metal ion binding [GO:0046872]
BB562_09450	9356.09	-0.169961	0.0886821	-1.91652	0.0552987	0.969191	CP016491.1	50S ribosomal protein L27	ribosome [GO:0005840]; structural constituent of ribosome [GO:0003735]; translation [GO:0006412]
BB562_09455	11646.1	-0.0521751	0.10615	-0.491522	0.623058	0.998765	CP016491.1	hypothetical protein	peptidase activity [GO:0008233]
BB562_09460	11102.4	0.00142688	0.114657	0.0124447	0.990071	0.998765	CP016491.1	50S ribosomal protein L21	ribosome [GO:0005840]; rRNA binding [GO:0019843]; structural constituent of ribosome [GO:0003735]; translation [GO:0006412]
BB562_09465	331.754	-0.0358826	0.138102	-0.259826	0.794998	0.998765	CP016491.1	TetR family transcriptional regulator	DNA binding [GO:0003677]
BB562_09475	1.30202	1.56581	1.59086	0.984254	0.324991	0.998765	CP016491.1	hypothetical protein	integral component of membrane [GO:0016021]
BB562_09480	1.07495	-0.454148	1.98665	-0.2286	0.81918	0.998765	CP016491.1	hypothetical protein
BB562_09485	386.785	-0.0382112	0.15484	-0.246778	0.80508	0.998765	CP016491.1	hypothetical protein
BB562_09490	630.442	-0.0712175	0.103138	-0.690508	0.489875	0.998765	CP016491.1	2-deoxyuridine 5-triphosphate nucleotidohydrolase	hydrolase activity [GO:0016787]
BB562_09495	829.868	-0.106726	0.104047	-1.02575	0.305007	0.998765	CP016491.1	hypothetical protein
BB562_09500	1029.7	0.0589249	0.0994015	0.592797	0.553317	0.998765	CP016491.1	exonuclease SbcC	exonuclease activity [GO:0004527]
BB562_09505	8326.27	-0.26137	0.166995	-1.56513	0.117551	0.998765	CP016491.1	type I glutamate--ammonia ligase	ATP binding [GO:0005524]; glutamate-ammonia ligase activity [GO:0004356]; glutamine biosynthetic process [GO:0006542]
BB562_09510	1702.91	-0.358763	0.204305	-1.75602	0.0790851	0.998765	CP016491.1	MerR family transcriptional regulator	DNA binding [GO:0003677]; regulation of transcription, DNA-templated [GO:0006355]
BB562_09515	146.671	-0.153063	0.171923	-0.890298	0.373306	0.998765	CP016491.1	tRNA (adenosine(37)-N6)-dimethylallyltransferase MiaA	ATP binding [GO:0005524]; tRNA dimethylallyltransferase activity [GO:0052381]; tRNA processing [GO:0008033]
BB562_09520	152.521	-0.314861	0.165271	-1.90512	0.0567642	0.969191	CP016491.1	glycerophosphodiester phosphodiesterase	phosphoric diester hydrolase activity [GO:0008081]; lipid metabolic process [GO:0006629]
BB562_09525	1071.23	0.268647	0.168723	1.59223	0.111333	0.998765	CP016491.1	DUF3042 domain-containing protein
BB562_09530	1840.45	0.138707	0.0964494	1.43813	0.150397	0.998765	CP016491.1	sulfurtransferase	integral component of membrane [GO:0016021]; transferase activity [GO:0016740]
BB562_09535	171.941	-0.13257	0.171155	-0.77456	0.4386	0.998765	CP016491.1	dipeptidase	serine-type peptidase activity [GO:0008236]
BB562_09540	9141.66	0.0230993	0.0940875	0.245508	0.806063	0.998765	CP016491.1	glucokinase	cytoplasm [GO:0005737]; glucokinase activity [GO:0004340]; glycolytic process [GO:0006096]
BB562_09545	1281.16	0.169721	0.127064	1.33572	0.181642	0.998765	CP016491.1	hypothetical protein
BB562_09550	732.664	-0.168572	0.110225	-1.52934	0.12618	0.998765	CP016491.1	rhomboid family intramembrane serine protease	integral component of membrane [GO:0016021]; serine-type endopeptidase activity [GO:0004252]
BB562_09555	528.77	-0.28561	0.149795	-1.90667	0.0565636	0.969191	CP016491.1	5-formyltetrahydrofolate cyclo-ligase	5-formyltetrahydrofolate cyclo-ligase activity [GO:0030272]; ATP binding [GO:0005524]; metal ion binding [GO:0046872]
BB562_09560	5023.29	-0.0526208	0.0877043	-0.59998	0.54852	0.998765	CP016491.1	penicillin-binding protein	integral component of membrane [GO:0016021]; penicillin binding [GO:0008658]
BB562_09565	1086.58	0.0160385	0.122564	0.130859	0.895887	0.998765	CP016491.1	hypothetical protein	integral component of membrane [GO:0016021]
BB562_09570	113.471	0.144077	0.200598	0.718238	0.47261	0.998765	CP016491.1	iron-sulfur cluster biosynthesis protein
BB562_09575	237.269	0.100877	0.207054	0.487203	0.626114	0.998765	CP016491.1	LytR family transcriptional regulator	DNA binding [GO:0003677]
BB562_09580	329.934	0.176588	0.202197	0.873344	0.382475	0.998765	CP016491.1	hypothetical protein	integral component of membrane [GO:0016021]
BB562_09585	2115.02	0.138184	0.117209	1.17895	0.238419	0.998765	CP016491.1	transcription elongation factor GreA	DNA binding [GO:0003677]; RNA polymerase binding [GO:0070063]; translation elongation factor activity [GO:0003746]; regulation of DNA-templated transcription, elongation [GO:0032784]
BB562_09590	1379.52	0.22928	0.113225	2.025	0.0428669	0.969191	CP016491.1	uridine kinase	cytoplasm [GO:0005737]; ATP binding [GO:0005524]; phosphotransferase activity, alcohol group as acceptor [GO:0016773]; uridine kinase activity [GO:0004849]; CTP salvage [GO:0044211]; UMP salvage [GO:0044206]
BB562_09595	1670.23	0.220075	0.101924	2.1592	0.0308344	0.872982	CP016491.1	ABC transporter substrate-binding protein	integral component of plasma membrane [GO:0005887]; lyase activity [GO:0016829]; lytic endotransglycosylase activity [GO:0008932]; cell wall organization [GO:0071555]; peptidoglycan biosynthetic process [GO:0009252]
BB562_09600	4193	-0.0861752	0.0924716	-0.931909	0.351383	0.998765	CP016491.1	phenylalanine--tRNA ligase subunit beta	cytoplasm [GO:0005737]; ATP binding [GO:0005524]; magnesium ion binding [GO:0000287]; phenylalanine-tRNA ligase activity [GO:0004826]; tRNA binding [GO:0000049]; phenylalanyl-tRNA aminoacylation [GO:0006432]
BB562_09605	1497.46	-0.0509178	0.117666	-0.43273	0.665211	0.998765	CP016491.1	phenylalanine--tRNA ligase subunit alpha	cytoplasm [GO:0005737]; ATP binding [GO:0005524]; magnesium ion binding [GO:0000287]; phenylalanine-tRNA ligase activity [GO:0004826]; tRNA binding [GO:0000049]; phenylalanyl-tRNA aminoacylation [GO:0006432]
BB562_09610	1043.27	0.118097	0.123597	0.955502	0.339324	0.998765	CP016491.1	HxlR family transcriptional regulator
BB562_09615	2188.43	0.221601	0.131023	1.69131	0.0907783	0.998765	CP016491.1	hydrolase	hydrolase activity [GO:0016787]
BB562_09620	294.462	0.111762	0.154448	0.723622	0.469298	0.998765	CP016491.1	RNA methyltransferase	RNA binding [GO:0003723]; RNA methyltransferase activity [GO:0008173]; RNA processing [GO:0006396]
BB562_09625	109.839	-0.0301891	0.175104	-0.172407	0.863117	0.998765	CP016491.1	acylphosphatase	acylphosphatase activity [GO:0003998]
BB562_09630	4271.83	0.0652992	0.101387	0.644057	0.519538	0.998765	CP016491.1	OxaA precursor	integral component of membrane [GO:0016021]; plasma membrane [GO:0005886]; membrane insertase activity [GO:0032977]; protein transport [GO:0015031]
BB562_09635	77.2869	0.0308156	0.214663	0.143553	0.885853	0.998765	CP016491.1	hypothetical protein	integral component of membrane [GO:0016021]
BB562_09640	73.4625	0.127275	0.223824	0.56864	0.569601	0.998765	CP016491.1	exonuclease sbcCD subunit D	3'-5' exonuclease activity [GO:0008408]; endonuclease activity [GO:0004519]; DNA recombination [GO:0006310]; DNA replication [GO:0006260]
BB562_09645	134.74	-0.170857	0.185241	-0.92235	0.356346	0.998765	CP016491.1	exonuclease SbcC	exonuclease activity [GO:0004527]
BB562_09655	585.677	0.0435375	0.139042	0.313125	0.754186	0.998765	CP016491.1	1%2C4-dihydroxy-2-naphthoate prenyltransferase	integral component of membrane [GO:0016021]; transferase activity, transferring alkyl or aryl (other than methyl) groups [GO:0016765]
BB562_09660	111.667	-0.0295169	0.197359	-0.149559	0.881112	0.998765	CP016491.1	hypothetical protein
BB562_09665	5159.66	-0.0933635	0.0999658	-0.933954	0.350327	0.998765	CP016491.1	two-component sensor histidine kinase	integral component of membrane [GO:0016021]; ATP binding [GO:0005524]; phosphorelay sensor kinase activity [GO:0000155]
BB562_09670	2362.01	0.0764689	0.121074	0.631589	0.527656	0.998765	CP016491.1	DNA-binding response regulator	DNA binding [GO:0003677]; phosphorelay signal transduction system [GO:0000160]; regulation of transcription, DNA-templated [GO:0006355]
BB562_09675	225.663	-0.332249	0.181385	-1.83174	0.0669907	0.976098	CP016491.1	AAA family ATPase	ATP binding [GO:0005524]; DNA binding [GO:0003677]; DNA replication [GO:0006260]
BB562_09680	5677.73	0.0850656	0.160785	0.529063	0.596762	0.998765	CP016491.1	phosphogluconate dehydrogenase (NADP(+)-dependent%2C decarboxylating)	NADP binding [GO:0050661]; phosphogluconate dehydrogenase (decarboxylating) activity [GO:0004616]; D-gluconate metabolic process [GO:0019521]; pentose-phosphate shunt [GO:0006098]
BB562_09685	117.077	0.191645	0.260192	0.73655	0.461396	0.998765	CP016491.1	hypothetical protein
BB562_09690	8655.82	-0.16529	0.148554	-1.11266	0.265853	0.998765	CP016491.1	DNA-binding protein	DNA binding [GO:0003677]
BB562_09695	940.085	-0.164435	0.117446	-1.40009	0.161487	0.998765	CP016491.1	hypothetical protein	cytoplasm [GO:0005737]; ATP binding [GO:0005524]; ligase activity, forming carbon-nitrogen bonds [GO:0016879]; tRNA binding [GO:0000049]; tRNA modification [GO:0006400]
BB562_09700	626.493	-0.133741	0.110384	-1.2116	0.225666	0.998765	CP016491.1	SAM-dependent methyltransferase	methyltransferase activity [GO:0008168]; methylation [GO:0032259]
BB562_09705	395.683	0.0239779	0.127606	0.187906	0.85095	0.998765	CP016491.1	ribosome silencing factor	cytoplasm [GO:0005737]; mature ribosome assembly [GO:0042256]; negative regulation of ribosome biogenesis [GO:0090071]; negative regulation of translation [GO:0017148]
BB562_09710	705.081	-0.0851397	0.104529	-0.814506	0.415355	0.998765	CP016491.1	HD domain-containing protein
BB562_09715	865.754	-0.0694877	0.113208	-0.613808	0.539342	0.998765	CP016491.1	nicotinate-nucleotide adenylyltransferase	ATP binding [GO:0005524]; nicotinate-nucleotide adenylyltransferase activity [GO:0004515]; NAD biosynthetic process [GO:0009435]
BB562_09720	306.208	-0.153858	0.133985	-1.14832	0.250836	0.998765	CP016491.1	RNA-binding protein	RNA binding [GO:0003723]
BB562_09725	1471.74	-0.0866826	0.100586	-0.861778	0.38881	0.998765	CP016491.1	ribosome biogenesis GTPase YqeH	GTP binding [GO:0005525]
BB562_09730	675.297	-0.0387404	0.122389	-0.316535	0.751596	0.998765	CP016491.1	HAD family hydrolase	hydrolase activity [GO:0016787]
BB562_09740	25.2497	0.194	0.408163	0.475299	0.634574	0.998765	CP016491.1	hypothetical protein	integral component of membrane [GO:0016021]
BB562_09745	103.83	0.0347971	0.234076	0.148658	0.881824	0.998765	CP016491.1	glycosyl transferase	integral component of membrane [GO:0016021]; transferase activity [GO:0016740]
BB562_09795	5898.88	-0.0990463	0.106331	-0.931494	0.351598	0.998765	CP016491.1	50S ribosomal protein L20	ribosome [GO:0005840]; rRNA binding [GO:0019843]; structural constituent of ribosome [GO:0003735]; ribosomal large subunit assembly [GO:0000027]; translation [GO:0006412]
BB562_09800	1503.38	-0.179859	0.136971	-1.31312	0.189144	0.998765	CP016491.1	50S ribosomal protein L35	ribosome [GO:0005840]; structural constituent of ribosome [GO:0003735]; translation [GO:0006412]
BB562_09805	5074.34	-0.195412	0.109733	-1.7808	0.0749459	0.998765	CP016491.1	translation initiation factor IF-3	cytoplasm [GO:0005737]; translation initiation factor activity [GO:0003743]
BB562_09810	3864.41	-0.0857663	0.138553	-0.619012	0.535908	0.998765	CP016491.1	threonine--tRNA ligase	cytoplasm [GO:0005737]; ATP binding [GO:0005524]; metal ion binding [GO:0046872]; threonine-tRNA ligase activity [GO:0004829]; tRNA binding [GO:0000049]; threonyl-tRNA aminoacylation [GO:0006435]
BB562_09815	698.587	-0.0486802	0.109742	-0.443589	0.65734	0.998765	CP016491.1	primosomal protein DnaI	ATP binding [GO:0005524]
BB562_09820	1045.01	-0.140204	0.126659	-1.10693	0.268322	0.998765	CP016491.1	helicase DnaB	helicase activity [GO:0004386]
BB562_09825	249.61	-0.0250206	0.184436	-0.13566	0.89209	0.998765	CP016491.1	transcriptional regulator NrdR	ATP binding [GO:0005524]; DNA binding [GO:0003677]; zinc ion binding [GO:0008270]; negative regulation of transcription, DNA-templated [GO:0045892]
BB562_09830	173.106	-0.0417782	0.182473	-0.228955	0.818904	0.998765	CP016491.1	dephospho-CoA kinase	cytoplasm [GO:0005737]; ATP binding [GO:0005524]; dephospho-CoA kinase activity [GO:0004140]; coenzyme A biosynthetic process [GO:0015937]
BB562_09835	297.126	-0.137172	0.134057	-1.02324	0.306195	0.998765	CP016491.1	DNA-formamidopyrimidine glycosylase	class I DNA-(apurinic or apyrimidinic site) endonuclease activity [GO:0140078]; damaged DNA binding [GO:0003684]; oxidized purine nucleobase lesion DNA N-glycosylase activity [GO:0008534]; zinc ion binding [GO:0008270]; base-excision repair [GO:0006284]; nucleotide-excision repair [GO:0006289]
BB562_09840	1421.41	0.150318	0.0977988	1.53702	0.124289	0.998765	CP016491.1	DNA polymerase I	3'-5' exonuclease activity [GO:0008408]; DNA binding [GO:0003677]; DNA-directed DNA polymerase activity [GO:0003887]; DNA repair [GO:0006281]; DNA-dependent DNA replication [GO:0006261]
BB562_09845	3826.9	0.00542251	0.140538	0.0385839	0.969222	0.998765	CP016491.1	hypothetical protein	integral component of membrane [GO:0016021]
BB562_09850	9.61786	0.0405805	0.585326	0.0693298	0.944727	0.998765	CP016491.1	hypothetical protein
BB562_09855	15.507	-0.218183	0.486941	-0.448068	0.654104	0.998765	CP016491.1	hypothetical protein
BB562_09860	14.9568	-0.563285	0.460027	-1.22446	0.220778	0.998765	CP016491.1	respiratory nitrate reductase subunit gamma	integral component of membrane [GO:0016021]; nitrate reductase complex [GO:0009325]; nitrate reductase activity [GO:0008940]
BB562_09865	9.78621	-0.408687	0.634132	-0.644483	0.519262	0.998765	CP016491.1	nitrate reductase molybdenum cofactor assembly chaperone	unfolded protein binding [GO:0051082]; chaperone-mediated protein complex assembly [GO:0051131]
BB562_09870	41.167	-0.101297	0.298713	-0.339111	0.734526	0.998765	CP016491.1	nitrate reductase subunit beta	nitrate reductase complex [GO:0009325]; nitrate reductase activity [GO:0008940]; nitrate metabolic process [GO:0042126]
BB562_09875	43.4865	-0.129257	0.270211	-0.478356	0.632397	0.998765	CP016491.1	nitrate reductase subunit alpha	nitrate reductase complex [GO:0009325]; 4 iron, 4 sulfur cluster binding [GO:0051539]; metal ion binding [GO:0046872]; molybdopterin cofactor binding [GO:0043546]; nitrate reductase activity [GO:0008940]; nitrate metabolic process [GO:0042126]
BB562_09880	7.76158	-0.461451	0.714861	-0.645511	0.518596	0.998765	CP016491.1	molybdopterin biosynthesis protein MoeB	ubiquitin-like modifier activating enzyme activity [GO:0008641]
BB562_09885	1.70886	1.05473	1.65986	0.635432	0.525147	0.998765	CP016491.1	molybdenum cofactor biosynthesis protein	Mo-molybdopterin cofactor biosynthetic process [GO:0006777]
BB562_09890	8.78701	0.650568	0.663754	0.980134	0.32702	0.998765	CP016491.1	hypothetical protein	metal ion binding [GO:0046872]; molybdopterin molybdotransferase activity [GO:0061599]; Mo-molybdopterin cofactor biosynthetic process [GO:0006777]; molybdopterin cofactor biosynthetic process [GO:0032324]
BB562_09895	1.90659	0.303798	1.261	0.240917	0.809619	0.998765	CP016491.1	molybdopterin-guanine dinucleotide biosynthesis protein B	GTP binding [GO:0005525]; Mo-molybdopterin cofactor biosynthetic process [GO:0006777]
BB562_09900	2.44086	-0.679498	1.08152	-0.628283	0.529819	0.998765	CP016491.1	molybdenum cofactor biosynthesis protein C	cyclic pyranopterin monophosphate synthase activity [GO:0061799]; Mo-molybdopterin cofactor biosynthetic process [GO:0006777]
BB562_09915	283.095	-0.190881	0.17715	-1.07751	0.281253	0.998765	CP016491.1	NreA
BB562_09920	154.841	-0.180517	0.164377	-1.09819	0.272122	0.998765	CP016491.1	two-component sensor histidine kinase	cytoplasm [GO:0005737]; integral component of membrane [GO:0016021]; ATP binding [GO:0005524]; iron ion binding [GO:0005506]; phosphorelay sensor kinase activity [GO:0000155]; protein dimerization activity [GO:0046983]
BB562_09925	107.15	-0.148175	0.205317	-0.721692	0.470484	0.998765	CP016491.1	DNA-binding response regulator	DNA binding [GO:0003677]; phosphorelay signal transduction system [GO:0000160]; regulation of transcription, DNA-templated [GO:0006355]
BB562_09935	4.77493	-0.805643	0.851493	-0.946154	0.34407	0.998765	CP016491.1	hypothetical protein
BB562_09940	3.54921	0.698351	1.03884	0.672239	0.501432	0.998765	CP016491.1	hypothetical protein
BB562_09945	548.756	-0.161542	0.111964	-1.44281	0.149075	0.998765	CP016491.1	transcriptional regulator	DNA binding [GO:0003677]
BB562_09950	291.966	-0.173308	0.135244	-1.28145	0.200035	0.998765	CP016491.1	DNA methyltransferase	methyltransferase activity [GO:0008168]; methylation [GO:0032259]
BB562_09955	5.92263	0.562876	0.681338	0.826134	0.408728	0.998765	CP016491.1	MFS transporter	integral component of membrane [GO:0016021]; transmembrane transport [GO:0055085]
BB562_09960	7.55983	-0.446602	0.679103	-0.657635	0.510773	0.998765	CP016491.1	cyclic pyranopterin phosphate synthase	molybdopterin synthase complex [GO:0019008]; 4 iron, 4 sulfur cluster binding [GO:0051539]; GTP 3',8'-cyclase activity [GO:0061798]; GTP binding [GO:0005525]; metal ion binding [GO:0046872]; S-adenosyl-L-methionine binding [GO:1904047]; Mo-molybdopterin cofactor biosynthetic process [GO:0006777]
BB562_09970	3.40578	0.437274	1.00711	0.434187	0.664153	0.998765	CP016491.1	molybdenum cofactor biosynthesis protein E	Mo-molybdopterin cofactor biosynthetic process [GO:0006777]
BB562_09975	9.63294	-0.0126723	0.63952	-0.0198153	0.984191	0.998765	CP016491.1	flavodoxin	FMN binding [GO:0010181]; oxidation-reduction process [GO:0055114]
BB562_09980	20.5358	-0.288765	0.396992	-0.727384	0.466991	0.998765	CP016491.1	peptide ABC transporter substrate-binding protein	integral component of membrane [GO:0016021]; plasma membrane [GO:0005886]; transmembrane transporter activity [GO:0022857]
BB562_09985	15.9307	-0.336062	0.440695	-0.762573	0.445718	0.998765	CP016491.1	iron ABC transporter ATP-binding protein	ATP binding [GO:0005524]; ATPase activity [GO:0016887]
BB562_09990	447.805	-0.222279	0.115252	-1.92864	0.0537753	0.969191	CP016491.1	peptide ABC transporter substrate-binding protein
BB562_09995	546.406	-0.120993	0.112178	-1.07858	0.280777	0.998765	CP016491.1	Fe-S cluster assembly protein SufB	iron-sulfur cluster assembly [GO:0016226]
BB562_10000	112.444	0.119279	0.213344	0.559095	0.576097	0.998765	CP016491.1	SUF system NifU family Fe-S cluster assembly protein	iron ion binding [GO:0005506]; iron-sulfur cluster binding [GO:0051536]; iron-sulfur cluster assembly [GO:0016226]
BB562_10005	216.514	-0.0359169	0.171838	-0.209016	0.834436	0.998765	CP016491.1	cysteine sulfinate desulfinase	cysteine desulfurase activity [GO:0031071]; pyridoxal phosphate binding [GO:0030170]; cysteine metabolic process [GO:0006534]
BB562_10010	273.231	-0.04516	0.164019	-0.275334	0.78306	0.998765	CP016491.1	Fe-S cluster assembly protein SufD	iron-sulfur cluster assembly [GO:0016226]
BB562_10015	191.648	0.227974	0.18174	1.25439	0.209699	0.998765	CP016491.1	Fe-S cluster assembly ATPase SufC	ATP binding [GO:0005524]; ATPase activity [GO:0016887]
BB562_10020	21.2076	0.253087	0.455906	0.555131	0.578805	0.998765	CP016491.1	iron transporter FeoA	transition metal ion binding [GO:0046914]
BB562_10025	157.248	0.322073	0.270408	1.19106	0.233629	0.998765	CP016491.1	ferrous iron transport protein B	integral component of membrane [GO:0016021]; plasma membrane [GO:0005886]; ferrous iron transmembrane transporter activity [GO:0015093]; GTP binding [GO:0005525]; iron ion homeostasis [GO:0055072]
BB562_10075	3097.8	0.0398825	0.0973117	0.409843	0.681921	0.998765	CP016491.1	UDP-N-acetylmuramate--L-alanine ligase	cytoplasm [GO:0005737]; ATP binding [GO:0005524]; UDP-N-acetylmuramate-L-alanine ligase activity [GO:0008763]; cell cycle [GO:0007049]; cell division [GO:0051301]; cell wall organization [GO:0071555]; peptidoglycan biosynthetic process [GO:0009252]; regulation of cell shape [GO:0008360]
BB562_10080	2810.28	-0.148764	0.126168	-1.17909	0.238363	0.998765	CP016491.1	cell division protein FtsK	ATP binding [GO:0005524]; DNA binding [GO:0003677]; cell division [GO:0051301]
BB562_10085	467.38	0.0827295	0.115778	0.714551	0.474887	0.998765	CP016491.1	tRNA-binding protein	cytoplasm [GO:0005737]; ATP binding [GO:0005524]; metal ion binding [GO:0046872]; phenylalanine-tRNA ligase activity [GO:0004826]; tRNA binding [GO:0000049]; translation [GO:0006412]
BB562_10090	1185.93	-0.105308	0.103364	-1.01881	0.308294	0.998765	CP016491.1	hypothetical protein	integral component of membrane [GO:0016021]
BB562_10095	467.141	-0.273571	0.106813	-2.56122	0.0104306	0.557949	CP016491.1	hypothetical protein	integral component of membrane [GO:0016021]
BB562_10100	110.195	-0.235433	0.21132	-1.11411	0.265232	0.998765	CP016491.1	hypothetical protein	integral component of membrane [GO:0016021]
BB562_10105	71.9274	-0.31672	0.21785	-1.45385	0.145988	0.998765	CP016491.1	hypothetical protein	integral component of membrane [GO:0016021]
BB562_10110	58.1089	0.172538	0.242769	0.710707	0.477266	0.998765	CP016491.1	hypothetical protein	DNA binding [GO:0003677]; phosphorelay signal transduction system [GO:0000160]
BB562_10115	115.82	-0.0340031	0.178184	-0.190831	0.848658	0.998765	CP016491.1	hypothetical protein	integral component of membrane [GO:0016021]
BB562_10120	544.632	0.0598141	0.128917	0.463972	0.642668	0.998765	CP016491.1	tRNA (guanosine(46)-N7)-methyltransferase TrmB	tRNA (guanine-N7-)-methyltransferase activity [GO:0008176]
BB562_10125	2308.29	0.176569	0.0885178	1.99473	0.0460718	0.969191	CP016491.1	phosphotransferase	transferase activity [GO:0016740]
BB562_10130	737.529	-0.0907257	0.0973289	-0.932155	0.351256	0.998765	CP016491.1	ABC transporter permease	integral component of membrane [GO:0016021]
BB562_10135	609.952	0.0718489	0.109649	0.655261	0.5123	0.998765	CP016491.1	multidrug ABC transporter ATP-binding protein	ATP binding [GO:0005524]; ATPase activity [GO:0016887]
BB562_10140	417.625	0.259646	0.16865	1.53955	0.123669	0.998765	CP016491.1	histidine triad protein	catalytic activity [GO:0003824]
BB562_10145	294.685	0.201925	0.13899	1.4528	0.146279	0.998765	CP016491.1	hypothetical protein
BB562_10150	9472.73	0.324645	0.140535	2.31007	0.0208844	0.742235	CP016491.1	peptidylprolyl isomerase	plasma membrane [GO:0005886]; peptidyl-prolyl cis-trans isomerase activity [GO:0003755]; protein folding [GO:0006457]
BB562_10155	73.0337	-0.396982	0.306013	-1.29727	0.194538	0.998765	CP016491.1	cell surface protein
BB562_10160	27.6653	-0.0587116	0.495137	-0.118577	0.905611	0.998765	CP016491.1	cell surface protein
BB562_10165	33.1817	-0.101181	0.526225	-0.192277	0.847526	0.998765	CP016491.1	cell surface protein	integral component of membrane [GO:0016021]
BB562_10170	8.49051	-0.0539949	0.613811	-0.0879667	0.929903	0.998765	CP016491.1	cell surface protein	integral component of membrane [GO:0016021]
BB562_10175	171.779	-0.327555	0.305013	-1.0739	0.282866	0.998765	CP016491.1	cell surface protein
BB562_10180	225.566	-0.233777	0.165417	-1.41326	0.157578	0.998765	CP016491.1	ADP-ribosylglycohydrolase	hydrolase activity [GO:0016787]
BB562_10185	103.191	0.0647927	0.203248	0.318786	0.749889	0.998765	CP016491.1	Crp/Fnr family transcriptional regulator	DNA binding [GO:0003677]; regulation of transcription, DNA-templated [GO:0006355]
BB562_10190	223.014	0.320372	0.191288	1.67482	0.09397	0.998765	CP016491.1	hypothetical protein
BB562_10195	285.526	-0.0759547	0.150741	-0.503874	0.61435	0.998765	CP016491.1	SGNH hydrolase (pseudogene)
BB562_10220	10.5022	-0.173507	0.541701	-0.320301	0.74874	0.998765	CP016491.1	6%2C7-dimethyl-8-ribityllumazine synthase	riboflavin synthase complex [GO:0009349]; 6,7-dimethyl-8-ribityllumazine synthase activity [GO:0000906]; riboflavin biosynthetic process [GO:0009231]
BB562_10225	23.7684	0.00218445	0.363644	0.0060071	0.995207	0.998765	CP016491.1	bifunctional 3%2C4-dihydroxy-2-butanone 4-phosphate synthase/GTP cyclohydrolase II	3,4-dihydroxy-2-butanone-4-phosphate synthase activity [GO:0008686]; GTP binding [GO:0005525]; GTP cyclohydrolase II activity [GO:0003935]; zinc ion binding [GO:0008270]; riboflavin biosynthetic process [GO:0009231]
BB562_10230	12.6497	-0.104254	0.500002	-0.208506	0.834834	0.998765	CP016491.1	riboflavin synthase subunit alpha
BB562_10235	26.6098	-0.559449	0.411533	-1.35943	0.174012	0.998765	CP016491.1	riboflavin biosynthesis protein RibD	5-amino-6-(5-phosphoribosylamino)uracil reductase activity [GO:0008703]; diaminohydroxyphosphoribosylaminopyrimidine deaminase activity [GO:0008835]; zinc ion binding [GO:0008270]; riboflavin biosynthetic process [GO:0009231]
BB562_10240	22.9375	-0.282495	0.46182	-0.6117	0.540736	0.998765	CP016491.1	hypothetical protein	integral component of membrane [GO:0016021]
BB562_10245	67.5089	-0.274354	0.239149	-1.14721	0.251295	0.998765	CP016491.1	hypothetical protein	integral component of membrane [GO:0016021]
BB562_10250	25.0619	-0.337838	0.368663	-0.916388	0.359464	0.998765	CP016491.1	glycosyltransferase	integral component of membrane [GO:0016021]; transferase activity [GO:0016740]
BB562_10260	174.892	0.0543497	0.164924	0.329544	0.741745	0.998765	CP016491.1	hypothetical protein
BB562_10265	68.774	0.168325	0.257946	0.652559	0.51404	0.998765	CP016491.1	flavocytochrome c	membrane [GO:0016020]; FMN binding [GO:0010181]; succinate dehydrogenase activity [GO:0000104]
BB562_10270	12.1892	-0.40732	0.589172	-0.691343	0.48935	0.998765	CP016491.1	NADPH-dependent FMN reductase	oxidoreductase activity [GO:0016491]
BB562_10275	105.658	-0.134688	0.195717	-0.688175	0.491342	0.998765	CP016491.1	LysR family transcriptional regulator	DNA binding [GO:0003677]; DNA-binding transcription factor activity [GO:0003700]
BB562_10280	7.23379	0.121339	0.728987	0.166449	0.867803	0.998765	CP016491.1	peptidase S41	serine-type peptidase activity [GO:0008236]
BB562_10285	148.899	0.066267	0.22119	0.299594	0.764487	0.998765	CP016491.1	hypothetical protein	integral component of membrane [GO:0016021]
BB562_10290	584.291	0.0380805	0.127358	0.299003	0.764938	0.998765	CP016491.1	3'-5' exonuclease	exonuclease activity [GO:0004527]; nucleic acid binding [GO:0003676]
BB562_10295	467.076	-0.128864	0.139256	-0.925374	0.354772	0.998765	CP016491.1	hypothetical protein
BB562_10300	84.9187	-0.242512	0.222517	-1.08986	0.275775	0.998765	CP016491.1	phosphoesterase	hydrolase activity [GO:0016787]
BB562_10305	3519.8	0.223794	0.127467	1.75571	0.0791388	0.998765	CP016491.1	hypothetical protein
BB562_10310	2431.04	0.0914302	0.116859	0.782397	0.433981	0.998765	CP016491.1	penicillin-binding protein	integral component of membrane [GO:0016021]; penicillin binding [GO:0008658]; transferase activity [GO:0016740]
BB562_10315	654.403	0.195285	0.118037	1.65444	0.0980387	0.998765	CP016491.1	arginine repressor	cytoplasm [GO:0005737]; arginine binding [GO:0034618]; DNA binding [GO:0003677]; DNA-binding transcription factor activity [GO:0003700]; arginine biosynthetic process [GO:0006526]; protein complex oligomerization [GO:0051259]
BB562_10320	1386	0.168435	0.137387	1.22599	0.220202	0.998765	CP016491.1	aminotransferase	pyridoxal phosphate binding [GO:0030170]; transaminase activity [GO:0008483]; biosynthetic process [GO:0009058]
BB562_10325	191.257	0.379312	0.239513	1.58368	0.113265	0.998765	CP016491.1	L-lysine permease	integral component of membrane [GO:0016021]; plasma membrane [GO:0005886]; amino acid transport [GO:0006865]
BB562_10330	382.545	-0.0143824	0.155468	-0.0925103	0.926293	0.998765	CP016491.1	GntR family transcriptional regulator	catalytic activity [GO:0003824]; DNA binding [GO:0003677]; DNA-binding transcription factor activity [GO:0003700]; pyridoxal phosphate binding [GO:0030170]; biosynthetic process [GO:0009058]
BB562_10335	1715.22	0.0736536	0.106786	0.689733	0.490362	0.998765	CP016491.1	D-alanine--poly(phosphoribitol) ligase subunit 2	cytoplasm [GO:0005737]; D-alanyl carrier activity [GO:0036370]; ligase activity [GO:0016874]; cell wall organization [GO:0071555]; lipoteichoic acid biosynthetic process [GO:0070395]
BB562_10345	66.6182	0.37878	0.372141	1.01784	0.308754	0.998765	CP016491.1	cell surface protein	integral component of membrane [GO:0016021]; transferase activity [GO:0016740]
BB562_10350	60.2829	0.13383	0.294954	0.45373	0.650023	0.998765	CP016491.1	MFS transporter	integral component of membrane [GO:0016021]
BB562_10355	148.192	0.0731455	0.225992	0.323664	0.746193	0.998765	CP016491.1	hypothetical protein
BB562_10360	26.379	0.170709	0.315329	0.541369	0.588254	0.998765	CP016491.1	ABC transporter ATP-binding protein	integral component of membrane [GO:0016021]; plasma membrane [GO:0005886]; ATP binding [GO:0005524]; ATPase activity [GO:0016887]; response to antibiotic [GO:0046677]
BB562_10365	1.64791	0.0846935	1.25292	0.0675968	0.946107	0.998765	CP016491.1	hypothetical protein	integral component of membrane [GO:0016021]
BB562_10370	2106.53	-0.00545576	0.118037	-0.0462208	0.963134	0.998765	CP016491.1	arginine--tRNA ligase	cytoplasm [GO:0005737]; arginine-tRNA ligase activity [GO:0004814]; ATP binding [GO:0005524]; arginyl-tRNA aminoacylation [GO:0006420]
BB562_10375	125.593	-0.354199	0.186343	-1.9008	0.0573286	0.969191	CP016491.1	GNAT family N-acetyltransferase	glucosamine 6-phosphate N-acetyltransferase activity [GO:0004343]; UDP-N-acetylglucosamine biosynthetic process [GO:0006048]
BB562_10390	648.815	0.165857	0.172487	0.96156	0.336271	0.998765	CP016491.1	DUF2187 domain-containing protein
BB562_10395	757.388	-1.03877	0.186259	-5.57702	2.44678e-08	3.3998e-05	CP016491.1	MATE family efflux transporter	integral component of membrane [GO:0016021]; antiporter activity [GO:0015297]; xenobiotic transmembrane transporter activity [GO:0042910]
BB562_10400	122.686	-0.14316	0.312638	-0.457908	0.647019	0.998765	CP016491.1	sodium:sulfate symporter	integral component of membrane [GO:0016021]; cation transmembrane transporter activity [GO:0008324]; potassium ion transport [GO:0006813]
BB562_10405	225.432	0.0206782	0.175208	0.118021	0.906051	0.998765	CP016491.1	aryl-sulfate sulfotransferase	integral component of membrane [GO:0016021]; aryl sulfotransferase activity [GO:0004062]
BB562_10410	34.3526	-0.263557	0.40275	-0.654393	0.512859	0.998765	CP016491.1	phosphoesterase	nucleic acid binding [GO:0003676]
BB562_10415	55.1925	-0.359121	0.317122	-1.13244	0.257449	0.998765	CP016491.1	adenylyl-sulfate kinase	adenylylsulfate kinase activity [GO:0004020]; ATP binding [GO:0005524]; hydrogen sulfide biosynthetic process [GO:0070814]; sulfate assimilation [GO:0000103]
BB562_10420	103.671	-0.289637	0.236643	-1.22394	0.220974	0.998765	CP016491.1	sulfate adenylyltransferase	ATP binding [GO:0005524]; sulfate adenylyltransferase (ATP) activity [GO:0004781]; hydrogen sulfide biosynthetic process [GO:0070814]; sulfate assimilation [GO:0000103]
BB562_10425	140.893	-0.0971894	0.280988	-0.345885	0.729429	0.998765	CP016491.1	hypothetical protein
BB562_10430	32.7258	0.101968	0.317718	0.320939	0.748257	0.998765	CP016491.1	5-methyltetrahydropteroyltriglutamate--homocysteine S-methyltransferase	5-methyltetrahydropteroyltriglutamate-homocysteine S-methyltransferase activity [GO:0003871]; zinc ion binding [GO:0008270]; methionine biosynthetic process [GO:0009086]; methylation [GO:0032259]
BB562_10435	32.7192	-0.219447	0.306174	-0.716741	0.473534	0.998765	CP016491.1	bifunctional homocysteine S-methyltransferase/methylenetetrahydrofolate reductase	metal ion binding [GO:0046872]; methylenetetrahydrofolate reductase (NAD(P)H) activity [GO:0004489]; methyltransferase activity [GO:0008168]; methionine metabolic process [GO:0006555]; methylation [GO:0032259]
BB562_10440	120.616	0.348995	0.227564	1.53361	0.125125	0.998765	CP016491.1	hypothetical protein	integral component of membrane [GO:0016021]
BB562_10445	677.074	0.124912	0.146023	0.855429	0.392314	0.998765	CP016491.1	teichoic acid glycosylation protein	integral component of membrane [GO:0016021]; polysaccharide biosynthetic process [GO:0000271]
BB562_10450	847.921	-0.0423746	0.0956032	-0.443234	0.657596	0.998765	CP016491.1	hypothetical protein
BB562_10455	279.403	0.100165	0.140799	0.711405	0.476833	0.998765	CP016491.1	hypothetical protein
BB562_10470	185.69	0.131936	0.215254	0.612932	0.539921	0.998765	CP016491.1	endolysin	lysozyme activity [GO:0003796]; cell wall macromolecule catabolic process [GO:0016998]; peptidoglycan catabolic process [GO:0009253]
BB562_10485	410.567	-0.292004	0.110606	-2.64004	0.00828961	0.524334	CP016491.1	hypothetical protein
BB562_10490	342.844	0.0258573	0.250075	0.103398	0.917647	0.998765	CP016491.1	hypothetical protein
BB562_10495	435.266	-0.0199904	0.160972	-0.124186	0.901168	0.998765	CP016491.1	phage tail protein
BB562_10570	58.9835	0.271744	0.375243	0.724182	0.468954	0.998765	CP016491.1	terminase
BB562_10580	660.125	0.0693492	0.236756	0.292914	0.769588	0.998765	CP016491.1	HNH endonuclease	endonuclease activity [GO:0004519]; nucleic acid binding [GO:0003676]
BB562_10650	13.3823	1.40407	0.618356	2.27065	0.0231683	0.778431	CP016491.1	antirepressor
BB562_10660	100.106	0.387278	0.208246	1.85971	0.0629267	0.976098	CP016491.1	XRE family transcriptional regulator	DNA binding [GO:0003677]
BB562_10705	105.859	0.144707	0.248371	0.582627	0.560145	0.998765	CP016491.1	hypothetical protein
BB562_10715	915.393	-0.365294	0.102117	-3.57722	0.000347261	0.111974	CP016491.1	daunorubicin resistance protein DrrC	ATP binding [GO:0005524]; ATPase activity [GO:0016887]
BB562_10720	481.339	-0.0874476	0.12095	-0.723007	0.469676	0.998765	CP016491.1	hypothetical protein
BB562_10725	41.2535	0.203693	0.301689	0.675176	0.499564	0.998765	CP016491.1	hypothetical protein
BB562_10730	5057.56	0.175959	0.128121	1.37338	0.169634	0.998765	CP016491.1	MarR family transcriptional regulator	DNA-binding transcription factor activity [GO:0003700]
BB562_10735	27.8372	0.201311	0.386014	0.521514	0.602009	0.998765	CP016491.1	CAAX protease	integral component of membrane [GO:0016021]; cysteine-type endopeptidase activity [GO:0004197]; CAAX-box protein processing [GO:0071586]
BB562_10745	423.151	-0.0677333	0.196189	-0.345244	0.729911	0.998765	CP016491.1	hypothetical protein
BB562_10750	2053.38	-0.0853764	0.157455	-0.542227	0.587662	0.998765	CP016491.1	hypothetical protein
BB562_10755	860.456	-0.0497998	0.163748	-0.304125	0.761033	0.998765	CP016491.1	DNA-binding response regulator	DNA binding [GO:0003677]; phosphorelay signal transduction system [GO:0000160]
BB562_10760	991.285	0.0228173	0.178541	0.127799	0.898308	0.998765	CP016491.1	histidine kinase	integral component of membrane [GO:0016021]; kinase activity [GO:0016301]
BB562_10765	2302.63	0.258946	0.131219	1.97339	0.0484507	0.969191	CP016491.1	hypothetical protein
BB562_10770	119.907	0.124435	0.216006	0.576073	0.564566	0.998765	CP016491.1	HAD family hydrolase	hydrolase activity [GO:0016787]
BB562_10775	346.252	0.0711662	0.163253	0.435924	0.662892	0.998765	CP016491.1	peptide-methionine (S)-S-oxide reductase	peptide-methionine (S)-S-oxide reductase activity [GO:0008113]; cellular protein modification process [GO:0006464]
BB562_10780	187.403	0.182761	0.206876	0.883434	0.377002	0.998765	CP016491.1	hypothetical protein	DNA-binding transcription factor activity [GO:0003700]; DNA-templated transcription, initiation [GO:0006352]
BB562_10785	5.68827	-0.247696	0.760885	-0.325536	0.744775	0.998765	CP016491.1	hypothetical protein	integral component of membrane [GO:0016021]
BB562_10790	184.521	0.320496	0.213701	1.49974	0.133682	0.998765	CP016491.1	mechanosensitive ion channel protein MscL	integral component of plasma membrane [GO:0005887]; mechanosensitive ion channel activity [GO:0008381]
BB562_10795	2889.25	0.0899735	0.090726	0.991706	0.321341	0.998765	CP016491.1	deoxyguanosine kinase	ATP binding [GO:0005524]; nucleoside kinase activity [GO:0019206]
BB562_10800	308.715	0.258743	0.162151	1.59569	0.110557	0.998765	CP016491.1	glycerophosphodiester phosphodiesterase	phosphoric diester hydrolase activity [GO:0008081]; lipid metabolic process [GO:0006629]
BB562_10805	95.3892	0.0810611	0.235877	0.343658	0.731103	0.998765	CP016491.1	glycerol-3-phosphate ABC transporter substrate-binding protein	transmembrane transport [GO:0055085]
BB562_10810	12.7423	-0.254231	0.633038	-0.401605	0.687975	0.998765	CP016491.1	glycerol-3-phosphate ABC transporter permease	integral component of membrane [GO:0016021]; plasma membrane [GO:0005886]; transmembrane transport [GO:0055085]
BB562_10815	24.761	0.22642	0.550439	0.411344	0.68082	0.998765	CP016491.1	glycerol-3-phosphate ABC transporter permease	integral component of membrane [GO:0016021]; plasma membrane [GO:0005886]; transmembrane transport [GO:0055085]
BB562_10820	64.4901	0.255198	0.422293	0.604315	0.545634	0.998765	CP016491.1	glycerol-3-phosphate ABC transporter ATP-binding protein	ATP binding [GO:0005524]; ATPase activity [GO:0016887]
BB562_10830	1132.12	-0.186771	0.117233	-1.59316	0.111123	0.998765	CP016491.1	universal stress protein UspA
BB562_10835	3950.34	-0.108968	0.0952878	-1.14357	0.252803	0.998765	CP016491.1	dipeptidase PepV	dipeptidase activity [GO:0016805]; zinc ion binding [GO:0008270]
BB562_10840	115.846	-0.12231	0.192219	-0.636307	0.524576	0.998765	CP016491.1	NAD(P)H-hydrate dehydratase	ADP-dependent NAD(P)H-hydrate dehydratase activity [GO:0052855]; ATP binding [GO:0005524]; nicotinamide nucleotide metabolic process [GO:0046496]
BB562_10845	488.161	-0.155811	0.110117	-1.41496	0.15708	0.998765	CP016491.1	16S rRNA pseudouridine(516) synthase	pseudouridine synthase activity [GO:0009982]; RNA binding [GO:0003723]; pseudouridine synthesis [GO:0001522]
BB562_10850	977.587	0.0252041	0.127802	0.197212	0.843662	0.998765	CP016491.1	transporter	integral component of membrane [GO:0016021]
BB562_10855	5504.78	-0.092887	0.117744	-0.788889	0.430177	0.998765	CP016491.1	leucine--tRNA ligase	cytoplasm [GO:0005737]; aminoacyl-tRNA editing activity [GO:0002161]; ATP binding [GO:0005524]; leucine-tRNA ligase activity [GO:0004823]; leucyl-tRNA aminoacylation [GO:0006429]
BB562_10860	425.058	-0.00604927	0.193673	-0.0312344	0.975083	0.998765	CP016491.1	phospholipid phosphatase	integral component of membrane [GO:0016021]
BB562_10865	830.938	0.107785	0.140229	0.768633	0.442111	0.998765	CP016491.1	SAM-dependent methyltransferase	methyltransferase activity [GO:0008168]; methylation [GO:0032259]
BB562_10870	39.7657	0.16139	0.289001	0.558441	0.576544	0.998765	CP016491.1	hypothetical protein	integral component of membrane [GO:0016021]
BB562_10875	223.843	0.0293282	0.154121	0.190293	0.849079	0.998765	CP016491.1	poly(glycerol-phosphate) alpha-glucosyltransferase	transferase activity [GO:0016740]
BB562_10880	111.561	0.341649	0.259485	1.31664	0.187959	0.998765	CP016491.1	poly(glycerol-phosphate) alpha-glucosyltransferase	transferase activity [GO:0016740]; protein transport [GO:0015031]
BB562_10885	122.315	0.549977	0.256609	2.14324	0.0320935	0.891877	CP016491.1	glycosyl transferase family 1	transferase activity [GO:0016740]
BB562_10890	12.1845	0.496143	0.516817	0.959998	0.337056	0.998765	CP016491.1	cell shape-determining protein MreB	integral component of membrane [GO:0016021]
BB562_10895	557.354	-0.561919	0.126448	-4.44388	8.83508e-06	0.00818423	CP016491.1	multidrug MFS transporter	integral component of membrane [GO:0016021]; transmembrane transport [GO:0055085]
BB562_10900	7506.49	-0.0925272	0.0928262	-0.996779	0.318872	0.998765	CP016491.1	methionine adenosyltransferase	cytoplasm [GO:0005737]; ATP binding [GO:0005524]; magnesium ion binding [GO:0000287]; methionine adenosyltransferase activity [GO:0004478]; one-carbon metabolic process [GO:0006730]; S-adenosylmethionine biosynthetic process [GO:0006556]
BB562_10905	495.032	0.0941811	0.148478	0.63431	0.525878	0.998765	CP016491.1	hypothetical protein	integral component of membrane [GO:0016021]
BB562_10910	26.8809	-0.233627	0.327542	-0.713273	0.475677	0.998765	CP016491.1	poly(glycerol-phosphate) alpha-glucosyltransferase	transferase activity [GO:0016740]
BB562_10915	190.256	-0.0188389	0.157095	-0.11992	0.904547	0.998765	CP016491.1	homocysteine S-methyltransferase	betaine-homocysteine S-methyltransferase activity [GO:0047150]; zinc ion binding [GO:0008270]; methionine biosynthetic process [GO:0009086]; methylation [GO:0032259]
BB562_10920	143.791	-0.142292	0.193446	-0.735565	0.461995	0.998765	CP016491.1	amino acid permease	integral component of membrane [GO:0016021]; transmembrane transporter activity [GO:0022857]; amino acid transport [GO:0006865]
BB562_10925	34.8719	-0.0280622	0.308684	-0.0909091	0.927565	0.998765	CP016491.1	ferrochelatase	cytoplasm [GO:0005737]; ferrochelatase activity [GO:0004325]; metal ion binding [GO:0046872]; heme biosynthetic process [GO:0006783]
BB562_10930	34.6411	-0.423311	0.337107	-1.25572	0.209219	0.998765	CP016491.1	divalent metal cation transporter	integral component of membrane [GO:0016021]; plasma membrane [GO:0005886]; metal ion transmembrane transporter activity [GO:0046873]
BB562_10935	13.3975	0.0421398	0.502652	0.0838349	0.933188	0.998765	CP016491.1	sugar kinase	kinase activity [GO:0016301]
BB562_10940	20.0944	0.443559	0.435273	1.01904	0.308186	0.998765	CP016491.1	MFS transporter	integral component of membrane [GO:0016021]; transmembrane transport [GO:0055085]
BB562_10945	7.34474	0.174877	0.705817	0.247766	0.804315	0.998765	CP016491.1	lipase	hydrolase activity [GO:0016787]
BB562_10950	121.664	-0.100456	0.229368	-0.437969	0.661409	0.998765	CP016491.1	transcriptional regulator	DNA-binding transcription factor activity [GO:0003700]; sequence-specific DNA binding [GO:0043565]
BB562_10955	75.4659	-0.420422	0.211999	-1.98313	0.0473527	0.969191	CP016491.1	metallophosphoesterase
BB562_10960	1357.53	-0.0713379	0.1152	-0.619252	0.53575	0.998765	CP016491.1	GNAT family N-acetyltransferase	N-acetyltransferase activity [GO:0008080]
BB562_10965	470.1	-0.0377306	0.135511	-0.278431	0.780681	0.998765	CP016491.1	hypothetical protein
BB562_10970	235.767	0.142271	0.139996	1.01625	0.30951	0.998765	CP016491.1	adenine phosphoribosyltransferase	transferase activity, transferring glycosyl groups [GO:0016757]; nucleoside metabolic process [GO:0009116]
BB562_11065	8258.03	0.121459	0.107766	1.12706	0.259716	0.998765	CP016491.1	glycerol phosphate lipoteichoic acid synthase	integral component of membrane [GO:0016021]; metal ion binding [GO:0046872]; sulfuric ester hydrolase activity [GO:0008484]
BB562_11070	700.363	0.051989	0.164349	0.316333	0.75175	0.998765	CP016491.1	hypothetical protein
BB562_11075	1052.75	-0.0490152	0.109146	-0.449079	0.653374	0.998765	CP016491.1	aromatic amino acid aminotransferase	pyridoxal phosphate binding [GO:0030170]; transaminase activity [GO:0008483]; biosynthetic process [GO:0009058]
BB562_11080	1010.03	-0.143555	0.11398	-1.25947	0.207861	0.998765	CP016491.1	D-alanyl-D-alanine carboxypeptidase	serine-type D-Ala-D-Ala carboxypeptidase activity [GO:0009002]
BB562_11085	936.987	0.00896025	0.110139	0.0813539	0.93516	0.998765	CP016491.1	hypothetical protein	integral component of membrane [GO:0016021]; plasma membrane [GO:0005886]; lysyltransferase activity [GO:0050071]; lipid metabolic process [GO:0006629]; response to antibiotic [GO:0046677]
BB562_11090	784.49	0.00681824	0.119786	0.05692	0.954609	0.998765	CP016491.1	glycosyltransferase	transferase activity [GO:0016740]
BB562_11095	1378.6	0.269021	0.106147	2.53443	0.0112632	0.558934	CP016491.1	1%2C2-diacylglycerol 3-glucosyltransferase	transferase activity [GO:0016740]
BB562_11100	27525.6	0.0746495	0.147401	0.506437	0.61255	0.998765	CP016491.1	phosphoenolpyruvate--protein phosphotransferase	cytoplasm [GO:0005737]; kinase activity [GO:0016301]; metal ion binding [GO:0046872]; phosphoenolpyruvate-protein phosphotransferase activity [GO:0008965]; phosphoenolpyruvate-dependent sugar phosphotransferase system [GO:0009401]
BB562_11105	4835.15	0.212432	0.150177	1.41454	0.157202	0.998765	CP016491.1	phosphocarrier protein HPr	cytoplasm [GO:0005737]; phosphoenolpyruvate-dependent sugar phosphotransferase system [GO:0009401]
BB562_11110	386.374	-0.00666451	0.109248	-0.0610037	0.951356	0.998765	CP016491.1	hypothetical protein
BB562_11115	7963.65	-0.0144017	0.118494	-0.12154	0.903263	0.998765	CP016491.1	ATP-dependent Clp protease ATP-binding subunit	ATP binding [GO:0005524]; peptidase activity [GO:0008233]
BB562_11120	44.6644	-0.089493	0.27864	-0.321178	0.748075	0.998765	CP016491.1	integrase	DNA binding [GO:0003677]; DNA integration [GO:0015074]; DNA recombination [GO:0006310]
BB562_11125	708.636	0.0704041	0.123795	0.568716	0.569549	0.998765	CP016491.1	MarR family transcriptional regulator	DNA-binding transcription factor activity [GO:0003700]
BB562_11130	1040.99	0.00884847	0.111665	0.0792409	0.936841	0.998765	CP016491.1	peptide ABC transporter substrate-binding protein	ATP binding [GO:0005524]; ATPase activity [GO:0016887]; peptide transport [GO:0015833]
BB562_11135	716.166	-0.0598793	0.107777	-0.555586	0.578494	0.998765	CP016491.1	peptide ABC transporter ATP-binding protein	ATP binding [GO:0005524]; ATPase activity [GO:0016887]; peptide transport [GO:0015833]
BB562_11140	600.631	0.0435666	0.144859	0.300751	0.763604	0.998765	CP016491.1	peptide ABC transporter permease	integral component of membrane [GO:0016021]; plasma membrane [GO:0005886]; transmembrane transport [GO:0055085]
BB562_11145	541.436	-0.0142379	0.134993	-0.105471	0.916002	0.998765	CP016491.1	peptide ABC transporter permease	integral component of membrane [GO:0016021]; plasma membrane [GO:0005886]; transmembrane transport [GO:0055085]
BB562_11150	1875.82	0.305276	0.257171	1.18705	0.235207	0.998765	CP016491.1	peptide ABC transporter substrate-binding protein	ATP-binding cassette (ABC) transporter complex [GO:0043190]; transmembrane transport [GO:0055085]
BB562_11155	92.3219	-0.408518	0.2042	-2.00058	0.0454376	0.969191	CP016491.1	hypothetical protein	integral component of membrane [GO:0016021]
BB562_11160	417.1	0.0636865	0.1298	0.490651	0.623673	0.998765	CP016491.1	permease	integral component of membrane [GO:0016021]; plasma membrane [GO:0005886]
BB562_11165	306.361	0.055648	0.184791	0.30114	0.763308	0.998765	CP016491.1	LysR family transcriptional regulator	DNA binding [GO:0003677]; DNA-binding transcription factor activity [GO:0003700]
BB562_11170	793.679	0.226268	0.152199	1.48666	0.137105	0.998765	CP016491.1	hypothetical protein
BB562_11175	21.7671	-0.29435	0.393334	-0.748346	0.454252	0.998765	CP016491.1	hypothetical protein
BB562_11180	2513.25	-0.187124	0.100351	-1.86469	0.0622255	0.976098	CP016491.1	peptide chain release factor 3	cytoplasm [GO:0005737]; GTP binding [GO:0005525]; GTPase activity [GO:0003924]; translation release factor activity, codon specific [GO:0016149]; regulation of translational termination [GO:0006449]
BB562_11185	793.134	-0.132348	0.136967	-0.966275	0.333906	0.998765	CP016491.1	glutathione reductase	electron transfer activity [GO:0009055]; flavin adenine dinucleotide binding [GO:0050660]
BB562_11190	124.141	-0.189455	0.201532	-0.94007	0.347182	0.998765	CP016491.1	6-phosphogluconate dehydrogenase (decarboxylating)	NADP binding [GO:0050661]; phosphogluconate dehydrogenase (decarboxylating) activity [GO:0004616]; pentose-phosphate shunt [GO:0006098]
BB562_11195	275.216	-0.151044	0.151402	-0.997639	0.318454	0.998765	CP016491.1	gluconate kinase	kinase activity [GO:0016301]; phosphotransferase activity, alcohol group as acceptor [GO:0016773]; carbohydrate metabolic process [GO:0005975]
BB562_11200	190.155	-0.25749	0.16253	-1.58426	0.113135	0.998765	CP016491.1	gluconate permease	integral component of membrane [GO:0016021]; gluconate transmembrane transporter activity [GO:0015128]
BB562_11205	1169.11	0.124498	0.0961894	1.29431	0.19556	0.998765	CP016491.1	AI-2E family transporter	integral component of membrane [GO:0016021]
BB562_11210	612.385	-0.0661884	0.149987	-0.441293	0.659001	0.998765	CP016491.1	L-lactate dehydrogenase	L-lactate dehydrogenase activity [GO:0004459]; carbohydrate metabolic process [GO:0005975]; carboxylic acid metabolic process [GO:0019752]
BB562_11215	8.58071	-0.296359	0.650159	-0.455826	0.648515	0.998765	CP016491.1	hypothetical protein
BB562_11220	1401.22	0.128113	0.1095	1.16998	0.242009	0.998765	CP016491.1	prevent-host-death protein
BB562_11225	252.888	0.0258616	0.167928	0.154004	0.877607	0.998765	CP016491.1	transcriptional regulator	DNA binding [GO:0003677]
BB562_11230	24.9742	-0.251006	0.352951	-0.711163	0.476983	0.998765	CP016491.1	gamma-D-glutamyl-meso-diaminopimelate peptidase
BB562_11235	3929.94	-0.0510273	0.126178	-0.404406	0.685914	0.998765	CP016491.1	hypothetical protein
BB562_11240	547.596	-0.0691672	0.122439	-0.564913	0.572133	0.998765	CP016491.1	recombination regulator RecX	cytoplasm [GO:0005737]; regulation of DNA repair [GO:0006282]
BB562_11245	145.518	-0.135977	0.177976	-0.764022	0.444854	0.998765	CP016491.1	hypothetical protein
BB562_11270	113.896	0.100184	0.186167	0.538143	0.590479	0.998765	CP016491.1	hypothetical protein
BB562_11275	105.745	0.0941041	0.181891	0.517364	0.604902	0.998765	CP016491.1	hypothetical protein	DNA binding [GO:0003677]
BB562_11285	893.105	-0.141326	0.13136	-1.07587	0.281987	0.998765	CP016491.1	multidrug MFS transporter	integral component of membrane [GO:0016021]
BB562_11295	174.37	-0.119839	0.16111	-0.743836	0.456976	0.998765	CP016491.1	hypothetical protein	integral component of membrane [GO:0016021]
BB562_11300	14.5055	-0.00859731	0.454647	-0.0189098	0.984913	0.998765	CP016491.1	exopolysaccharide biosynthesis protein
BB562_11305	24.2843	0.0556262	0.348477	0.159627	0.873175	0.998765	CP016491.1	acetyltransferase	integral component of membrane [GO:0016021]; transferase activity, transferring acyl groups other than amino-acyl groups [GO:0016747]
BB562_11310	57.8891	0.0863725	0.242124	0.356728	0.721295	0.998765	CP016491.1	polysaccharide biosynthesis protein	integral component of membrane [GO:0016021]
BB562_11315	74.6932	-0.0331606	0.260481	-0.127305	0.898699	0.998765	CP016491.1	polysaccharide biosynthesis protein	integral component of membrane [GO:0016021]
BB562_11320	34.8994	-0.013061	0.336079	-0.0388627	0.969	0.998765	CP016491.1	polysaccharide biosynthesis protein	integral component of membrane [GO:0016021]
BB562_11325	71.2075	0.0269811	0.299968	0.0899467	0.92833	0.998765	CP016491.1	polysaccharide biosynthesis protein
BB562_11330	97.3086	0.100989	0.224322	0.450196	0.652569	0.998765	CP016491.1	UDP-galactopyranose mutase	UDP-galactopyranose mutase activity [GO:0008767]
BB562_11335	64.5058	0.0551976	0.299604	0.184235	0.853829	0.998765	CP016491.1	glycosyl transferase family 2	transferase activity [GO:0016740]
BB562_11340	45.0322	0.0387166	0.313024	0.123686	0.901564	0.998765	CP016491.1	glycosyl transferase family 2	transferase activity [GO:0016740]
BB562_11380	1.11126	1.31654	1.62932	0.808035	0.419071	0.998765	CP016491.1	UDP-phosphate N-acetylgalactosaminyl-1-phosphate transferase	integral component of membrane [GO:0016021]; transferase activity [GO:0016740]
BB562_11385	1.24766	2.88742	1.81209	1.59342	0.111065	0.998765	CP016491.1	epimerase (pseudogene)
BB562_11400	2732.58	-0.0824214	0.121203	-0.680026	0.496488	0.998765	CP016491.1	glycerol transporter	integral component of membrane [GO:0016021]; channel activity [GO:0015267]
BB562_11405	1019.01	-0.00310999	0.122587	-0.0253697	0.97976	0.998765	CP016491.1	hypothetical protein	integral component of membrane [GO:0016021]; plasma membrane [GO:0005886]
BB562_11410	705.688	0.116186	0.135519	0.857346	0.391254	0.998765	CP016491.1	UDP-N-acetylglucosamine 2-epimerase	UDP-N-acetylglucosamine 2-epimerase activity [GO:0008761]
BB562_11415	35.8781	-0.0259726	0.331628	-0.0783183	0.937575	0.998765	CP016491.1	D-alanyl-D-alanine carboxypeptidase	carboxypeptidase activity [GO:0004180]
BB562_11420	1660.44	-0.122441	0.122557	-0.999051	0.31777	0.998765	CP016491.1	glutamate dehydrogenase	nucleotide binding [GO:0000166]; oxidoreductase activity, acting on the CH-NH2 group of donors, NAD or NADP as acceptor [GO:0016639]; cellular amino acid metabolic process [GO:0006520]
BB562_11425	135.621	0.0484842	0.27665	0.175255	0.860879	0.998765	CP016491.1	hypothetical protein
BB562_11430	1320.86	0.252736	0.0994495	2.54135	0.0110425	0.557949	CP016491.1	hypothetical protein
BB562_11440	295.265	0.120244	0.168284	0.71453	0.474899	0.998765	CP016491.1	acyltransferase	transferase activity, transferring acyl groups [GO:0016746]
BB562_11445	337.421	0.206671	0.202676	1.01971	0.307867	0.998765	CP016491.1	PTS cellobiose transporter subunit IIC	integral component of membrane [GO:0016021]; plasma membrane [GO:0005886]; protein-N(PI)-phosphohistidine-sugar phosphotransferase activity [GO:0008982]; phosphoenolpyruvate-dependent sugar phosphotransferase system [GO:0009401]
BB562_11450	644.432	-0.132667	0.150002	-0.884436	0.376461	0.998765	CP016491.1	universal stress protein UspA	cytoplasm [GO:0005737]
BB562_11455	19.8394	0.407148	0.374456	1.08731	0.276902	0.998765	CP016491.1	hypothetical protein
BB562_11480	87.8567	0.273672	0.216783	1.26242	0.206798	0.998765	CP016491.1	hypothetical protein	unfolded protein binding [GO:0051082]; protein tetramerization [GO:0051262]; protein transport [GO:0015031]
BB562_11485	3438.18	0.284512	0.0961019	2.96053	0.00307113	0.343568	CP016491.1	hypothetical protein
BB562_11490	740.078	0.341714	0.128251	2.66442	0.00771201	0.524334	CP016491.1	hypothetical protein
BB562_11500	1324.4	-0.0515163	0.0893553	-0.576533	0.564255	0.998765	CP016491.1	helicase	ATP binding [GO:0005524]; helicase activity [GO:0004386]; nucleic acid binding [GO:0003676]
BB562_11505	811.021	-0.0311033	0.123825	-0.251186	0.80167	0.998765	CP016491.1	oxidoreductase	oxidoreductase activity [GO:0016491]
BB562_11515	18747.1	-0.038961	0.16313	-0.238835	0.811234	0.998765	CP016491.1	cold-shock protein	cytoplasm [GO:0005737]; nucleic acid binding [GO:0003676]
BB562_11520	398.125	0.0814709	0.142067	0.57347	0.566327	0.998765	CP016491.1	DUF4828 domain-containing protein
BB562_11525	570.456	0.0463002	0.100091	0.46258	0.643665	0.998765	CP016491.1	lysozyme	lysozyme activity [GO:0003796]; cell wall macromolecule catabolic process [GO:0016998]; peptidoglycan catabolic process [GO:0009253]
BB562_11530	784.877	-0.0293568	0.110559	-0.26553	0.790601	0.998765	CP016491.1	RpiR family transcriptional regulator	carbohydrate derivative binding [GO:0097367]; DNA binding [GO:0003677]; DNA-binding transcription factor activity [GO:0003700]; carbohydrate derivative metabolic process [GO:1901135]
BB562_11535	83.2102	0.203084	0.244775	0.829674	0.406723	0.998765	CP016491.1	acyltransferase	hydrolase activity [GO:0016787]; transferase activity, transferring acyl groups [GO:0016746]
BB562_11540	137.319	0.217977	0.223524	0.975187	0.329467	0.998765	CP016491.1	PTS cellobiose transporter subunit IIC	integral component of membrane [GO:0016021]; plasma membrane [GO:0005886]; protein-N(PI)-phosphohistidine-sugar phosphotransferase activity [GO:0008982]; phosphoenolpyruvate-dependent sugar phosphotransferase system [GO:0009401]
BB562_11545	478.379	-0.280196	0.147931	-1.89409	0.0582124	0.969191	CP016491.1	hypothetical protein
BB562_11550	99.894	-0.247549	0.213114	-1.16158	0.245406	0.998765	CP016491.1	transcriptional regulator
BB562_11555	1670.04	0.0840909	0.200304	0.419816	0.67462	0.998765	CP016491.1	magnesium-transporting ATPase	integral component of membrane [GO:0016021]; nucleotide binding [GO:0000166]
BB562_11560	5205.12	0.456391	0.200321	2.2783	0.0227087	0.778431	CP016491.1	TetR family transcriptional regulator	DNA binding [GO:0003677]
BB562_11570	85.1953	0.566447	0.243349	2.32772	0.0199272	0.742235	CP016491.1	hypothetical protein
BB562_11575	34.3636	0.243388	0.309452	0.786514	0.431567	0.998765	CP016491.1	transposase (pseudogene)
BB562_11590	112.046	0.250647	0.185635	1.35022	0.176946	0.998765	CP016491.1	transposase (pseudogene)
BB562_11595	38.224	0.0809269	0.287035	0.281941	0.777989	0.998765	CP016491.1	transposase	DNA binding [GO:0003677]; transposase activity [GO:0004803]; transposition, DNA-mediated [GO:0006313]
BB562_11600	128.752	-0.0145068	0.279482	-0.0519062	0.958603	0.998765	CP016491.1	toxin-antitoxin system
BB562_11605	1.21595	2.79591	1.86734	1.49726	0.134325	0.998765	CP016491.1	hypothetical protein
BB562_11610	1.18763	2.42722	1.8564	1.30749	0.191046	0.998765	CP016491.1	XRE family transcriptional regulator	DNA binding [GO:0003677]; regulation of transcription, DNA-templated [GO:0006355]
BB562_11615	2375.56	-0.0380647	0.0932402	-0.408243	0.683095	0.998765	CP016491.1	23S rRNA (uracil-5-)-methyltransferase RumA	RNA methyltransferase activity [GO:0008173]; RNA processing [GO:0006396]
BB562_11620	2255.95	-0.0014923	0.0921677	-0.0161911	0.987082	0.998765	CP016491.1	diacylglycerol kinase	NAD+ kinase activity [GO:0003951]
BB562_11625	3188.34	0.0312196	0.0946181	0.329954	0.741435	0.998765	CP016491.1	aspartyl/glutamyl-tRNA amidotransferase subunit B	ATP binding [GO:0005524]; glutaminyl-tRNA synthase (glutamine-hydrolyzing) activity [GO:0050567]; transferase activity [GO:0016740]; translation [GO:0006412]
BB562_11630	2724.59	0.0951617	0.0833646	1.14151	0.253657	0.998765	CP016491.1	aspartyl/glutamyl-tRNA amidotransferase subunit A	glutamyl-tRNA(Gln) amidotransferase complex [GO:0030956]; amidase activity [GO:0004040]; ATP binding [GO:0005524]; glutaminyl-tRNA synthase (glutamine-hydrolyzing) activity [GO:0050567]; transferase activity [GO:0016740]; translation [GO:0006412]
BB562_11635	580.557	0.0448972	0.128457	0.349513	0.726705	0.998765	CP016491.1	asparaginyl/glutamyl-tRNA amidotransferase subunit C	ATP binding [GO:0005524]; glutaminyl-tRNA synthase (glutamine-hydrolyzing) activity [GO:0050567]; transferase activity [GO:0016740]; regulation of translational fidelity [GO:0006450]; translation [GO:0006412]
BB562_11640	2384.02	0.203266	0.133933	1.51766	0.129099	0.998765	CP016491.1	CamS family sex pheromone protein
BB562_11645	1816.45	0.116762	0.0827945	1.41026	0.158463	0.998765	CP016491.1	DNA ligase (NAD(+)) LigA	DNA ligase (NAD+) activity [GO:0003911]; metal ion binding [GO:0046872]; DNA repair [GO:0006281]; DNA replication [GO:0006260]
BB562_11650	1124.41	-0.0223478	0.101434	-0.220319	0.825622	0.998765	CP016491.1	ATP-dependent DNA helicase PcrA	cytoplasm [GO:0005737]; ATP binding [GO:0005524]; DNA binding [GO:0003677]; DNA helicase activity [GO:0003678]; DNA unwinding involved in DNA replication [GO:0006268]
BB562_11655	2765.49	-0.0879207	0.107611	-0.81702	0.413917	0.998765	CP016491.1	phosphoribosylaminoimidazole carboxylase	ATP binding [GO:0005524]; metal ion binding [GO:0046872]; transferase activity [GO:0016740]; 'de novo' IMP biosynthetic process [GO:0006189]
BB562_11660	406.146	-0.0481658	0.132409	-0.363766	0.716033	0.998765	CP016491.1	hypothetical protein	integral component of membrane [GO:0016021]; plasma membrane [GO:0005886]
BB562_11665	693.629	0.178722	0.136362	1.31064	0.189979	0.998765	CP016491.1	xanthine phosphoribosyltransferase	cytoplasm [GO:0005737]; xanthine phosphoribosyltransferase activity [GO:0000310]; purine ribonucleoside salvage [GO:0006166]; xanthine metabolic process [GO:0046110]; XMP salvage [GO:0032265]
BB562_11670	366.482	0.244419	0.19657	1.24342	0.213712	0.998765	CP016491.1	cell wall hydrolase	integral component of membrane [GO:0016021]; amidase activity [GO:0004040]
BB562_11675	520.556	-0.164533	0.124477	-1.32179	0.186237	0.998765	CP016491.1	oxidoreductase	oxidoreductase activity [GO:0016491]
BB562_11680	513.638	-0.155905	0.137737	-1.1319	0.257676	0.998765	CP016491.1	heptaprenyl diphosphate synthase	transferase activity [GO:0016740]; isoprenoid biosynthetic process [GO:0008299]
BB562_11685	1625.88	-0.0408483	0.088999	-0.458974	0.646252	0.998765	CP016491.1	1%2C4-dihydroxy-2-naphthoate prenyltransferase	integral component of membrane [GO:0016021]; prenyltransferase activity [GO:0004659]
BB562_11690	414.15	-0.0919905	0.121134	-0.75941	0.447607	0.998765	CP016491.1	thiol reductant ABC exporter subunit CydC	cell [GO:0005623]; integral component of membrane [GO:0016021]; ATP binding [GO:0005524]; ATPase activity [GO:0016887]; ATPase-coupled transmembrane transporter activity [GO:0042626]; cell redox homeostasis [GO:0045454]; glutathione transmembrane transport [GO:0034775]
BB562_11695	257.44	-0.0410416	0.148976	-0.27549	0.78294	0.998765	CP016491.1	thiol reductant ABC exporter subunit CydD	integral component of membrane [GO:0016021]; ATP binding [GO:0005524]; ATPase activity [GO:0016887]; ATPase-coupled transmembrane transporter activity [GO:0042626]; cysteine transport [GO:0042883]
BB562_11700	459.409	-0.0422234	0.109089	-0.387057	0.698714	0.998765	CP016491.1	cytochrome d ubiquinol oxidase subunit II	integral component of membrane [GO:0016021]; oxidation-reduction process [GO:0055114]
BB562_11705	400.959	0.0688098	0.12048	0.571132	0.56791	0.998765	CP016491.1	cytochrome D ubiquinol oxidase subunit I	cytochrome complex [GO:0070069]; integral component of membrane [GO:0016021]; plasma membrane [GO:0005886]; electron transfer activity [GO:0009055]; metal ion binding [GO:0046872]; aerobic electron transport chain [GO:0019646]
BB562_11710	22.8167	-0.309888	0.37186	-0.833346	0.40465	0.998765	CP016491.1	hydrolase	integral component of membrane [GO:0016021]; hydrolase activity [GO:0016787]
BB562_11715	664.467	0.145478	0.117641	1.23662	0.216227	0.998765	CP016491.1	ECF transporter S component	integral component of membrane [GO:0016021]; transmembrane transporter activity [GO:0022857]
BB562_11720	348.351	-0.0754201	0.14984	-0.503336	0.614728	0.998765	CP016491.1	amino acid permease	integral component of membrane [GO:0016021]; transmembrane transporter activity [GO:0022857]
BB562_11725	100.752	-0.380468	0.310798	-1.22417	0.220889	0.998765	CP016491.1	malate permease	integral component of membrane [GO:0016021]; transmembrane transport [GO:0055085]
BB562_11730	134.323	-0.747542	0.304387	-2.4559	0.0140533	0.640231	CP016491.1	NAD-dependent malic enzyme	malate dehydrogenase (decarboxylating) (NAD+) activity [GO:0004471]; metal ion binding [GO:0046872]; NAD binding [GO:0051287]; oxaloacetate decarboxylase activity [GO:0008948]
BB562_11735	35.8276	0.175785	0.319363	0.550423	0.582029	0.998765	CP016491.1	LysR family transcriptional regulator	DNA binding [GO:0003677]; DNA-binding transcription factor activity [GO:0003700]
BB562_11740	227.679	-0.177155	0.159942	-1.10761	0.268028	0.998765	CP016491.1	LysR family transcriptional regulator	DNA binding [GO:0003677]; DNA-binding transcription factor activity [GO:0003700]
BB562_11745	64.4649	0.00402199	0.230181	0.0174732	0.986059	0.998765	CP016491.1	holo-ACP synthase CitX	prosthetic group biosynthetic process [GO:0051191]
BB562_11750	1561.7	0.0054231	0.0975239	0.0556079	0.955654	0.998765	CP016491.1	flavocytochrome c	succinate dehydrogenase activity [GO:0000104]
BB562_11755	1019.04	0.282096	0.128383	2.19731	0.0279985	0.836643	CP016491.1	class II fumarate hydratase	tricarboxylic acid cycle enzyme complex [GO:0045239]; fumarate hydratase activity [GO:0004333]; fumarate metabolic process [GO:0006106]; tricarboxylic acid cycle [GO:0006099]
BB562_11760	25.3115	0.374545	0.348717	1.07407	0.282793	0.998765	CP016491.1	flagellar biosynthesis protein FlhB	integral component of membrane [GO:0016021]
BB562_11765	558.856	-0.192495	0.124705	-1.5436	0.122686	0.998765	CP016491.1	citrate lyase subunit alpha	citrate lyase complex [GO:0009346]; citrate (pro-3S)-lyase activity [GO:0008815]; citrate CoA-transferase activity [GO:0008814]; acetyl-CoA metabolic process [GO:0006084]
BB562_11770	229.888	-0.392982	0.154192	-2.54864	0.0108142	0.557949	CP016491.1	citrate (pro-3S)-lyase subunit beta	citrate lyase complex [GO:0009346]; citryl-CoA lyase activity [GO:0008816]; metal ion binding [GO:0046872]; acetyl-CoA metabolic process [GO:0006084]
BB562_11775	58.2882	-0.0340792	0.23097	-0.147549	0.882699	0.998765	CP016491.1	citrate lyase acyl carrier protein	cytoplasm [GO:0005737]; lyase activity [GO:0016829]
BB562_11780	196.085	-0.158246	0.137164	-1.1537	0.248623	0.998765	CP016491.1	[citrate (pro-3S)-lyase] ligase	[citrate (pro-3S)-lyase] ligase activity [GO:0008771]; ATP binding [GO:0005524]; lyase activity [GO:0016829]; pantetheine-phosphate adenylyltransferase activity [GO:0004595]; coenzyme A biosynthetic process [GO:0015937]
BB562_11785	208.894	-0.148811	0.191638	-0.77652	0.437442	0.998765	CP016491.1	malate dehydrogenase	malate dehydrogenase (decarboxylating) (NAD+) activity [GO:0004471]; metal ion binding [GO:0046872]; NAD binding [GO:0051287]
BB562_11790	403.58	-0.0401307	0.119601	-0.335537	0.73722	0.998765	CP016491.1	citrate lyase	carbohydrate binding [GO:0030246]; lyase activity [GO:0016829]
BB562_11795	263.538	-0.0114728	0.176179	-0.0651203	0.948078	0.998765	CP016491.1	anion permease	integral component of membrane [GO:0016021]; transmembrane transporter activity [GO:0022857]
BB562_11800	240.093	0.196786	0.245902	0.80026	0.42356	0.998765	CP016491.1	L-lactate dehydrogenase	cytoplasm [GO:0005737]; L-lactate dehydrogenase activity [GO:0004459]; glycolytic process [GO:0006096]
BB562_11805	89.5996	0.00773646	0.195214	0.0396307	0.968388	0.998765	CP016491.1	hypothetical protein
BB562_11810	20.7021	0.409713	0.392891	1.04282	0.297033	0.998765	CP016491.1	hypothetical protein	cell wall [GO:0005618]; extracellular region [GO:0005576]; integral component of membrane [GO:0016021]
BB562_11815	39.0319	-0.365366	0.376258	-0.97105	0.331523	0.998765	CP016491.1	hypothetical protein	DNA binding [GO:0003677]
BB562_11820	581.747	-0.61843	0.600879	-1.02921	0.303382	0.998765	CP016491.1	manganese ABC transporter substrate-binding protein	metal ion binding [GO:0046872]; cell adhesion [GO:0007155]; metal ion transport [GO:0030001]
BB562_11825	442.443	-0.520857	0.615664	-0.846008	0.397548	0.998765	CP016491.1	hypothetical protein	ATP-binding cassette (ABC) transporter complex [GO:0043190]; integral component of plasma membrane [GO:0005887]; ATPase-coupled transmembrane transporter activity [GO:0042626]
BB562_11830	326.083	-0.39711	0.592902	-0.669773	0.503002	0.998765	CP016491.1	manganese ABC transporter ATP-binding protein	ATP binding [GO:0005524]; ATPase activity [GO:0016887]
BB562_11835	304.602	-0.0464283	0.151187	-0.307091	0.758774	0.998765	CP016491.1	triphosphoribosyl-dephospho-CoA synthase	ATP binding [GO:0005524]; transferase activity, transferring glycosyl groups [GO:0016757]; triphosphoribosyl-dephospho-CoA synthase activity [GO:0046917]; phosphorylation [GO:0016310]
BB562_11840	74.1754	-0.0194609	0.23465	-0.0829361	0.933902	0.998765	CP016491.1	AraC family transcriptional regulator	DNA-binding transcription factor activity [GO:0003700]; sequence-specific DNA binding [GO:0043565]
BB562_11845	1.75095	-0.424874	1.44952	-0.293113	0.769436	0.998765	CP016491.1	L(+)-tartrate dehydratase subunit alpha	lyase activity [GO:0016829]
BB562_11860	2.7539	-0.918519	1.00745	-0.911731	0.36191	0.998765	CP016491.1	anion permease	integral component of membrane [GO:0016021]; transmembrane transporter activity [GO:0022857]
BB562_11865	120.927	-0.150441	0.227453	-0.661415	0.508346	0.998765	CP016491.1	3-dehydroquinate synthase	cytoplasm [GO:0005737]; 3-dehydroquinate synthase activity [GO:0003856]; metal ion binding [GO:0046872]; nucleotide binding [GO:0000166]; aromatic amino acid family biosynthetic process [GO:0009073]; chorismate biosynthetic process [GO:0009423]
BB562_11870	92.3983	-0.206846	0.267601	-0.772965	0.439543	0.998765	CP016491.1	3-deoxy-7-phosphoheptulonate synthase	aldehyde-lyase activity [GO:0016832]; transferase activity [GO:0016740]; aromatic amino acid family biosynthetic process [GO:0009073]
BB562_11875	61.9257	0.106231	0.325389	0.326473	0.744067	0.998765	CP016491.1	shikimate dehydrogenase	NADP binding [GO:0050661]; shikimate 3-dehydrogenase (NADP+) activity [GO:0004764]; aromatic amino acid family biosynthetic process [GO:0009073]; chorismate biosynthetic process [GO:0009423]; shikimate metabolic process [GO:0019632]
BB562_11880	149.889	-0.0482484	0.262581	-0.183746	0.854212	0.998765	CP016491.1	transketolase	metal ion binding [GO:0046872]; transketolase activity [GO:0004802]
BB562_11885	96.0138	0.609687	0.420778	1.44895	0.147351	0.998765	CP016491.1	malate dehydrogenase	oxidoreductase activity [GO:0016491]
BB562_11890	2.32196	0.324294	1.13385	0.286012	0.774869	0.998765	CP016491.1	hypothetical protein
BB562_11895	472.761	0.260243	0.116132	2.24093	0.0250309	0.808848	CP016491.1	fatty acid-binding protein DegV	lipid binding [GO:0008289]
BB562_11900	39.6359	-0.153047	0.321582	-0.475918	0.634133	0.998765	CP016491.1	zeta toxin family protein	ATP binding [GO:0005524]; kinase activity [GO:0016301]
BB562_11905	14.0542	0.651463	0.489992	1.32954	0.18367	0.998765	CP016491.1	prevent-host-death protein
[truncated: 780 more rows]
